# Supplementary material for: The Microbial Anti-Inflammatory Molecule (MAM) is a key protein processed and exported to Faecalibacterium duncaniae envelope
Source: Gut Microbes. 2025 Jun 18;17(1):2519695. doi: 10.1080/19490976.2025.2519695 (PMC12184118; doi:10.1080/19490976.2025.2519695)
Supplement: Supplemental Material [file KGMI_A_2519695_SM5476.zip]

Archive with 4 entries (4 files):
- Supplementary data 2.xlsx
- Supplementary data 3.xlsx
- Supplementary data 1.xlsx
- Supplementary material.docx
