# Supplementary material for: The Microbial Anti-Inflammatory Molecule (MAM) is a key protein processed and exported to Faecalibacterium duncaniae envelope
Source: Gut Microbes. 2025 Jun 18;17(1):2519695. doi: 10.1080/19490976.2025.2519695 (PMC12184118; doi:10.1080/19490976.2025.2519695)
Supplement: Supplemental Material [file KGMI_A_2519695_SM5476.zip › Supplementary data 2.xlsx]

## Sheet: Specific spectra
Group ID	Subgroup ID	Protein ID	accession	description	Number of proteEnv	20221220_35_A2_rep1_Cyt	20221220_45_A2_rep2_Cyt	20221220_01_A2_rep3_Cyt	20221220_51_A2_rep4_Cyt	20221220_37_A2_rep1_Env	20221220_03_A2_rep2_Env	20221220_47_A2_rep3_Env	20221220_13_A2_rep4_Env
b53	b53.a1	b53.a1.a1	sp|C7H4X2|MAM_FAEPA	Microbial anti-inflammatory molecule OS=Faecalibacterium prausnitzii (strain DSM 17677 / JCM 31915 / A2-165) OX=411483 GN=FAEPRAA2165_01342 PE=1 SV=1	1	36	38	38	44	110	129	104	152
a6	a6.a2	a6.a2.a1	tr|C7H5K9|C7H5K9_FAEPA	3-hydroxyacyl-CoA dehydrogenase, NAD binding domain protein OS=Faecalibacterium prausnitzii (strain DSM 17677 / JCM 31915 / A2-165) OX=411483 GN=FAEPRAA2165_01580 PE=4 SV=1	1	63	84	82	102	60	64	66	88
b27	b27.a1	b27.a1.a1	tr|C7H984|C7H984_FAEPA	AMP-binding enzyme OS=Faecalibacterium prausnitzii (strain DSM 17677 / JCM 31915 / A2-165) OX=411483 GN=FAEPRAA2165_02881 PE=4 SV=1	1	78	97	96	115	72	82	67	87
b44	b44.a1	b44.a1.a1	tr|C7H507|C7H507_FAEPA	Tat pathway signal sequence domain protein OS=Faecalibacterium prausnitzii (strain DSM 17677 / JCM 31915 / A2-165) OX=411483 GN=FAEPRAA2165_01376 PE=4 SV=1	1	39	48	48	50	79	90	81	82
a1	a1.a2	a1.a2.a1	tr|C7H1V2|C7H1V2_FAEPA	Pyruvate synthase OS=Faecalibacterium prausnitzii (strain DSM 17677 / JCM 31915 / A2-165) OX=411483 GN=nifJ PE=3 SV=1	1	56	62	65	79	51	84	55	72
b65	b65.a2	b65.a2.a1	tr|C7HAV1|C7HAV1_FAEPA	Cysteine synthase OS=Faecalibacterium prausnitzii (strain DSM 17677 / JCM 31915 / A2-165) OX=411483 GN=cysK PE=3 SV=1	1	45	61	54	74	51	55	44	59
b52	b52.a3	b52.a3.a1	tr|C7H9C7|C7H9C7_FAEPA	Urocanate reductase OS=Faecalibacterium prausnitzii (strain DSM 17677 / JCM 31915 / A2-165) OX=411483 GN=FAEPRAA2165_02925 PE=3 SV=1	1	27	35	31	34	58	60	52	56
a7	a7.a1	a7.a1.a1	tr|C7H5K7|C7H5K7_FAEPA	Acetyl-CoA C-acetyltransferase OS=Faecalibacterium prausnitzii (strain DSM 17677 / JCM 31915 / A2-165) OX=411483 GN=FAEPRAA2165_01578 PE=3 SV=1	1	68	70	79	92	42	50	39	52
c106	c106.a1	c106.a1.a1	tr|C7H4C6|C7H4C6_FAEPA	D-galactose/methyl-galactoside binding periplasmic protein MglB OS=Faecalibacterium prausnitzii (strain DSM 17677 / JCM 31915 / A2-165) OX=411483 GN=FAEPRAA2165_01139 PE=3 SV=1	1	16	26	20	36	46	45	40	52
b64	b64.a1	b64.a1.a1	tr|C7H5N6|C7H5N6_FAEPA	M18 family aminopeptidase OS=Faecalibacterium prausnitzii (strain DSM 17677 / JCM 31915 / A2-165) OX=411483 GN=FAEPRAA2165_01607 PE=3 SV=1	1	57	62	66	71	39	44	40	49
a5	a5.a3	a5.a3.a1	tr|C7H3C8|C7H3C8_FAEPA	Elongation factor Tu OS=Faecalibacterium prausnitzii (strain DSM 17677 / JCM 31915 / A2-165) OX=411483 GN=tuf PE=3 SV=1	1	36	30	39	58	30	44	34	46
a9	a9.a2	a9.a2.a1	tr|C7H3Y3|C7H3Y3_FAEPA	Glyceraldehyde-3-phosphate dehydrogenase OS=Faecalibacterium prausnitzii (strain DSM 17677 / JCM 31915 / A2-165) OX=411483 GN=gap PE=3 SV=1	1	31	31	36	46	22	24	29	41
b16	b16.a1	b16.a1.a1	tr|C7H538|C7H538_FAEPA	Alpha-1,4 glucan phosphorylase OS=Faecalibacterium prausnitzii (strain DSM 17677 / JCM 31915 / A2-165) OX=411483 GN=glgP PE=3 SV=1	1	30	30	33	36	31	31	31	40
a4	a4.a3	a4.a3.a1	tr|C7H3D3|C7H3D3_FAEPA	DNA-directed RNA polymerase subunit beta' OS=Faecalibacterium prausnitzii (strain DSM 17677 / JCM 31915 / A2-165) OX=411483 GN=rpoC PE=3 SV=1	1	46	57	60	53	45	57	44	39
c174	c174.a1	c174.a1.a1	tr|C7H682|C7H682_FAEPA	Tat pathway signal sequence domain protein OS=Faecalibacterium prausnitzii (strain DSM 17677 / JCM 31915 / A2-165) OX=411483 GN=FAEPRAA2165_01809 PE=4 SV=1	1	8	15	11	23	38	43	31	38
c134	c134.a1	c134.a1.a1	tr|C7H5K2|C7H5K2_FAEPA	Radical SAM domain protein OS=Faecalibacterium prausnitzii (strain DSM 17677 / JCM 31915 / A2-165) OX=411483 GN=FAEPRAA2165_01573 PE=4 SV=1	1	25	26	35	36	22	30	26	36
c207	c207.a1	c207.a1.a1	tr|C7H5G5|C7H5G5_FAEPA	Carboxyl transferase domain protein OS=Faecalibacterium prausnitzii (strain DSM 17677 / JCM 31915 / A2-165) OX=411483 GN=FAEPRAA2165_01536 PE=4 SV=1	1	18	25	20	27	39	39	32	36
b27	b27.a4	b27.a4.a1	tr|C7H983|C7H983_FAEPA	AMP-binding enzyme OS=Faecalibacterium prausnitzii (strain DSM 17677 / JCM 31915 / A2-165) OX=411483 GN=FAEPRAA2165_02880 PE=4 SV=1	1	42	49	46	44	34	43	33	35
b48	b48.a1	b48.a1.a1	tr|C7H9X7|C7H9X7_FAEPA	Leucine Rich Repeat protein OS=Faecalibacterium prausnitzii (strain DSM 17677 / JCM 31915 / A2-165) OX=411483 GN=FAEPRAA2165_03131 PE=4 SV=1	1	23	32	30	18	45	46	38	34
a2	a2.a1	a2.a1.a1	tr|C7H312|C7H312_FAEPA	Pyruvate, phosphate dikinase OS=Faecalibacterium prausnitzii (strain DSM 17677 / JCM 31915 / A2-165) OX=411483 GN=ppdK PE=3 SV=1	1	33	45	34	49	29	37	25	33
c206	c206.a3	c206.a3.a1	tr|C7H3U0|C7H3U0_FAEPA	Basic membrane protein OS=Faecalibacterium prausnitzii (strain DSM 17677 / JCM 31915 / A2-165) OX=411483 GN=FAEPRAA2165_00952 PE=3 SV=1	1	2	4	5	12	15	35	7	33
c183	c183.a1	c183.a1.a1	tr|A0A173WY86|A0A173WY86_9FIRM	30S ribosomal protein S7 OS=Faecalibacterium prausnitzii OX=853 GN=rpsG PE=3 SV=1	4	29	32	30	31	29	32	33	31
c208	c208.a1	c208.a1.a1	tr|C7H1G9|C7H1G9_FAEPA	Putative PTS system, N-acetylglucosamine-specific IIBC component OS=Faecalibacterium prausnitzii (strain DSM 17677 / JCM 31915 / A2-165) OX=411483 GN=FAEPRAA2165_00107 PE=4 SV=1	1	15	14	14	19	25	38	32	31
c276	c276.a1	c276.a1.a1	tr|A0A173TBT2|A0A173TBT2_9FIRM	50S ribosomal protein L22 OS=Faecalibacterium prausnitzii OX=853 GN=rplV PE=3 SV=1	3	18	18	26	24	24	32	28	30
b87	b87.a3	b87.a3.a1	tr|C7H9R7|C7H9R7_FAEPA	Malonyl CoA-acyl carrier protein transacylase OS=Faecalibacterium prausnitzii (strain DSM 17677 / JCM 31915 / A2-165) OX=411483 GN=FAEPRAA2165_03070 PE=3 SV=1	1	29	30	34	38	30	33	27	29
c229	c229.a1	c229.a1.a1	tr|A8S9R4|A8S9R4_9FIRM	B box-type domain-containing protein OS=Faecalibacterium prausnitzii M21/2 OX=411485 GN=FAEPRAM212_01121 PE=4 SV=1	2	6	6	9	10	22	23	20	29
b59	b59.a3	b59.a3.a1	tr|C7H7U6|C7H7U6_FAEPA	Trigger factor OS=Faecalibacterium prausnitzii (strain DSM 17677 / JCM 31915 / A2-165) OX=411483 GN=tig PE=3 SV=1	1	24	32	29	45	18	37	19	28
a3	a3.a3	a3.a3.a1	tr|C7H3D4|C7H3D4_FAEPA	DNA-directed RNA polymerase subunit beta OS=Faecalibacterium prausnitzii (strain DSM 17677 / JCM 31915 / A2-165) OX=411483 GN=rpoB PE=3 SV=1	1	34	32	38	30	31	38	30	27
c320	c320.a1	c320.a1.a1	tr|C7H9W9|C7H9W9_FAEPA	Tat pathway signal sequence domain protein OS=Faecalibacterium prausnitzii (strain DSM 17677 / JCM 31915 / A2-165) OX=411483 GN=FAEPRAA2165_03123 PE=4 SV=1	1	14	19	14	18	32	28	30	27
b30	b30.a1	b30.a1.a1	tr|C7H6A5|C7H6A5_FAEPA	Translation initiation factor IF-2 OS=Faecalibacterium prausnitzii (strain DSM 17677 / JCM 31915 / A2-165) OX=411483 GN=infB PE=3 SV=1	1	27	30	29	31	26	32	22	26
c176	c176.a3	c176.a3.a1	tr|C7H6A2|C7H6A2_FAEPA	Transcription termination/antitermination protein NusA OS=Faecalibacterium prausnitzii (strain DSM 17677 / JCM 31915 / A2-165) OX=411483 GN=nusA PE=3 SV=1	1	24	25	29	31	23	27	21	26
c181	c181.a1	c181.a1.a1	tr|C7H9X6|C7H9X6_FAEPA	Ser/Thr phosphatase family protein OS=Faecalibacterium prausnitzii (strain DSM 17677 / JCM 31915 / A2-165) OX=411483 GN=FAEPRAA2165_03130 PE=3 SV=1	1	7	21	18	5	30	34	30	26
c217	c217.a1	c217.a1.a1	tr|C7H511|C7H511_FAEPA	ABC transporter, ATP-binding protein OS=Faecalibacterium prausnitzii (strain DSM 17677 / JCM 31915 / A2-165) OX=411483 GN=FAEPRAA2165_01381 PE=4 SV=1	1	6	5	3	9	27	31	23	26
b78	b78.a1	b78.a1.a1	tr|C7H490|C7H490_FAEPA	Uronate isomerase OS=Faecalibacterium prausnitzii (strain DSM 17677 / JCM 31915 / A2-165) OX=411483 GN=uxaC PE=3 SV=1	1	31	36	32	39	20	21	22	25
c240	c240.a1	c240.a1.a1	tr|C7H219|C7H219_FAEPA	ATPase P OS=Faecalibacterium prausnitzii (strain DSM 17677 / JCM 31915 / A2-165) OX=411483 GN=FAEPRAA2165_00310 PE=4 SV=1	1	1	1	1	4	19	20	15	25
b13	b13.a2	b13.a2.a1	tr|C7H5L2|C7H5L2_FAEPA	Electron transfer flavoprotein FAD-binding domain protein OS=Faecalibacterium prausnitzii (strain DSM 17677 / JCM 31915 / A2-165) OX=411483 GN=etfA PE=3 SV=1	1	21	29	22	32	19	27	16	24
b72	b72.a1	b72.a1.a1	tr|C7H875|C7H875_FAEPA	Cysteine desulfurase OS=Faecalibacterium prausnitzii (strain DSM 17677 / JCM 31915 / A2-165) OX=411483 GN=iscS PE=3 SV=1	1	28	26	32	31	19	28	19	24
b77	b77.a3	b77.a3.a1	tr|C7HAV8|C7HAV8_FAEPA	Phosphoribosyl pyrophosphate synthase OS=Faecalibacterium prausnitzii (strain DSM 17677 / JCM 31915 / A2-165) OX=411483 GN=prs PE=3 SV=1	1	22	22	18	31	22	22	19	24
c185	c185.a1	c185.a1.a1	tr|C7H3Z7|C7H3Z7_FAEPA	50S ribosomal protein L1 OS=Faecalibacterium prausnitzii (strain DSM 17677 / JCM 31915 / A2-165) OX=411483 GN=rplA PE=3 SV=1	1	13	13	12	22	13	18	13	24
c484	c484.a1	c484.a1.a1	tr|C7H9I1|C7H9I1_FAEPA	Lipoprotein OS=Faecalibacterium prausnitzii (strain DSM 17677 / JCM 31915 / A2-165) OX=411483 GN=FAEPRAA2165_02983 PE=4 SV=1	1	6	8	10	8	24	23	24	24
b57	b57.a2	b57.a2.a1	tr|C7H768|C7H768_FAEPA	DAK2 domain fusion protein YloV OS=Faecalibacterium prausnitzii (strain DSM 17677 / JCM 31915 / A2-165) OX=411483 GN=FAEPRAA2165_02151 PE=4 SV=1	1	13	10	13	16	17	19	14	23
b71	b71.a1	b71.a1.a1	tr|C7H3V6|C7H3V6_FAEPA	2,3-bisphosphoglycerate-independent phosphoglycerate mutase OS=Faecalibacterium prausnitzii (strain DSM 17677 / JCM 31915 / A2-165) OX=411483 GN=gpmI PE=3 SV=1	1	31	32	34	32	20	32	22	23
c142	c142.a1	c142.a1.a1	tr|C7H1I0|C7H1I0_FAEPA	Peptidase, M24 family OS=Faecalibacterium prausnitzii (strain DSM 17677 / JCM 31915 / A2-165) OX=411483 GN=FAEPRAA2165_00118 PE=4 SV=1	1	18	20	22	28	14	15	15	23
c144	c144.a1	c144.a1.a1	tr|C7H1L2|C7H1L2_FAEPA	beta-galactosidase OS=Faecalibacterium prausnitzii (strain DSM 17677 / JCM 31915 / A2-165) OX=411483 GN=FAEPRAA2165_00151 PE=3 SV=1	1	23	17	18	30	17	31	20	23
c388	c388.a1	c388.a1.a1	tr|A0A2A6ZJF5|A0A2A6ZJF5_9FIRM	50S ribosomal protein L17 OS=Faecalibacterium prausnitzii OX=853 GN=rplQ PE=3 SV=1	3	17	17	18	19	19	23	17	23
b17	b17.a1	b17.a1.a1	tr|C7H7W6|C7H7W6_FAEPA	Isoleucine--tRNA ligase OS=Faecalibacterium prausnitzii (strain DSM 17677 / JCM 31915 / A2-165) OX=411483 GN=ileS PE=3 SV=1	1	29	28	26	33	21	30	20	22
b32	b32.a5	b32.a5.a1	tr|C7H4K0|C7H4K0_FAEPA	AMP-binding enzyme OS=Faecalibacterium prausnitzii (strain DSM 17677 / JCM 31915 / A2-165) OX=411483 GN=FAEPRAA2165_01215 PE=4 SV=1	1	13	15	16	18	22	27	20	22
b43	b43.a1	b43.a1.a1	tr|C7HAU8|C7HAU8_FAEPA	Glutamine--tRNA ligase OS=Faecalibacterium prausnitzii (strain DSM 17677 / JCM 31915 / A2-165) OX=411483 GN=glnS PE=3 SV=1	1	39	34	33	36	22	28	20	22
c121	c121.a2	c121.a2.a1	tr|C7H969|C7H969_FAEPA	Tat pathway signal sequence domain protein OS=Faecalibacterium prausnitzii (strain DSM 17677 / JCM 31915 / A2-165) OX=411483 GN=FAEPRAA2165_02866 PE=4 SV=1	1	3	7	5	11	18	20	16	22
c149	c149.a1	c149.a1.a1	tr|C7H363|C7H363_FAEPA	Glucose-1-phosphate adenylyltransferase, GlgD subunit OS=Faecalibacterium prausnitzii (strain DSM 17677 / JCM 31915 / A2-165) OX=411483 GN=glgD PE=3 SV=1	1	27	28	25	30	16	27	19	22
c233	c233.a2	c233.a2.a1	tr|C7H365|C7H365_FAEPA	1,4-alpha-glucan branching enzyme GlgB OS=Faecalibacterium prausnitzii (strain DSM 17677 / JCM 31915 / A2-165) OX=411483 GN=glgB PE=3 SV=1	1	19	23	22	30	20	29	19	22
c288	c288.a1	c288.a1.a1	tr|C7H9W1|C7H9W1_FAEPA	Tat pathway signal sequence domain protein OS=Faecalibacterium prausnitzii (strain DSM 17677 / JCM 31915 / A2-165) OX=411483 GN=FAEPRAA2165_03115 PE=4 SV=1	1	6	7	6	8	17	16	23	22
c405	c405.a1	c405.a1.a1	tr|C7H9W0|C7H9W0_FAEPA	Tat pathway signal sequence domain protein OS=Faecalibacterium prausnitzii (strain DSM 17677 / JCM 31915 / A2-165) OX=411483 GN=FAEPRAA2165_03114 PE=4 SV=1	1	4	6	6	7	20	26	24	22
c480	c480.a1	c480.a1.a1	tr|C7H2H8|C7H2H8_FAEPA	Tat pathway signal sequence domain protein OS=Faecalibacterium prausnitzii (strain DSM 17677 / JCM 31915 / A2-165) OX=411483 GN=FAEPRAA2165_00476 PE=4 SV=1	1	10	11	12	12	28	26	25	22
b76	b76.a2	b76.a2.a1	tr|C7H9I8|C7H9I8_FAEPA	Ion-translocating oxidoreductase complex subunit B OS=Faecalibacterium prausnitzii (strain DSM 17677 / JCM 31915 / A2-165) OX=411483 GN=rnfB PE=3 SV=1	1	9	13	11	14	24	19	20	21
c112	c112.a1	c112.a1.a1	tr|C7H353|C7H353_FAEPA	ATP synthase subunit alpha OS=Faecalibacterium prausnitzii (strain DSM 17677 / JCM 31915 / A2-165) OX=411483 GN=atpA PE=3 SV=1	1	10	12	8	10	19	23	22	21
c191	c191.a1	c191.a1.a1	tr|C7H7L1|C7H7L1_FAEPA	1-deoxy-D-xylulose-5-phosphate synthase OS=Faecalibacterium prausnitzii (strain DSM 17677 / JCM 31915 / A2-165) OX=411483 GN=dxs PE=3 SV=1	1	14	11	11	16	24	26	27	21
c381	c381.a1	c381.a1.a1	tr|C7H2L1|C7H2L1_FAEPA	Capsular polysaccharide biosynthesis protein OS=Faecalibacterium prausnitzii (strain DSM 17677 / JCM 31915 / A2-165) OX=411483 GN=FAEPRAA2165_00509 PE=4 SV=1	1	4	4	4	10	21	22	20	21
c605	c605.a1	c605.a1.a1	tr|C7H4I9|C7H4I9_FAEPA	DNA-binding protein OS=Faecalibacterium prausnitzii (strain DSM 17677 / JCM 31915 / A2-165) OX=411483 GN=FAEPRAA2165_01204 PE=4 SV=1	1	13	17	15	18	22	18	24	21
b10	b10.a2	b10.a2.a1	tr|C7H8V4|C7H8V4_FAEPA	Phosphoenolpyruvate carboxykinase (ATP) OS=Faecalibacterium prausnitzii (strain DSM 17677 / JCM 31915 / A2-165) OX=411483 GN=pckA PE=3 SV=1	1	30	30	29	47	14	26	16	20
b90	b90.a3	b90.a3.a1	tr|C7H4X1|C7H4X1_FAEPA	ABC-type bacteriocin transporter OS=Faecalibacterium prausnitzii (strain DSM 17677 / JCM 31915 / A2-165) OX=411483 GN=FAEPRAA2165_01341 PE=4 SV=1	1	3	4	5	6	20	19	16	20
b93	b93.a1	b93.a1.a1	tr|C7H9L4|C7H9L4_FAEPA	Fructose-1,6-bisphosphate aldolase, class II OS=Faecalibacterium prausnitzii (strain DSM 17677 / JCM 31915 / A2-165) OX=411483 GN=fba PE=4 SV=1	1	23	25	23	20	14	21	15	20
c375	c375.a1	c375.a1.a1	tr|C7H8W8|C7H8W8_FAEPA	Tat pathway signal sequence domain protein OS=Faecalibacterium prausnitzii (strain DSM 17677 / JCM 31915 / A2-165) OX=411483 GN=FAEPRAA2165_02762 PE=4 SV=1	1	8	8	11	9	22	22	22	20
c433	c433.a1	c433.a1.a1	tr|C7H510|C7H510_FAEPA	ABC transporter, ATP-binding protein OS=Faecalibacterium prausnitzii (strain DSM 17677 / JCM 31915 / A2-165) OX=411483 GN=FAEPRAA2165_01380 PE=4 SV=1	1	5	5	7	8	21	20	18	20
c477	c477.a1	c477.a1.a1	tr|A8SE84|A8SE84_9FIRM	zf-trcl domain-containing protein OS=Faecalibacterium prausnitzii M21/2 OX=411485 GN=FAEPRAM212_02458 PE=4 SV=1	2	15	15	15	11	12	15	11	20
c499	c499.a1	c499.a1.a1	tr|C7H1S9|C7H1S9_FAEPA	DUF4358 domain-containing protein OS=Faecalibacterium prausnitzii (strain DSM 17677 / JCM 31915 / A2-165) OX=411483 GN=FAEPRAA2165_00219 PE=4 SV=1	1	1	0	4	2	14	18	13	20
b18	b18.a6	b18.a6.a1	tr|C7H8Y8|C7H8Y8_FAEPA	ATPase family associated with various cellular activities (AAA) OS=Faecalibacterium prausnitzii (strain DSM 17677 / JCM 31915 / A2-165) OX=411483 GN=FAEPRAA2165_02784 PE=4 SV=1	1	11	7	13	7	17	13	17	19
b38	b38.a3	b38.a3.a1	tr|C7H9I3|C7H9I3_FAEPA	Ion-translocating oxidoreductase complex subunit C OS=Faecalibacterium prausnitzii (strain DSM 17677 / JCM 31915 / A2-165) OX=411483 GN=rnfC PE=3 SV=1	1	7	14	10	13	21	19	18	19
b40	b40.a1	b40.a1.a1	tr|C7H5X2|C7H5X2_FAEPA	Protein translocase subunit SecA OS=Faecalibacterium prausnitzii (strain DSM 17677 / JCM 31915 / A2-165) OX=411483 GN=secA PE=3 SV=1	1	17	19	14	18	16	24	13	19
b44	b44.a2	b44.a2.a1	tr|C7H512|C7H512_FAEPA	Tat pathway signal sequence domain protein OS=Faecalibacterium prausnitzii (strain DSM 17677 / JCM 31915 / A2-165) OX=411483 GN=FAEPRAA2165_01382 PE=4 SV=1	1	9	6	11	6	19	17	18	19
c123	c123.a1	c123.a1.a1	tr|C7H364|C7H364_FAEPA	Glucose-1-phosphate adenylyltransferase OS=Faecalibacterium prausnitzii (strain DSM 17677 / JCM 31915 / A2-165) OX=411483 GN=glgC PE=3 SV=1	1	25	30	23	33	18	28	15	19
c204	c204.a1	c204.a1.a1	tr|C7H3S1|C7H3S1_FAEPA	Transglutaminase-like protein OS=Faecalibacterium prausnitzii (strain DSM 17677 / JCM 31915 / A2-165) OX=411483 GN=FAEPRAA2165_00932 PE=4 SV=1	1	34	27	28	30	18	21	19	19
b51	b51.a2	b51.a2.a1	tr|C7H838|C7H838_FAEPA	50S ribosomal subunit assembly factor BipA OS=Faecalibacterium prausnitzii (strain DSM 17677 / JCM 31915 / A2-165) OX=411483 GN=typA PE=3 SV=1	1	19	13	19	22	13	18	15	18
b60	b60.a2	b60.a2.a1	tr|C7H443|C7H443_FAEPA	Ferrous iron transport protein B OS=Faecalibacterium prausnitzii (strain DSM 17677 / JCM 31915 / A2-165) OX=411483 GN=feoB PE=3 SV=1	1	9	11	9	7	25	24	23	18
b83	b83.a1	b83.a1.a1	tr|C7H9R9|C7H9R9_FAEPA	3-oxoacyl-[acyl-carrier-protein] synthase 2 OS=Faecalibacterium prausnitzii (strain DSM 17677 / JCM 31915 / A2-165) OX=411483 GN=fabF PE=3 SV=1	1	17	22	20	23	11	15	13	18
b90	b90.a4	b90.a4.a1	tr|C7H8E0|C7H8E0_FAEPA	ABC transporter, ATP-binding protein OS=Faecalibacterium prausnitzii (strain DSM 17677 / JCM 31915 / A2-165) OX=411483 GN=FAEPRAA2165_02580 PE=4 SV=1	1	3	2	2	4	19	14	18	18
c116	c116.a2	c116.a2.a1	tr|C7H4W1|C7H4W1_FAEPA	Glutamine--fructose-6-phosphate aminotransferase [isomerizing] OS=Faecalibacterium prausnitzii (strain DSM 17677 / JCM 31915 / A2-165) OX=411483 GN=glmS PE=3 SV=1	1	26	23	26	28	19	25	18	18
c164	c164.a3	c164.a3.a1	tr|C7H377|C7H377_FAEPA	Phosphoenolpyruvate-dependent sugar phosphotransferase system, EIIA 2 OS=Faecalibacterium prausnitzii (strain DSM 17677 / JCM 31915 / A2-165) OX=411483 GN=FAEPRAA2165_00736 PE=4 SV=1	1	0	0	0	4	17	13	15	18
c211	c211.a1	c211.a1.a1	tr|C7HAU4|C7HAU4_FAEPA	AAA domain-containing protein OS=Faecalibacterium prausnitzii (strain DSM 17677 / JCM 31915 / A2-165) OX=411483 GN=FAEPRAA2165_03455 PE=4 SV=1	1	13	12	11	14	20	16	16	18
c219	c219.a1	c219.a1.a1	tr|C7HAW6|C7HAW6_FAEPA	Glycosyltransferase, group 2 family protein OS=Faecalibacterium prausnitzii (strain DSM 17677 / JCM 31915 / A2-165) OX=411483 GN=FAEPRAA2165_03478 PE=4 SV=1	1	1	1	1	5	18	17	23	18
c237	c237.a1	c237.a1.a1	tr|C7HAX6|C7HAX6_FAEPA	Dipeptidase OS=Faecalibacterium prausnitzii (strain DSM 17677 / JCM 31915 / A2-165) OX=411483 GN=pepD PE=3 SV=1	1	26	28	24	34	15	19	13	18
c465	c465.a1	c465.a1.a1	tr|C7H435|C7H435_FAEPA	Zn_dep_PLPC domain-containing protein OS=Faecalibacterium prausnitzii (strain DSM 17677 / JCM 31915 / A2-165) OX=411483 GN=FAEPRAA2165_01048 PE=4 SV=1	1	6	9	9	10	17	16	11	18
b11	b11.a1	b11.a1.a1	tr|C7H4Q5|C7H4Q5_FAEPA	Aldehyde ferredoxin oxidoreductase, tungsten cofactor-binding domain protein OS=Faecalibacterium prausnitzii (strain DSM 17677 / JCM 31915 / A2-165) OX=411483 GN=FAEPRAA2165_01270 PE=3 SV=1	1	10	15	15	13	19	22	21	17
b29	b29.a3	b29.a3.a1	tr|C7H325|C7H325_FAEPA	Phosphoenolpyruvate-protein phosphotransferase OS=Faecalibacterium prausnitzii (strain DSM 17677 / JCM 31915 / A2-165) OX=411483 GN=ptsP PE=3 SV=1	1	17	20	21	24	15	13	14	17
b66	b66.a2	b66.a2.a1	tr|C7H5Y8|C7H5Y8_FAEPA	Glucose-6-phosphate isomerase OS=Faecalibacterium prausnitzii (strain DSM 17677 / JCM 31915 / A2-165) OX=411483 GN=pgi PE=3 SV=1	1	22	29	26	31	14	19	13	17
b80	b80.a2	b80.a2.a1	tr|C7H9K0|C7H9K0_FAEPA	Adenylosuccinate synthetase OS=Faecalibacterium prausnitzii (strain DSM 17677 / JCM 31915 / A2-165) OX=411483 GN=purA PE=3 SV=1	1	17	14	21	28	13	19	14	17
c130	c130.a3	c130.a3.a1	tr|C7H935|C7H935_FAEPA	50S ribosomal protein L6 OS=Faecalibacterium prausnitzii (strain DSM 17677 / JCM 31915 / A2-165) OX=411483 GN=rplF PE=3 SV=1	1	10	10	11	12	11	13	11	17
c178	c178.a2	c178.a2.a1	tr|C7H9K7|C7H9K7_FAEPA	ABC transporter, ATP-binding protein OS=Faecalibacterium prausnitzii (strain DSM 17677 / JCM 31915 / A2-165) OX=411483 GN=FAEPRAA2165_03009 PE=4 SV=1	1	0	2	2	2	16	20	20	17
c390	c390.a1	c390.a1.a1	tr|C7H4N0|C7H4N0_FAEPA	50S ribosomal protein L9 OS=Faecalibacterium prausnitzii (strain DSM 17677 / JCM 31915 / A2-165) OX=411483 GN=rplI PE=3 SV=1	1	16	17	19	17	18	20	18	17
c441	c441.a1	c441.a1.a1	tr|C7H8G3|C7H8G3_FAEPA	Glycosyl hydrolase family 25 OS=Faecalibacterium prausnitzii (strain DSM 17677 / JCM 31915 / A2-165) OX=411483 GN=FAEPRAA2165_02603 PE=3 SV=1	1	3	3	4	5	19	15	16	17
c476	c476.a1	c476.a1.a1	tr|A0A2A6ZLN5|A0A2A6ZLN5_9FIRM	50S ribosomal protein L27 OS=Faecalibacterium prausnitzii OX=853 GN=rpmA PE=3 SV=1	3	9	11	11	21	9	13	11	17
b26	b26.a1	b26.a1.a1	tr|C7H3V8|C7H3V8_FAEPA	Phosphoglycerate kinase OS=Faecalibacterium prausnitzii (strain DSM 17677 / JCM 31915 / A2-165) OX=411483 GN=pgk PE=3 SV=1	1	23	23	20	27	17	19	15	16
b50	b50.a3	b50.a3.a1	tr|C7H269|C7H269_FAEPA	Putative translation elongation factor G OS=Faecalibacterium prausnitzii (strain DSM 17677 / JCM 31915 / A2-165) OX=411483 GN=FAEPRAA2165_00363 PE=3 SV=1	1	10	12	11	17	12	15	12	16
c126	c126.a1	c126.a1.a1	tr|C7H2C8|C7H2C8_FAEPA	Glycosyl hydrolase, family 1 OS=Faecalibacterium prausnitzii (strain DSM 17677 / JCM 31915 / A2-165) OX=411483 GN=FAEPRAA2165_00425 PE=3 SV=1	1	27	19	24	33	16	22	16	16
c156	c156.a1	c156.a1.a1	tr|C7H8W5|C7H8W5_FAEPA	CobW/P47K family protein OS=Faecalibacterium prausnitzii (strain DSM 17677 / JCM 31915 / A2-165) OX=411483 GN=FAEPRAA2165_02759 PE=3 SV=1	1	10	14	10	15	12	18	14	16
c179	c179.a1	c179.a1.a1	tr|C7H9L3|C7H9L3_FAEPA	Bifunctional protein FolC OS=Faecalibacterium prausnitzii (strain DSM 17677 / JCM 31915 / A2-165) OX=411483 GN=folC PE=3 SV=1	1	24	25	29	16	20	28	22	16
c272	c272.a1	c272.a1.a1	tr|C7H4M4|C7H4M4_FAEPA	DUF4178 domain-containing protein OS=Faecalibacterium prausnitzii (strain DSM 17677 / JCM 31915 / A2-165) OX=411483 GN=FAEPRAA2165_01239 PE=4 SV=1	1	6	6	7	8	18	17	14	16
c342	c342.a3	c342.a3.a1	tr|C7H502|C7H502_FAEPA	Peptidase, S41 family OS=Faecalibacterium prausnitzii (strain DSM 17677 / JCM 31915 / A2-165) OX=411483 GN=FAEPRAA2165_01372 PE=3 SV=1	1	2	3	2	5	14	16	16	16
c368	c368.a1	c368.a1.a1	tr|C7H9R8|C7H9R8_FAEPA	3-oxoacyl-[acyl-carrier-protein] reductase OS=Faecalibacterium prausnitzii (strain DSM 17677 / JCM 31915 / A2-165) OX=411483 GN=fabG PE=3 SV=1	1	11	15	17	16	12	18	14	16
c607	c607.a1	c607.a1.a1	tr|C7H6V6|C7H6V6_FAEPA	Ricin-type beta-trefoil lectin domain protein OS=Faecalibacterium prausnitzii (strain DSM 17677 / JCM 31915 / A2-165) OX=411483 GN=FAEPRAA2165_01972 PE=4 SV=1	1	11	19	16	15	16	18	18	16
c140	c140.a2	c140.a2.a1	tr|C7H7U2|C7H7U2_FAEPA	Aminotransferase OS=Faecalibacterium prausnitzii (strain DSM 17677 / JCM 31915 / A2-165) OX=411483 GN=FAEPRAA2165_02377 PE=4 SV=1	1	12	14	16	20	14	19	13	15
c162	c162.a1	c162.a1.a1	tr|C7H5U1|C7H5U1_FAEPA	Lon protease OS=Faecalibacterium prausnitzii (strain DSM 17677 / JCM 31915 / A2-165) OX=411483 GN=lon PE=2 SV=1	1	11	10	14	22	15	24	13	15
c167	c167.a1	c167.a1.a1	tr|C7H5E1|C7H5E1_FAEPA	Oleate hydratase OS=Faecalibacterium prausnitzii (strain DSM 17677 / JCM 31915 / A2-165) OX=411483 GN=FAEPRAA2165_01511 PE=4 SV=1	1	4	5	6	12	14	11	9	15
c182	c182.a1	c182.a1.a1	tr|C7H7W0|C7H7W0_FAEPA	Polyphosphate kinase OS=Faecalibacterium prausnitzii (strain DSM 17677 / JCM 31915 / A2-165) OX=411483 GN=ppk1 PE=3 SV=1	1	7	5	7	12	15	16	16	15
c273	c273.a1	c273.a1.a1	tr|C7H1Z7|C7H1Z7_FAEPA	M18 family aminopeptidase OS=Faecalibacterium prausnitzii (strain DSM 17677 / JCM 31915 / A2-165) OX=411483 GN=FAEPRAA2165_00289 PE=3 SV=1	1	22	26	22	28	10	11	7	15
c329	c329.a1	c329.a1.a1	tr|C7H5I8|C7H5I8_FAEPA	Aminopeptidase OS=Faecalibacterium prausnitzii (strain DSM 17677 / JCM 31915 / A2-165) OX=411483 GN=pepE PE=3 SV=1	1	18	17	18	22	14	18	15	15
c336	c336.a1	c336.a1.a1	tr|C7H4K5|C7H4K5_FAEPA	Tat pathway signal sequence domain protein OS=Faecalibacterium prausnitzii (strain DSM 17677 / JCM 31915 / A2-165) OX=411483 GN=FAEPRAA2165_01220 PE=4 SV=1	1	6	8	7	8	23	26	20	15
c443	c443.a1	c443.a1.a1	tr|C7H9C3|C7H9C3_FAEPA	Efflux transporter, RND family, MFP subunit OS=Faecalibacterium prausnitzii (strain DSM 17677 / JCM 31915 / A2-165) OX=411483 GN=FAEPRAA2165_02921 PE=4 SV=1	1	2	4	5	5	13	12	14	15
c459	c459.a1	c459.a1.a1	tr|C7H4Q8|C7H4Q8_FAEPA	Tat pathway signal sequence domain protein OS=Faecalibacterium prausnitzii (strain DSM 17677 / JCM 31915 / A2-165) OX=411483 GN=FAEPRAA2165_01274 PE=4 SV=1	1	9	13	12	9	21	23	22	15
c723	c723.a1	c723.a1.a1	tr|A0A173TP98|A0A173TP98_9FIRM	Phosphocarrier protein HPr OS=Faecalibacterium prausnitzii OX=853 GN=crh PE=4 SV=1	4	13	14	17	13	14	16	12	15
b34	b34.a2	b34.a2.a1	tr|C7H6K7|C7H6K7_FAEPA	Alanine--tRNA ligase OS=Faecalibacterium prausnitzii (strain DSM 17677 / JCM 31915 / A2-165) OX=411483 GN=alaS PE=3 SV=1	1	15	14	16	21	13	14	13	14
b36	b36.a3	b36.a3.a1	tr|C7H5L1|C7H5L1_FAEPA	Electron transfer flavoprotein domain protein OS=Faecalibacterium prausnitzii (strain DSM 17677 / JCM 31915 / A2-165) OX=411483 GN=FAEPRAA2165_01582 PE=4 SV=1	1	13	14	15	23	11	13	13	14
b55	b55.a1	b55.a1.a1	tr|C7H5K8|C7H5K8_FAEPA	3-hydroxybutyryl-CoA dehydratase OS=Faecalibacterium prausnitzii (strain DSM 17677 / JCM 31915 / A2-165) OX=411483 GN=crt PE=3 SV=1	1	22	26	22	23	13	15	16	14
b73	b73.a3	b73.a3.a1	tr|C7H1S1|C7H1S1_FAEPA	Trigger factor OS=Faecalibacterium prausnitzii (strain DSM 17677 / JCM 31915 / A2-165) OX=411483 GN=tig PE=3 SV=1	1	13	18	17	20	14	15	13	14
c104	c104.a1	c104.a1.a1	tr|C7H3V7|C7H3V7_FAEPA	Triosephosphate isomerase OS=Faecalibacterium prausnitzii (strain DSM 17677 / JCM 31915 / A2-165) OX=411483 GN=tpiA PE=3 SV=1	1	17	20	19	27	14	15	9	14
c108	c108.a3	c108.a3.a1	tr|C7H3T8|C7H3T8_FAEPA	Putative phage tail component domain protein OS=Faecalibacterium prausnitzii (strain DSM 17677 / JCM 31915 / A2-165) OX=411483 GN=FAEPRAA2165_00950 PE=4 SV=1	1	5	5	4	7	15	16	12	14
c117	c117.a3	c117.a3.a1	tr|C7H9B6|C7H9B6_FAEPA	Cobalt chelatase (CbiK) OS=Faecalibacterium prausnitzii (strain DSM 17677 / JCM 31915 / A2-165) OX=411483 GN=cbiK PE=4 SV=1	1	6	8	8	7	25	20	19	14
c199	c199.a3	c199.a3.a1	tr|C7H1U7|C7H1U7_FAEPA	Magnesium transporter MgtE OS=Faecalibacterium prausnitzii (strain DSM 17677 / JCM 31915 / A2-165) OX=411483 GN=mgtE PE=3 SV=1	1	1	1	2	1	11	14	10	14
c249	c249.a1	c249.a1.a1	tr|C7H188|C7H188_FAEPA	Cytidylate kinase-like family protein OS=Faecalibacterium prausnitzii (strain DSM 17677 / JCM 31915 / A2-165) OX=411483 GN=FAEPRAA2165_00026 PE=4 SV=1	1	5	5	7	9	10	12	11	14
c270	c270.a1	c270.a1.a1	tr|C7H8K2|C7H8K2_FAEPA	4-alpha-glucanotransferase OS=Faecalibacterium prausnitzii (strain DSM 17677 / JCM 31915 / A2-165) OX=411483 GN=malQ PE=3 SV=1	1	11	18	15	20	12	15	8	14
c271	c271.a3	c271.a3.a1	tr|C7HAQ2|C7HAQ2_FAEPA	Cell shape-determining protein MreB OS=Faecalibacterium prausnitzii (strain DSM 17677 / JCM 31915 / A2-165) OX=411483 GN=mreB PE=3 SV=1	1	8	10	10	13	11	13	11	14
c299	c299.a1	c299.a1.a1	tr|C7H3U4|C7H3U4_FAEPA	Uridine phosphorylase OS=Faecalibacterium prausnitzii (strain DSM 17677 / JCM 31915 / A2-165) OX=411483 GN=deoD PE=3 SV=1	1	17	20	15	17	12	13	10	14
c358	c358.a2	c358.a2.a1	tr|C7H7S2|C7H7S2_FAEPA	PFK domain-containing protein OS=Faecalibacterium prausnitzii (strain DSM 17677 / JCM 31915 / A2-165) OX=411483 GN=FAEPRAA2165_02357 PE=4 SV=1	1	7	5	11	15	6	16	12	14
c378	c378.a1	c378.a1.a1	tr|C7HAY7|C7HAY7_FAEPA	Bifunctional protein FolC OS=Faecalibacterium prausnitzii (strain DSM 17677 / JCM 31915 / A2-165) OX=411483 GN=folC PE=4 SV=1	1	9	9	12	5	10	14	11	14
c445	c445.a1	c445.a1.a1	tr|C7H9J2|C7H9J2_FAEPA	Repeat protein OS=Faecalibacterium prausnitzii (strain DSM 17677 / JCM 31915 / A2-165) OX=411483 GN=FAEPRAA2165_02994 PE=4 SV=1	1	0	0	1	2	9	14	10	14
c726	c726.a1	c726.a1.a1	tr|A8S9R2|A8S9R2_9FIRM	Ring_hydroxyl_A domain-containing protein OS=Faecalibacterium prausnitzii M21/2 OX=411485 GN=FAEPRAM212_01119 PE=4 SV=1	2	11	9	13	11	16	16	19	14
b28	b28.a3	b28.a3.a1	tr|C7H8M1|C7H8M1_FAEPA	Threonine--tRNA ligase OS=Faecalibacterium prausnitzii (strain DSM 17677 / JCM 31915 / A2-165) OX=411483 GN=thrS PE=3 SV=1	1	16	17	20	20	10	13	12	13
b39	b39.a1	b39.a1.a1	tr|C7H4C5|C7H4C5_FAEPA	ABC transporter, ATP-binding protein OS=Faecalibacterium prausnitzii (strain DSM 17677 / JCM 31915 / A2-165) OX=411483 GN=FAEPRAA2165_01138 PE=4 SV=1	1	2	2	4	7	11	12	11	13
b92	b92.a1	b92.a1.a1	tr|C7H922|C7H922_FAEPA	30S ribosomal protein S4 OS=Faecalibacterium prausnitzii (strain DSM 17677 / JCM 31915 / A2-165) OX=411483 GN=rpsD PE=3 SV=1	1	9	11	8	11	10	15	9	13
c115	c115.a2	c115.a2.a1	tr|C7H3S7|C7H3S7_FAEPA	Phenylalanine--tRNA ligase beta subunit OS=Faecalibacterium prausnitzii (strain DSM 17677 / JCM 31915 / A2-165) OX=411483 GN=pheT PE=3 SV=1	1	14	15	18	13	10	13	8	13
c133	c133.a3	c133.a3.a1	tr|C7H7U4|C7H7U4_FAEPA	ATP-dependent Clp protease ATP-binding subunit ClpX OS=Faecalibacterium prausnitzii (strain DSM 17677 / JCM 31915 / A2-165) OX=411483 GN=clpX PE=3 SV=1	1	11	8	13	11	15	18	14	13
c246	c246.a3	c246.a3.a1	tr|C7H4A3|C7H4A3_FAEPA	Uracil phosphoribosyltransferase OS=Faecalibacterium prausnitzii (strain DSM 17677 / JCM 31915 / A2-165) OX=411483 GN=upp PE=3 SV=1	1	13	22	16	16	11	13	12	13
c250	c250.a1	c250.a1.a1	tr|A0A2A6ZKJ8|A0A2A6ZKJ8_9FIRM	Chromosomal replication initiator protein DnaA OS=Faecalibacterium prausnitzii OX=853 GN=dnaA PE=3 SV=1	2	11	12	12	17	14	16	12	13
c257	c257.a3	c257.a3.a1	tr|C7H1W4|C7H1W4_FAEPA	Beta sliding clamp OS=Faecalibacterium prausnitzii (strain DSM 17677 / JCM 31915 / A2-165) OX=411483 GN=dnaN PE=3 SV=1	1	15	20	13	14	11	11	12	13
c258	c258.a1	c258.a1.a1	tr|C7H9X0|C7H9X0_FAEPA	DNA-directed RNA polymerase subunit P OS=Faecalibacterium prausnitzii (strain DSM 17677 / JCM 31915 / A2-165) OX=411483 GN=FAEPRAA2165_03124 PE=4 SV=1	1	3	3	3	7	13	13	12	13
c330	c330.a1	c330.a1.a1	tr|C7H4P1|C7H4P1_FAEPA	Putative NADH oxidase OS=Faecalibacterium prausnitzii (strain DSM 17677 / JCM 31915 / A2-165) OX=411483 GN=FAEPRAA2165_01256 PE=4 SV=1	1	9	12	12	15	14	12	8	13
c347	c347.a2	c347.a2.a1	tr|C7H2C0|C7H2C0_FAEPA	ABC transporter, ATP-binding protein OS=Faecalibacterium prausnitzii (strain DSM 17677 / JCM 31915 / A2-165) OX=411483 GN=FAEPRAA2165_00417 PE=4 SV=1	1	0	0	0	1	10	8	8	13
c432	c432.a1	c432.a1.a1	tr|C7H9X3|C7H9X3_FAEPA	Transposase OS=Faecalibacterium prausnitzii (strain DSM 17677 / JCM 31915 / A2-165) OX=411483 GN=FAEPRAA2165_03127 PE=4 SV=1	1	12	11	19	12	11	15	13	13
c529	c529.a1	c529.a1.a1	tr|C7H9T2|C7H9T2_FAEPA	ABC transporter, substrate-binding protein, family 3 OS=Faecalibacterium prausnitzii (strain DSM 17677 / JCM 31915 / A2-165) OX=411483 GN=FAEPRAA2165_03085 PE=4 SV=1	1	1	2	2	7	13	10	11	13
b12	b12.a3	b12.a3.a1	tr|C7H993|C7H993_FAEPA	Formate acetyltransferase OS=Faecalibacterium prausnitzii (strain DSM 17677 / JCM 31915 / A2-165) OX=411483 GN=pflB PE=3 SV=1	1	11	13	10	14	7	11	9	12
b31	b31.a1	b31.a1.a1	tr|C7H1V9|C7H1V9_FAEPA	DNA gyrase subunit A OS=Faecalibacterium prausnitzii (strain DSM 17677 / JCM 31915 / A2-165) OX=411483 GN=gyrA PE=3 SV=1	1	18	17	18	16	15	19	14	12
b33	b33.a1	b33.a1.a1	tr|C7H905|C7H905_FAEPA	Ribonuclease Y OS=Faecalibacterium prausnitzii (strain DSM 17677 / JCM 31915 / A2-165) OX=411483 GN=rny PE=3 SV=1	1	4	3	5	4	9	10	12	12
b49	b49.a1	b49.a1.a1	tr|C7H5V5|C7H5V5_FAEPA	Leucine--tRNA ligase OS=Faecalibacterium prausnitzii (strain DSM 17677 / JCM 31915 / A2-165) OX=411483 GN=leuS PE=3 SV=1	1	24	18	22	21	12	15	10	12
b75	b75.a2	b75.a2.a1	tr|C7H862|C7H862_FAEPA	Acetate kinase OS=Faecalibacterium prausnitzii (strain DSM 17677 / JCM 31915 / A2-165) OX=411483 GN=ackA PE=3 SV=1	1	12	9	10	10	11	11	10	12
c190	c190.a1	c190.a1.a1	tr|C7H9Q9|C7H9Q9_FAEPA	Oligoendopeptidase, M3 family OS=Faecalibacterium prausnitzii (strain DSM 17677 / JCM 31915 / A2-165) OX=411483 GN=FAEPRAA2165_03062 PE=3 SV=1	1	29	40	32	27	19	21	12	12
c298	c298.a3	c298.a3.a1	tr|C7H436|C7H436_FAEPA	UDP-N-acetylmuramate--L-alanine ligase OS=Faecalibacterium prausnitzii (strain DSM 17677 / JCM 31915 / A2-165) OX=411483 GN=murC PE=3 SV=1	1	10	13	13	14	12	14	11	12
c322	c322.a2	c322.a2.a1	tr|C7H3Z5|C7H3Z5_FAEPA	50S ribosomal protein L10 OS=Faecalibacterium prausnitzii (strain DSM 17677 / JCM 31915 / A2-165) OX=411483 GN=rplJ PE=3 SV=1	1	8	9	11	10	12	10	9	12
c356	c356.a1	c356.a1.a1	tr|C7H871|C7H871_FAEPA	Phospholipase D domain protein OS=Faecalibacterium prausnitzii (strain DSM 17677 / JCM 31915 / A2-165) OX=411483 GN=FAEPRAA2165_02506 PE=4 SV=1	1	0	0	0	0	14	16	13	12
c367	c367.a1	c367.a1.a1	tr|C7H541|C7H541_FAEPA	Peptidase, U32 family OS=Faecalibacterium prausnitzii (strain DSM 17677 / JCM 31915 / A2-165) OX=411483 GN=FAEPRAA2165_01411 PE=4 SV=1	1	6	10	10	8	11	12	12	12
c567	c567.a1	c567.a1.a1	tr|C7H8W3|C7H8W3_FAEPA	Peptidase OS=Faecalibacterium prausnitzii (strain DSM 17677 / JCM 31915 / A2-165) OX=411483 GN=FAEPRAA2165_02757 PE=4 SV=1	1	8	7	14	6	17	19	22	12
c621	c621.a1	c621.a1.a1	tr|C7H389|C7H389_FAEPA	PBP_domain domain-containing protein OS=Faecalibacterium prausnitzii (strain DSM 17677 / JCM 31915 / A2-165) OX=411483 GN=FAEPRAA2165_00748 PE=4 SV=1	1	5	5	11	3	14	16	14	12
c758	c758.a1	c758.a1.a1	tr|C7H1L9|C7H1L9_FAEPA	Glucuronide permease OS=Faecalibacterium prausnitzii (strain DSM 17677 / JCM 31915 / A2-165) OX=411483 GN=FAEPRAA2165_00158 PE=4 SV=1	1	1	1	1	5	10	7	9	12
c801	c801.a1	c801.a1.a1	tr|C7H7N4|C7H7N4_FAEPA	Preprotein translocase, YajC subunit OS=Faecalibacterium prausnitzii (strain DSM 17677 / JCM 31915 / A2-165) OX=411483 GN=yajC PE=3 SV=1	1	5	4	5	6	11	12	15	12
c983	c983.a1	c983.a1.a1	tr|A0A2A6ZSS1|A0A2A6ZSS1_9FIRM	50S ribosomal protein L30 OS=Faecalibacterium prausnitzii OX=853 GN=rpmD PE=3 SV=1	4	6	7	9	9	8	11	10	12
b22	b22.a2	b22.a2.a1	tr|C7H5Y3|C7H5Y3_FAEPA	4Fe-4S binding domain protein OS=Faecalibacterium prausnitzii (strain DSM 17677 / JCM 31915 / A2-165) OX=411483 GN=FAEPRAA2165_01707 PE=4 SV=1	1	12	15	9	11	9	16	11	11
b23	b23.a2	b23.a2.a1	tr|C7H6W3|C7H6W3_FAEPA	Tat pathway signal sequence domain protein OS=Faecalibacterium prausnitzii (strain DSM 17677 / JCM 31915 / A2-165) OX=411483 GN=FAEPRAA2165_01979 PE=4 SV=1	1	5	6	8	8	12	16	10	11
b42	b42.a1	b42.a1.a1	tr|C7H6B1|C7H6B1_FAEPA	Polyribonucleotide nucleotidyltransferase OS=Faecalibacterium prausnitzii (strain DSM 17677 / JCM 31915 / A2-165) OX=411483 GN=pnp PE=3 SV=1	1	8	10	9	18	9	12	9	11
b45	b45.a1	b45.a1.a1	tr|C7H5S6|C7H5S6_FAEPA	Elongation factor Ts OS=Faecalibacterium prausnitzii (strain DSM 17677 / JCM 31915 / A2-165) OX=411483 GN=tsf PE=3 SV=1	1	12	17	19	24	8	12	10	11
b69	b69.a3	b69.a3.a1	tr|C7H938|C7H938_FAEPA	50S ribosomal protein L5 OS=Faecalibacterium prausnitzii (strain DSM 17677 / JCM 31915 / A2-165) OX=411483 GN=rplE PE=3 SV=1	1	8	9	9	6	8	7	7	11
b81	b81.a3	b81.a3.a1	tr|C7H2L4|C7H2L4_FAEPA	Asparagine--tRNA ligase OS=Faecalibacterium prausnitzii (strain DSM 17677 / JCM 31915 / A2-165) OX=411483 GN=asnS PE=3 SV=1	1	12	13	10	11	10	14	8	11
b95	b95.a2	b95.a2.a1	tr|C7H5K4|C7H5K4_FAEPA	Butyryl-CoA:acetate CoA-transferase OS=Faecalibacterium prausnitzii (strain DSM 17677 / JCM 31915 / A2-165) OX=411483 GN=FAEPRAA2165_01575 PE=3 SV=1	1	27	27	27	26	13	13	12	11
c109	c109.a4	c109.a4.a1	tr|C7H823|C7H823_FAEPA	aspartate carbamoyltransferase OS=Faecalibacterium prausnitzii (strain DSM 17677 / JCM 31915 / A2-165) OX=411483 GN=FAEPRAA2165_02458 PE=3 SV=1	1	10	11	14	11	9	12	10	11
c167	c167.a3	c167.a3.a1	tr|C7H5K1|C7H5K1_FAEPA	Oleate hydratase OS=Faecalibacterium prausnitzii (strain DSM 17677 / JCM 31915 / A2-165) OX=411483 GN=FAEPRAA2165_01572 PE=4 SV=1	1	13	13	12	12	6	12	8	11
c173	c173.a2	c173.a2.a1	tr|C7H9K6|C7H9K6_FAEPA	ABC transporter, ATP-binding protein OS=Faecalibacterium prausnitzii (strain DSM 17677 / JCM 31915 / A2-165) OX=411483 GN=FAEPRAA2165_03008 PE=4 SV=1	1	2	0	2	2	13	11	12	11
c192	c192.a1	c192.a1.a1	tr|C7H1M1|C7H1M1_FAEPA	Glycosyl hydrolase family 3 N-terminal domain protein OS=Faecalibacterium prausnitzii (strain DSM 17677 / JCM 31915 / A2-165) OX=411483 GN=FAEPRAA2165_00160 PE=4 SV=1	1	18	25	23	33	10	12	7	11
c247	c247.a1	c247.a1.a1	tr|C7HAW8|C7HAW8_FAEPA	Glucose-1-phosphate thymidylyltransferase OS=Faecalibacterium prausnitzii (strain DSM 17677 / JCM 31915 / A2-165) OX=411483 GN=rfbA PE=3 SV=1	1	12	16	15	13	12	17	13	11
c316	c316.a1	c316.a1.a1	tr|C7H2Q7|C7H2Q7_FAEPA	BREX system P-loop protein BrxC OS=Faecalibacterium prausnitzii (strain DSM 17677 / JCM 31915 / A2-165) OX=411483 GN=FAEPRAA2165_00555 PE=4 SV=1	1	11	9	8	13	7	13	10	11
c400	c400.a1	c400.a1.a1	tr|C7H8E7|C7H8E7_FAEPA	Glucokinase OS=Faecalibacterium prausnitzii (strain DSM 17677 / JCM 31915 / A2-165) OX=411483 GN=FAEPRAA2165_02587 PE=3 SV=1	1	12	14	14	17	11	14	9	11
c403	c403.a1	c403.a1.a1	tr|C7H8L0|C7H8L0_FAEPA	NTP_transf_3 domain-containing protein OS=Faecalibacterium prausnitzii (strain DSM 17677 / JCM 31915 / A2-165) OX=411483 GN=FAEPRAA2165_02652 PE=4 SV=1	1	18	17	16	17	13	14	11	11
c442	c442.a1	c442.a1.a1	tr|C7H653|C7H653_FAEPA	Redoxin family protein OS=Faecalibacterium prausnitzii (strain DSM 17677 / JCM 31915 / A2-165) OX=411483 GN=FAEPRAA2165_01779 PE=4 SV=1	1	2	4	3	6	17	16	13	11
c487	c487.a1	c487.a1.a1	tr|C7H5X5|C7H5X5_FAEPA	Amidohydrolase OS=Faecalibacterium prausnitzii (strain DSM 17677 / JCM 31915 / A2-165) OX=411483 GN=FAEPRAA2165_01699 PE=4 SV=1	1	13	11	14	13	10	13	14	11
c523	c523.a1	c523.a1.a1	tr|C7H242|C7H242_FAEPA	Serine acetyltransferase OS=Faecalibacterium prausnitzii (strain DSM 17677 / JCM 31915 / A2-165) OX=411483 GN=cysE PE=3 SV=1	1	1	1	1	1	10	7	9	11
c599	c599.a1	c599.a1.a1	tr|C7H6M2|C7H6M2_FAEPA	YbbR-like protein OS=Faecalibacterium prausnitzii (strain DSM 17677 / JCM 31915 / A2-165) OX=411483 GN=FAEPRAA2165_01955 PE=4 SV=1	1	0	0	1	2	10	10	9	11
c629	c629.a2	c629.a2.a1	tr|C7H8K1|C7H8K1_FAEPA	Diguanylate cyclase (GGDEF) domain protein OS=Faecalibacterium prausnitzii (strain DSM 17677 / JCM 31915 / A2-165) OX=411483 GN=FAEPRAA2165_02643 PE=4 SV=1	1	4	2	5	6	2	6	5	11
c642	c642.a1	c642.a1.a1	tr|C7H8B9|C7H8B9_FAEPA	Hydrolase, alpha/beta domain protein OS=Faecalibacterium prausnitzii (strain DSM 17677 / JCM 31915 / A2-165) OX=411483 GN=FAEPRAA2165_02559 PE=4 SV=1	1	1	2	4	0	11	12	10	11
c672	c672.a1	c672.a1.a1	tr|C7H4U8|C7H4U8_FAEPA	bPH_1 domain-containing protein OS=Faecalibacterium prausnitzii (strain DSM 17677 / JCM 31915 / A2-165) OX=411483 GN=FAEPRAA2165_01314 PE=4 SV=1	1	12	11	13	6	12	12	14	11
c702	c702.a1	c702.a1.a1	tr|C7H9W4|C7H9W4_FAEPA	Acid-shock protein OS=Faecalibacterium prausnitzii (strain DSM 17677 / JCM 31915 / A2-165) OX=411483 GN=FAEPRAA2165_03118 PE=4 SV=1	1	0	0	1	1	8	11	8	11
b37	b37.a3	b37.a3.a1	tr|C7H2Z3|C7H2Z3_FAEPA	Cysteine--tRNA ligase OS=Faecalibacterium prausnitzii (strain DSM 17677 / JCM 31915 / A2-165) OX=411483 GN=cysS PE=3 SV=1	1	10	9	8	10	4	7	6	10
b63	b63.a1	b63.a1.a1	tr|C7H1Y4|C7H1Y4_FAEPA	serine--tRNA ligase OS=Faecalibacterium prausnitzii (strain DSM 17677 / JCM 31915 / A2-165) OX=411483 GN=serS PE=4 SV=1	1	16	20	20	24	10	15	8	10
c161	c161.a2	c161.a2.a1	tr|C7H203|C7H203_FAEPA	inorganic diphosphatase OS=Faecalibacterium prausnitzii (strain DSM 17677 / JCM 31915 / A2-165) OX=411483 GN=FAEPRAA2165_00295 PE=4 SV=1	1	10	9	11	9	10	10	11	10
c166	c166.a4	c166.a4.a1	tr|C7H9W6|C7H9W6_FAEPA	Band_7_1 domain-containing protein (Fragment) OS=Faecalibacterium prausnitzii (strain DSM 17677 / JCM 31915 / A2-165) OX=411483 GN=FAEPRAA2165_03120 PE=4 SV=1	1	1	4	4	6	9	10	8	10
c193	c193.a3	c193.a3.a1	tr|C7H9R2|C7H9R2_FAEPA	Acetyl-coenzyme A carboxylase carboxyl transferase subunit beta OS=Faecalibacterium prausnitzii (strain DSM 17677 / JCM 31915 / A2-165) OX=411483 GN=accD PE=3 SV=1	1	7	6	8	15	12	13	12	10
c198	c198.a2	c198.a2.a1	tr|C7H9D2|C7H9D2_FAEPA	Histidine--tRNA ligase OS=Faecalibacterium prausnitzii (strain DSM 17677 / JCM 31915 / A2-165) OX=411483 GN=hisS PE=3 SV=1	1	17	20	13	25	7	12	8	10
c223	c223.a3	c223.a3.a1	tr|C7H8Y6|C7H8Y6_FAEPA	Glycosyltransferase, group 2 family protein OS=Faecalibacterium prausnitzii (strain DSM 17677 / JCM 31915 / A2-165) OX=411483 GN=FAEPRAA2165_02782 PE=4 SV=1	1	5	7	4	9	9	10	6	10
c242	c242.a1	c242.a1.a1	tr|A8S6Z7|A8S6Z7_9FIRM	50S ribosomal protein L14 OS=Faecalibacterium prausnitzii M21/2 OX=411485 GN=rplN PE=3 SV=1	2	10	8	11	8	8	11	12	10
c260	c260.a1	c260.a1.a1	tr|C7H5M0|C7H5M0_FAEPA	Aldehyde oxidase and xanthine dehydrogenase, molybdopterin binding domain protein OS=Faecalibacterium prausnitzii (strain DSM 17677 / JCM 31915 / A2-165) OX=411483 GN=FAEPRAA2165_01591 PE=4 SV=1	1	15	15	15	13	15	19	15	10
c297	c297.a1	c297.a1.a1	tr|C7H250|C7H250_FAEPA	S-adenosylmethionine synthase OS=Faecalibacterium prausnitzii (strain DSM 17677 / JCM 31915 / A2-165) OX=411483 GN=metK PE=3 SV=1	1	13	10	12	11	11	8	11	10
c303	c303.a1	c303.a1.a1	tr|C7HAW9|C7HAW9_FAEPA	dTDP-4-dehydrorhamnose reductase OS=Faecalibacterium prausnitzii (strain DSM 17677 / JCM 31915 / A2-165) OX=411483 GN=rfbD PE=3 SV=1	1	13	8	14	9	11	11	10	10
c311	c311.a3	c311.a3.a1	tr|C7H801|C7H801_FAEPA	Tat pathway signal sequence domain protein OS=Faecalibacterium prausnitzii (strain DSM 17677 / JCM 31915 / A2-165) OX=411483 GN=FAEPRAA2165_02436 PE=4 SV=1	1	1	1	3	1	12	10	11	10
c386	c386.a1	c386.a1.a1	tr|C7H2Q6|C7H2Q6_FAEPA	MmeI_Mtase domain-containing protein OS=Faecalibacterium prausnitzii (strain DSM 17677 / JCM 31915 / A2-165) OX=411483 GN=FAEPRAA2165_00554 PE=4 SV=1	1	1	4	5	5	10	10	4	10
c458	c458.a1	c458.a1.a1	tr|C7H7P6|C7H7P6_FAEPA	PhoH family protein OS=Faecalibacterium prausnitzii (strain DSM 17677 / JCM 31915 / A2-165) OX=411483 GN=FAEPRAA2165_02331 PE=4 SV=1	1	8	8	5	7	8	8	7	10
c557	c557.a1	c557.a1.a1	tr|A0A173ZAQ9|A0A173ZAQ9_9FIRM	30S ribosomal protein S15 OS=Faecalibacterium prausnitzii OX=853 GN=rpsO PE=3 SV=1	4	11	8	8	10	10	8	7	10
c594	c594.a1	c594.a1.a1	tr|C7H222|C7H222_FAEPA	TSPc domain-containing protein OS=Faecalibacterium prausnitzii (strain DSM 17677 / JCM 31915 / A2-165) OX=411483 GN=FAEPRAA2165_00315 PE=4 SV=1	1	0	1	0	1	15	14	13	10
c597	c597.a1	c597.a1.a1	tr|C7H9W3|C7H9W3_FAEPA	Acid-shock protein OS=Faecalibacterium prausnitzii (strain DSM 17677 / JCM 31915 / A2-165) OX=411483 GN=FAEPRAA2165_03117 PE=4 SV=1	1	3	2	4	3	9	12	7	10
c609	c609.a2	c609.a2.a1	tr|C7H5G6|C7H5G6_FAEPA	Biotin-requiring enzyme OS=Faecalibacterium prausnitzii (strain DSM 17677 / JCM 31915 / A2-165) OX=411483 GN=FAEPRAA2165_01537 PE=4 SV=1	1	2	2	2	2	7	5	8	10
c624	c624.a1	c624.a1.a1	tr|C7H4U4|C7H4U4_FAEPA	Carboxylic ester hydrolase OS=Faecalibacterium prausnitzii (strain DSM 17677 / JCM 31915 / A2-165) OX=411483 GN=FAEPRAA2165_01310 PE=3 SV=1	1	8	9	9	7	9	10	8	10
c637	c637.a1	c637.a1.a1	tr|C7H9L7|C7H9L7_FAEPA	Cell envelope biogenesis protein OmpA OS=Faecalibacterium prausnitzii (strain DSM 17677 / JCM 31915 / A2-165) OX=411483 GN=FAEPRAA2165_03019 PE=4 SV=1	1	2	1	2	2	15	11	12	10
c640	c640.a1	c640.a1.a1	tr|C7H988|C7H988_FAEPA	Glycosyltransferase, group 1 family protein OS=Faecalibacterium prausnitzii (strain DSM 17677 / JCM 31915 / A2-165) OX=411483 GN=FAEPRAA2165_02885 PE=4 SV=1	1	7	2	5	5	9	8	7	10
c652	c652.a1	c652.a1.a1	tr|C7H1J9|C7H1J9_FAEPA	Tat pathway signal sequence domain protein OS=Faecalibacterium prausnitzii (strain DSM 17677 / JCM 31915 / A2-165) OX=411483 GN=FAEPRAA2165_00137 PE=4 SV=1	1	1	1	0	2	12	10	5	10
c808	c808.a1	c808.a1.a1	tr|C7H193|C7H193_FAEPA	Aminotransferase, class I/II OS=Faecalibacterium prausnitzii (strain DSM 17677 / JCM 31915 / A2-165) OX=411483 GN=FAEPRAA2165_00031 PE=4 SV=1	1	6	8	7	6	8	7	7	10
b14	b14.a1	b14.a1.a1	tr|C7H8G5|C7H8G5_FAEPA	Chaperone protein DnaK OS=Faecalibacterium prausnitzii (strain DSM 17677 / JCM 31915 / A2-165) OX=411483 GN=dnaK PE=2 SV=1	1	13	10	7	11	15	11	15	9
b24	b24.a2	b24.a2.a1	tr|C7H233|C7H233_FAEPA	Carbamoyl-phosphate synthase large chain OS=Faecalibacterium prausnitzii (strain DSM 17677 / JCM 31915 / A2-165) OX=411483 GN=carB PE=3 SV=1	1	14	17	16	25	6	9	8	9
b35	b35.a3	b35.a3.a1	tr|C7H5G7|C7H5G7_FAEPA	Conserved carboxylase domain protein OS=Faecalibacterium prausnitzii (strain DSM 17677 / JCM 31915 / A2-165) OX=411483 GN=FAEPRAA2165_01538 PE=4 SV=1	1	6	8	6	7	8	6	8	9
b56	b56.a2	b56.a2.a1	tr|C7H921|C7H921_FAEPA	DNA-directed RNA polymerase subunit alpha OS=Faecalibacterium prausnitzii (strain DSM 17677 / JCM 31915 / A2-165) OX=411483 GN=rpoA PE=3 SV=1	1	14	17	11	14	13	16	13	9
b74	b74.a3	b74.a3.a1	tr|C7H811|C7H811_FAEPA	tRNA ligases class II (D, K and N) OS=Faecalibacterium prausnitzii (strain DSM 17677 / JCM 31915 / A2-165) OX=411483 GN=FAEPRAA2165_02446 PE=3 SV=1	1	10	11	14	16	10	14	11	9
c101	c101.a3	c101.a3.a1	tr|C7H1W0|C7H1W0_FAEPA	DNA gyrase subunit B OS=Faecalibacterium prausnitzii (strain DSM 17677 / JCM 31915 / A2-165) OX=411483 GN=gyrB PE=3 SV=1	1	16	15	14	17	13	17	15	9
c109	c109.a3	c109.a3.a1	tr|D4K3S7|D4K3S7_9FIRM	Aspartate carbamoyltransferase OS=Faecalibacterium prausnitzii L2-6 OX=718252 GN=pyrB PE=3 SV=1	1	4	6	7	10	5	11	6	9
c120	c120.a1	c120.a1.a1	tr|C7H8B8|C7H8B8_FAEPA	O-acetylhomoserine aminocarboxypropyltransferase/cysteine synthase OS=Faecalibacterium prausnitzii (strain DSM 17677 / JCM 31915 / A2-165) OX=411483 GN=FAEPRAA2165_02558 PE=3 SV=1	1	10	9	12	9	5	8	8	9
c131	c131.a1	c131.a1.a1	tr|C7H5R1|C7H5R1_FAEPA	Putative inosine-5'-monophosphate dehydrogenase OS=Faecalibacterium prausnitzii (strain DSM 17677 / JCM 31915 / A2-165) OX=411483 GN=FAEPRAA2165_01634 PE=4 SV=1	1	9	8	9	17	7	10	6	9
c135	c135.a3	c135.a3.a1	tr|C7H9U2|C7H9U2_FAEPA	ABC transporter, ATP-binding protein OS=Faecalibacterium prausnitzii (strain DSM 17677 / JCM 31915 / A2-165) OX=411483 GN=FAEPRAA2165_03096 PE=4 SV=1	1	3	5	3	3	8	9	8	9
c146	c146.a3	c146.a3.a1	tr|C7H914|C7H914_FAEPA	Protein RecA OS=Faecalibacterium prausnitzii (strain DSM 17677 / JCM 31915 / A2-165) OX=411483 GN=recA PE=3 SV=1	1	7	6	10	7	10	10	9	9
c218	c218.a1	c218.a1.a1	tr|C7H616|C7H616_FAEPA	Helicase associated domain protein OS=Faecalibacterium prausnitzii (strain DSM 17677 / JCM 31915 / A2-165) OX=411483 GN=FAEPRAA2165_01742 PE=4 SV=1	1	14	17	15	17	16	20	15	9
c220	c220.a3	c220.a3.a1	tr|C7H2V9|C7H2V9_FAEPA	50S ribosomal protein L13 OS=Faecalibacterium prausnitzii (strain DSM 17677 / JCM 31915 / A2-165) OX=411483 GN=rplM PE=3 SV=1	1	2	10	5	7	5	7	6	9
c232	c232.a1	c232.a1.a1	tr|C7H4A7|C7H4A7_FAEPA	Toxic anion resistance protein TelA OS=Faecalibacterium prausnitzii (strain DSM 17677 / JCM 31915 / A2-165) OX=411483 GN=FAEPRAA2165_01120 PE=3 SV=1	1	5	6	9	9	11	14	12	9
c263	c263.a2	c263.a2.a1	tr|C7H3Z4|C7H3Z4_FAEPA	50S ribosomal protein L7/L12 OS=Faecalibacterium prausnitzii (strain DSM 17677 / JCM 31915 / A2-165) OX=411483 GN=rplL PE=3 SV=1	1	8	6	7	9	8	5	9	9
c266	c266.a2	c266.a2.a1	tr|C7H195|C7H195_FAEPA	Transketolase, pyridine binding domain protein OS=Faecalibacterium prausnitzii (strain DSM 17677 / JCM 31915 / A2-165) OX=411483 GN=FAEPRAA2165_00033 PE=4 SV=1	1	7	12	10	12	6	9	8	9
c291	c291.a1	c291.a1.a1	tr|C7H9D3|C7H9D3_FAEPA	Metal-dependent carboxypeptidase OS=Faecalibacterium prausnitzii (strain DSM 17677 / JCM 31915 / A2-165) OX=411483 GN=FAEPRAA2165_02931 PE=3 SV=1	1	21	18	21	19	12	17	12	9
c307	c307.a3	c307.a3.a1	tr|C7H958|C7H958_FAEPA	Signal recognition particle protein OS=Faecalibacterium prausnitzii (strain DSM 17677 / JCM 31915 / A2-165) OX=411483 GN=ffh PE=3 SV=1	1	5	7	4	9	4	10	5	9
c346	c346.a1	c346.a1.a1	tr|C7HAB6|C7HAB6_FAEPA	UvrD_C_2 domain-containing protein OS=Faecalibacterium prausnitzii (strain DSM 17677 / JCM 31915 / A2-165) OX=411483 GN=FAEPRAA2165_03271 PE=4 SV=1	1	20	17	23	15	17	19	15	9
c376	c376.a1	c376.a1.a1	tr|C7H8X4|C7H8X4_FAEPA	Kinase, PfkB family OS=Faecalibacterium prausnitzii (strain DSM 17677 / JCM 31915 / A2-165) OX=411483 GN=FAEPRAA2165_02768 PE=3 SV=1	1	17	23	16	21	10	13	12	9
c396	c396.a3	c396.a3.a1	tr|C7H351|C7H351_FAEPA	ATP synthase F1, gamma subunit OS=Faecalibacterium prausnitzii (strain DSM 17677 / JCM 31915 / A2-165) OX=411483 GN=atpG PE=3 SV=1	1	3	4	3	2	12	13	12	9
c438	c438.a2	c438.a2.a1	tr|C7H9T4|C7H9T4_FAEPA	ABC transporter, ATP-binding protein OS=Faecalibacterium prausnitzii (strain DSM 17677 / JCM 31915 / A2-165) OX=411483 GN=FAEPRAA2165_03088 PE=4 SV=1	1	0	0	1	4	7	8	9	9
c462	c462.a3	c462.a3.a1	tr|C7H5T4|C7H5T4_FAEPA	Flg_new_2 domain-containing protein OS=Faecalibacterium prausnitzii (strain DSM 17677 / JCM 31915 / A2-165) OX=411483 GN=FAEPRAA2165_01658 PE=4 SV=1	1	2	2	1	4	10	12	9	9
c510	c510.a2	c510.a2.a1	tr|A0A2A6ZJD3|A0A2A6ZJD3_9FIRM	50S ribosomal protein L16 OS=Faecalibacterium prausnitzii OX=853 GN=rplP PE=3 SV=1	2	7	10	7	10	7	10	7	9
c520	c520.a2	c520.a2.a1	tr|C7H4K4|C7H4K4_FAEPA	ABC transporter, ATP-binding protein OS=Faecalibacterium prausnitzii (strain DSM 17677 / JCM 31915 / A2-165) OX=411483 GN=FAEPRAA2165_01219 PE=4 SV=1	1	2	3	1	3	9	7	8	9
c573	c573.a1	c573.a1.a1	tr|C7H9X1|C7H9X1_FAEPA	TPM_phosphatase domain-containing protein OS=Faecalibacterium prausnitzii (strain DSM 17677 / JCM 31915 / A2-165) OX=411483 GN=FAEPRAA2165_03125 PE=4 SV=1	1	0	2	0	4	6	11	4	9
c576	c576.a1	c576.a1.a1	tr|C7HAU9|C7HAU9_FAEPA	Transcriptional regulator, Rrf2 family OS=Faecalibacterium prausnitzii (strain DSM 17677 / JCM 31915 / A2-165) OX=411483 GN=FAEPRAA2165_03461 PE=4 SV=1	1	2	3	6	5	8	7	6	9
c662	c662.a1	c662.a1.a1	tr|A0A174AKH8|A0A174AKH8_9FIRM	30S ribosomal protein S21 OS=Faecalibacterium prausnitzii OX=853 GN=rpsU PE=3 SV=1	4	8	8	8	8	8	9	8	9
c665	c665.a3	c665.a3.a1	tr|C7H8H5|C7H8H5_FAEPA	ECF transporter S component OS=Faecalibacterium prausnitzii (strain DSM 17677 / JCM 31915 / A2-165) OX=411483 GN=FAEPRAA2165_02615 PE=4 SV=1	1	2	2	3	7	10	11	10	9
c683	c683.a1	c683.a1.a1	tr|C7H303|C7H303_FAEPA	Band_7_1 domain-containing protein OS=Faecalibacterium prausnitzii (strain DSM 17677 / JCM 31915 / A2-165) OX=411483 GN=FAEPRAA2165_00651 PE=4 SV=1	1	7	3	7	10	8	10	7	9
c684	c684.a1	c684.a1.a1	tr|C7H4K1|C7H4K1_FAEPA	SGNH_hydro domain-containing protein OS=Faecalibacterium prausnitzii (strain DSM 17677 / JCM 31915 / A2-165) OX=411483 GN=FAEPRAA2165_01216 PE=4 SV=1	1	3	4	6	6	11	9	13	9
c767	c767.a1	c767.a1.a1	tr|C7H3X9|C7H3X9_FAEPA	Exopolysaccharide biosynthesis polyprenyl glycosylphosphotransferase OS=Faecalibacterium prausnitzii (strain DSM 17677 / JCM 31915 / A2-165) OX=411483 GN=FAEPRAA2165_00992 PE=3 SV=1	1	1	1	1	2	11	8	5	9
c787	c787.a1	c787.a1.a1	tr|A0A174AS57|A0A174AS57_9FIRM	30S ribosomal protein S14 type Z OS=Faecalibacterium prausnitzii OX=853 GN=rpsZ PE=3 SV=1	4	6	6	6	6	6	6	6	9
c831	c831.a1	c831.a1.a1	tr|C7H508|C7H508_FAEPA	ABC transporter, permease protein OS=Faecalibacterium prausnitzii (strain DSM 17677 / JCM 31915 / A2-165) OX=411483 GN=FAEPRAA2165_01378 PE=3 SV=1	1	3	2	3	2	8	6	5	9
d1225	d1225.a1	d1225.a1.a1	tr|A0A173UIK9|A0A173UIK9_9FIRM	50S ribosomal protein L32 OS=Faecalibacterium prausnitzii OX=853 GN=rpmF PE=3 SV=1	4	5	5	6	5	6	8	5	9
d1229	d1229.a1	d1229.a1.a1	tr|C7HA02|C7HA02_FAEPA	50S ribosomal protein L35 OS=Faecalibacterium prausnitzii (strain DSM 17677 / JCM 31915 / A2-165) OX=411483 GN=rpmI PE=3 SV=1	1	7	6	8	8	8	9	10	9
a8	a8.a3	a8.a3.a1	tr|C7H3C9|C7H3C9_FAEPA	Elongation factor G OS=Faecalibacterium prausnitzii (strain DSM 17677 / JCM 31915 / A2-165) OX=411483 GN=fusA PE=3 SV=1	1	20	15	13	16	10	12	12	8
b18	b18.a2	b18.a2.a1	tr|C7HAW3|C7HAW3_FAEPA	Chaperone protein ClpB OS=Faecalibacterium prausnitzii (strain DSM 17677 / JCM 31915 / A2-165) OX=411483 GN=clpB PE=3 SV=1	1	18	15	16	10	15	20	15	8
b32	b32.a1	b32.a1.a1	tr|C7H9U9|C7H9U9_FAEPA	Lysine--tRNA ligase OS=Faecalibacterium prausnitzii (strain DSM 17677 / JCM 31915 / A2-165) OX=411483 GN=lysS PE=3 SV=1	1	11	9	13	19	8	11	6	8
b97	b97.a2	b97.a2.a1	tr|C7H4C0|C7H4C0_FAEPA	ATP-dependent zinc metalloprotease FtsH OS=Faecalibacterium prausnitzii (strain DSM 17677 / JCM 31915 / A2-165) OX=411483 GN=ftsH PE=3 SV=1	1	2	3	4	0	10	12	12	8
c187	c187.a3	c187.a3.a1	tr|C7H7B9|C7H7B9_FAEPA	GTPase Obg OS=Faecalibacterium prausnitzii (strain DSM 17677 / JCM 31915 / A2-165) OX=411483 GN=obg PE=3 SV=1	1	10	11	10	7	11	10	8	8
c195	c195.a1	c195.a1.a1	tr|C7H8J8|C7H8J8_FAEPA	Ribosome-binding ATPase YchF OS=Faecalibacterium prausnitzii (strain DSM 17677 / JCM 31915 / A2-165) OX=411483 GN=ychF PE=3 SV=1	1	7	5	6	6	6	7	7	8
c196	c196.a1	c196.a1.a1	tr|C7H2W7|C7H2W7_FAEPA	Phosphoglucosamine mutase OS=Faecalibacterium prausnitzii (strain DSM 17677 / JCM 31915 / A2-165) OX=411483 GN=glmM PE=3 SV=1	1	11	11	10	10	8	11	13	8
c267	c267.a1	c267.a1.a1	tr|C7H847|C7H847_FAEPA	DUF1846 domain-containing protein OS=Faecalibacterium prausnitzii (strain DSM 17677 / JCM 31915 / A2-165) OX=411483 GN=FAEPRAA2165_02482 PE=4 SV=1	1	7	9	6	16	6	10	9	8
c302	c302.a1	c302.a1.a1	tr|C7H7W7|C7H7W7_FAEPA	DivIVA domain protein OS=Faecalibacterium prausnitzii (strain DSM 17677 / JCM 31915 / A2-165) OX=411483 GN=FAEPRAA2165_02402 PE=4 SV=1	1	8	5	7	8	11	9	7	8
c334	c334.a1	c334.a1.a1	tr|C7HA32|C7HA32_FAEPA	Cell division protein FtsZ OS=Faecalibacterium prausnitzii (strain DSM 17677 / JCM 31915 / A2-165) OX=411483 GN=ftsZ PE=3 SV=1	1	7	6	4	10	6	6	4	8
c352	c352.a1	c352.a1.a1	tr|C7H8Q2|C7H8Q2_FAEPA	site-specific DNA-methyltransferase (adenine-specific) OS=Faecalibacterium prausnitzii (strain DSM 17677 / JCM 31915 / A2-165) OX=411483 GN=FAEPRAA2165_02694 PE=4 SV=1	1	11	11	10	11	10	10	10	8
c353	c353.a1	c353.a1.a1	tr|C7H244|C7H244_FAEPA	Putative dipeptidase OS=Faecalibacterium prausnitzii (strain DSM 17677 / JCM 31915 / A2-165) OX=411483 GN=FAEPRAA2165_00338 PE=4 SV=1	1	14	18	12	12	5	6	4	8
c354	c354.a1	c354.a1.a1	tr|C7H354|C7H354_FAEPA	ATP synthase subunit delta OS=Faecalibacterium prausnitzii (strain DSM 17677 / JCM 31915 / A2-165) OX=411483 GN=atpH PE=3 SV=1	1	0	0	1	2	9	9	9	8
c373	c373.a2	c373.a2.a1	tr|C7H185|C7H185_FAEPA	1-acyl-sn-glycerol-3-phosphate acyltransferase OS=Faecalibacterium prausnitzii (strain DSM 17677 / JCM 31915 / A2-165) OX=411483 GN=FAEPRAA2165_00023 PE=3 SV=1	1	3	3	3	5	9	10	10	8
c382	c382.a1	c382.a1.a1	tr|C7H4K2|C7H4K2_FAEPA	Glycerol-3-phosphate dehydrogenase [NAD(P)+] OS=Faecalibacterium prausnitzii (strain DSM 17677 / JCM 31915 / A2-165) OX=411483 GN=gpsA PE=3 SV=1	1	9	11	12	20	10	14	9	8
c394	c394.a3	c394.a3.a1	tr|C7H1X2|C7H1X2_FAEPA	Membrane protein insertase, YidC/Oxa1 family OS=Faecalibacterium prausnitzii (strain DSM 17677 / JCM 31915 / A2-165) OX=411483 GN=FAEPRAA2165_00262 PE=3 SV=1	1	1	2	1	2	10	8	7	8
c407	c407.a1	c407.a1.a1	tr|C7H355|C7H355_FAEPA	ATP synthase subunit b OS=Faecalibacterium prausnitzii (strain DSM 17677 / JCM 31915 / A2-165) OX=411483 GN=atpF PE=3 SV=1	1	2	2	3	2	7	12	10	8
c444	c444.a1	c444.a1.a1	tr|C7H173|C7H173_FAEPA	ATPase, AAA family OS=Faecalibacterium prausnitzii (strain DSM 17677 / JCM 31915 / A2-165) OX=411483 GN=FAEPRAA2165_00011 PE=3 SV=1	1	1	1	5	6	9	11	7	8
c453	c453.a2	c453.a2.a1	tr|C7H1G7|C7H1G7_FAEPA	N-acetylglucosamine-6-phosphate deacetylase OS=Faecalibacterium prausnitzii (strain DSM 17677 / JCM 31915 / A2-165) OX=411483 GN=nagA PE=3 SV=1	1	12	16	15	13	10	11	9	8
c530	c530.a1	c530.a1.a1	tr|C7H6K4|C7H6K4_FAEPA	Pseudouridine synthase, RluA family OS=Faecalibacterium prausnitzii (strain DSM 17677 / JCM 31915 / A2-165) OX=411483 GN=FAEPRAA2165_01937 PE=3 SV=1	1	8	8	9	10	6	7	8	8
c704	c704.a1	c704.a1.a1	tr|C7H4V1|C7H4V1_FAEPA	ABC transporter, ATP-binding protein (Fragment) OS=Faecalibacterium prausnitzii (strain DSM 17677 / JCM 31915 / A2-165) OX=411483 GN=FAEPRAA2165_01317 PE=4 SV=1	1	0	0	0	1	10	10	10	8
c706	c706.a1	c706.a1.a1	tr|C7H1T1|C7H1T1_FAEPA	RND transporter, HAE1/HME family, permease protein OS=Faecalibacterium prausnitzii (strain DSM 17677 / JCM 31915 / A2-165) OX=411483 GN=FAEPRAA2165_00222 PE=4 SV=1	1	0	0	0	0	10	9	11	8
c759	c759.a1	c759.a1.a1	tr|C7H5F1|C7H5F1_FAEPA	Glycosyltransferase, group 1 family protein OS=Faecalibacterium prausnitzii (strain DSM 17677 / JCM 31915 / A2-165) OX=411483 GN=FAEPRAA2165_01522 PE=4 SV=1	1	4	3	6	6	6	7	6	8
c772	c772.a1	c772.a1.a1	tr|C7H3W7|C7H3W7_FAEPA	NAD dependent epimerase/dehydratase family protein OS=Faecalibacterium prausnitzii (strain DSM 17677 / JCM 31915 / A2-165) OX=411483 GN=FAEPRAA2165_00980 PE=4 SV=1	1	0	0	1	0	6	8	10	8
c848	c848.a1	c848.a1.a1	tr|C7H205|C7H205_FAEPA	Lipoprotein OS=Faecalibacterium prausnitzii (strain DSM 17677 / JCM 31915 / A2-165) OX=411483 GN=FAEPRAA2165_00297 PE=4 SV=1	1	1	1	0	0	8	6	7	8
c852	c852.a1	c852.a1.a1	tr|C7H7U1|C7H7U1_FAEPA	Multifunctional fusion protein OS=Faecalibacterium prausnitzii (strain DSM 17677 / JCM 31915 / A2-165) OX=411483 GN=secF PE=3 SV=1	1	0	0	0	0	7	8	7	8
c862	c862.a1	c862.a1.a1	tr|C7H9S5|C7H9S5_FAEPA	X-X-X-Leu-X-X-Gly heptad repeats OS=Faecalibacterium prausnitzii (strain DSM 17677 / JCM 31915 / A2-165) OX=411483 GN=FAEPRAA2165_03079 PE=4 SV=1	1	0	0	0	1	7	5	4	8
c877	c877.a1	c877.a1.a1	tr|C7H2I2|C7H2I2_FAEPA	Histidinol-phosphatase OS=Faecalibacterium prausnitzii (strain DSM 17677 / JCM 31915 / A2-165) OX=411483 GN=FAEPRAA2165_00480 PE=3 SV=1	1	9	9	10	9	7	6	6	8
c923	c923.a1	c923.a1.a1	tr|C7H6W7|C7H6W7_FAEPA	DUF5683 domain-containing protein OS=Faecalibacterium prausnitzii (strain DSM 17677 / JCM 31915 / A2-165) OX=411483 GN=FAEPRAA2165_01983 PE=4 SV=1	1	1	1	1	0	6	9	8	8
a1	a1.a4	a1.a4.a1	tr|D4JZF0|D4JZF0_9FIRM	Pyruvate:ferredoxin (Flavodoxin) oxidoreductase, homodimeric OS=Faecalibacterium prausnitzii L2-6 OX=718252 GN=FP2_19990 PE=3 SV=1	1	7	7	5	5	3	6	3	7
b21	b21.a3	b21.a3.a1	tr|C7H7A0|C7H7A0_FAEPA	Glutamate dehydrogenase OS=Faecalibacterium prausnitzii (strain DSM 17677 / JCM 31915 / A2-165) OX=411483 GN=FAEPRAA2165_02184 PE=3 SV=1	1	6	5	6	7	8	8	9	7
b58	b58.a2	b58.a2.a1	tr|C7H950|C7H950_FAEPA	50S ribosomal protein L3 OS=Faecalibacterium prausnitzii (strain DSM 17677 / JCM 31915 / A2-165) OX=411483 GN=rplC PE=3 SV=1	1	2	3	6	9	6	6	4	7
b82	b82.a3	b82.a3.a1	tr|C7H350|C7H350_FAEPA	ATP synthase subunit beta OS=Faecalibacterium prausnitzii (strain DSM 17677 / JCM 31915 / A2-165) OX=411483 GN=atpD PE=3 SV=1	1	2	4	5	3	6	7	7	7
c110	c110.a2	c110.a2.a1	tr|C7H949|C7H949_FAEPA	50S ribosomal protein L4 OS=Faecalibacterium prausnitzii (strain DSM 17677 / JCM 31915 / A2-165) OX=411483 GN=rplD PE=3 SV=1	1	7	6	7	9	7	9	8	7
c127	c127.a1	c127.a1.a1	tr|C7H9W8|C7H9W8_FAEPA	DUF4428 domain-containing protein OS=Faecalibacterium prausnitzii (strain DSM 17677 / JCM 31915 / A2-165) OX=411483 GN=FAEPRAA2165_03122 PE=4 SV=1	1	4	6	6	5	3	5	4	7
c152	c152.a3	c152.a3.a1	tr|C7H2X4|C7H2X4_FAEPA	UDP-N-acetylmuramyl-tripeptide synthetase OS=Faecalibacterium prausnitzii (strain DSM 17677 / JCM 31915 / A2-165) OX=411483 GN=murE PE=3 SV=1	1	12	14	12	11	8	13	8	7
c155	c155.a1	c155.a1.a1	tr|C7HAX1|C7HAX1_FAEPA	dTDP-glucose 4,6-dehydratase OS=Faecalibacterium prausnitzii (strain DSM 17677 / JCM 31915 / A2-165) OX=411483 GN=rfbB PE=3 SV=1	1	10	11	11	10	6	9	8	7
c157	c157.a2	c157.a2.a1	tr|C7H7M5|C7H7M5_FAEPA	Tyrosine--tRNA ligase OS=Faecalibacterium prausnitzii (strain DSM 17677 / JCM 31915 / A2-165) OX=411483 GN=tyrS PE=3 SV=1	1	9	9	8	10	7	7	7	7
c171	c171.a3	c171.a3.a1	tr|C7H8I8|C7H8I8_FAEPA	DEAD/DEAH box helicase OS=Faecalibacterium prausnitzii (strain DSM 17677 / JCM 31915 / A2-165) OX=411483 GN=FAEPRAA2165_02630 PE=3 SV=1	1	3	2	1	5	10	9	9	7
c230	c230.a1	c230.a1.a1	tr|C7H6M7|C7H6M7_FAEPA	GTP diphosphokinase OS=Faecalibacterium prausnitzii (strain DSM 17677 / JCM 31915 / A2-165) OX=411483 GN=FAEPRAA2165_01960 PE=3 SV=1	1	6	5	8	6	7	9	8	7
c252	c252.a2	c252.a2.a1	tr|C7H2C6|C7H2C6_FAEPA	D-3-phosphoglycerate dehydrogenase OS=Faecalibacterium prausnitzii (strain DSM 17677 / JCM 31915 / A2-165) OX=411483 GN=pdxB PE=3 SV=1	1	7	9	10	14	6	7	4	7
c264	c264.a3	c264.a3.a1	tr|C7H8V2|C7H8V2_FAEPA	tryptophan--tRNA ligase OS=Faecalibacterium prausnitzii (strain DSM 17677 / JCM 31915 / A2-165) OX=411483 GN=trpS PE=3 SV=1	1	14	14	12	16	12	11	9	7
c281	c281.a1	c281.a1.a1	tr|C7H9R5|C7H9R5_FAEPA	Putative enoyl-[acyl-carrier-protein] reductase II OS=Faecalibacterium prausnitzii (strain DSM 17677 / JCM 31915 / A2-165) OX=411483 GN=FAEPRAA2165_03068 PE=4 SV=1	1	3	9	3	6	7	7	5	7
c282	c282.a2	c282.a2.a1	tr|C7H3V2|C7H3V2_FAEPA	Phosphopentomutase OS=Faecalibacterium prausnitzii (strain DSM 17677 / JCM 31915 / A2-165) OX=411483 GN=deoB PE=3 SV=1	1	10	11	11	13	8	8	7	7
c304	c304.a1	c304.a1.a1	tr|C7H1M5|C7H1M5_FAEPA	Acetylornithine aminotransferase OS=Faecalibacterium prausnitzii (strain DSM 17677 / JCM 31915 / A2-165) OX=411483 GN=argD PE=3 SV=1	1	11	8	5	8	11	15	9	7
c314	c314.a1	c314.a1.a1	tr|C7H3T3|C7H3T3_FAEPA	Trk system potassium uptake protein TrkA OS=Faecalibacterium prausnitzii (strain DSM 17677 / JCM 31915 / A2-165) OX=411483 GN=trkA PE=4 SV=1	1	0	0	0	0	5	6	7	7
c333	c333.a1	c333.a1.a1	tr|C7H7V5|C7H7V5_FAEPA	50S ribosomal protein L19 OS=Faecalibacterium prausnitzii (strain DSM 17677 / JCM 31915 / A2-165) OX=411483 GN=rplS PE=3 SV=1	1	4	6	5	4	5	6	5	7
c349	c349.a3	c349.a3.a1	tr|C7H794|C7H794_FAEPA	Polysaccharide biosynthesis protein OS=Faecalibacterium prausnitzii (strain DSM 17677 / JCM 31915 / A2-165) OX=411483 GN=FAEPRAA2165_02178 PE=3 SV=1	1	0	0	0	0	6	6	8	7
c350	c350.a3	c350.a3.a1	tr|C7H9D5|C7H9D5_FAEPA	Bmp domain-containing protein OS=Faecalibacterium prausnitzii (strain DSM 17677 / JCM 31915 / A2-165) OX=411483 GN=FAEPRAA2165_02934 PE=4 SV=1	1	7	6	9	9	7	7	9	7
c370	c370.a1	c370.a1.a1	tr|C7H5E9|C7H5E9_FAEPA	Six-Cys-in-45 modification radical SAM protein OS=Faecalibacterium prausnitzii (strain DSM 17677 / JCM 31915 / A2-165) OX=411483 GN=FAEPRAA2165_01520 PE=3 SV=1	1	6	5	3	3	7	5	7	7
c374	c374.a2	c374.a2.a1	tr|C7H1S4|C7H1S4_FAEPA	Ferrous iron transport protein B OS=Faecalibacterium prausnitzii (strain DSM 17677 / JCM 31915 / A2-165) OX=411483 GN=feoB PE=3 SV=1	1	0	0	0	2	7	4	5	7
c392	c392.a3	c392.a3.a1	tr|C7HAX3|C7HAX3_FAEPA	ATP-dependent 6-phosphofructokinase OS=Faecalibacterium prausnitzii (strain DSM 17677 / JCM 31915 / A2-165) OX=411483 GN=pfkA PE=3 SV=1	1	2	3	1	2	3	5	2	7
c414	c414.a3	c414.a3.a1	tr|C7H9R6|C7H9R6_FAEPA	Oxidoreductase, 2-nitropropane dioxygenase family protein OS=Faecalibacterium prausnitzii (strain DSM 17677 / JCM 31915 / A2-165) OX=411483 GN=FAEPRAA2165_03069 PE=4 SV=1	1	4	4	5	7	6	5	5	7
c417	c417.a1	c417.a1.a1	tr|C7H3V0|C7H3V0_FAEPA	Cell envelope-like function transcriptional attenuator common domain protein OS=Faecalibacterium prausnitzii (strain DSM 17677 / JCM 31915 / A2-165) OX=411483 GN=FAEPRAA2165_00963 PE=3 SV=1	1	1	1	0	1	10	13	9	7
c446	c446.a1	c446.a1.a1	tr|C7H454|C7H454_FAEPA	Efflux ABC transporter, permease protein OS=Faecalibacterium prausnitzii (strain DSM 17677 / JCM 31915 / A2-165) OX=411483 GN=FAEPRAA2165_01067 PE=4 SV=1	1	0	0	0	0	10	7	6	7
c450	c450.a1	c450.a1.a1	tr|C7H9U8|C7H9U8_FAEPA	Transcription elongation factor GreA OS=Faecalibacterium prausnitzii (strain DSM 17677 / JCM 31915 / A2-165) OX=411483 GN=greA PE=3 SV=1	1	7	9	9	7	5	7	5	7
c467	c467.a1	c467.a1.a1	tr|C7H4S1|C7H4S1_FAEPA	Bifunctional protein FolD OS=Faecalibacterium prausnitzii (strain DSM 17677 / JCM 31915 / A2-165) OX=411483 GN=folD PE=3 SV=1	1	10	13	9	17	4	8	8	7
c474	c474.a1	c474.a1.a1	tr|C7H3U6|C7H3U6_FAEPA	Peptidase, M23 family OS=Faecalibacterium prausnitzii (strain DSM 17677 / JCM 31915 / A2-165) OX=411483 GN=FAEPRAA2165_00958 PE=4 SV=1	1	0	0	0	0	6	11	5	7
c490	c490.a3	c490.a3.a1	tr|C7H237|C7H237_FAEPA	Oxidoreductase NAD-binding domain protein OS=Faecalibacterium prausnitzii (strain DSM 17677 / JCM 31915 / A2-165) OX=411483 GN=FAEPRAA2165_00331 PE=3 SV=1	1	5	4	5	10	4	4	3	7
c493	c493.a1	c493.a1.a1	tr|C7H670|C7H670_FAEPA	tripeptide aminopeptidase OS=Faecalibacterium prausnitzii (strain DSM 17677 / JCM 31915 / A2-165) OX=411483 GN=pepT PE=3 SV=1	1	16	17	13	20	10	8	8	7
c580	c580.a1	c580.a1.a1	tr|C7H8K5|C7H8K5_FAEPA	tRNA (guanine-N(7)-)-methyltransferase OS=Faecalibacterium prausnitzii (strain DSM 17677 / JCM 31915 / A2-165) OX=411483 GN=trmB PE=3 SV=1	1	12	10	10	9	4	8	10	7
c592	c592.a1	c592.a1.a1	tr|C7H684|C7H684_FAEPA	Trigger factor OS=Faecalibacterium prausnitzii (strain DSM 17677 / JCM 31915 / A2-165) OX=411483 GN=tig PE=4 SV=1	1	6	9	5	13	6	6	6	7
c673	c673.a2	c673.a2.a1	tr|C7H778|C7H778_FAEPA	Putative Na/Pi-cotransporter II-like protein OS=Faecalibacterium prausnitzii (strain DSM 17677 / JCM 31915 / A2-165) OX=411483 GN=FAEPRAA2165_02160 PE=4 SV=1	1	0	0	1	1	8	9	7	7
c690	c690.a1	c690.a1.a1	tr|C7H1H1|C7H1H1_FAEPA	Ribosomal protein L11 methyltransferase OS=Faecalibacterium prausnitzii (strain DSM 17677 / JCM 31915 / A2-165) OX=411483 GN=prmA PE=3 SV=1	1	6	5	4	7	4	4	3	7
c721	c721.a1	c721.a1.a1	tr|A0A2A6ZS95|A0A2A6ZS95_9FIRM	50S ribosomal protein L15 OS=Faecalibacterium prausnitzii OX=853 GN=rplO PE=3 SV=1	2	7	5	8	6	6	7	5	7
c727	c727.a1	c727.a1.a1	tr|A8SAC5|A8SAC5_9FIRM	Ion-translocating oxidoreductase complex subunit D OS=Faecalibacterium prausnitzii M21/2 OX=411485 GN=rnfD PE=3 SV=1	1	4	2	3	5	7	7	8	7
c754	c754.a1	c754.a1.a1	tr|C7H6W9|C7H6W9_FAEPA	Asp23/Gls24 family envelope stress response protein OS=Faecalibacterium prausnitzii (strain DSM 17677 / JCM 31915 / A2-165) OX=411483 GN=FAEPRAA2165_02052 PE=3 SV=1	1	3	4	3	3	2	5	5	7
c779	c779.a1	c779.a1.a1	tr|C7H371|C7H371_FAEPA	ABC transporter, ATP-binding protein (Fragment) OS=Faecalibacterium prausnitzii (strain DSM 17677 / JCM 31915 / A2-165) OX=411483 GN=FAEPRAA2165_00725 PE=4 SV=1	1	0	0	0	0	7	7	5	7
c786	c786.a1	c786.a1.a1	tr|A0A173UQD4|A0A173UQD4_9FIRM	30S ribosomal protein S20 OS=Faecalibacterium prausnitzii OX=853 GN=rpsT PE=3 SV=1	2	5	5	6	5	6	6	6	7
c793	c793.a3	c793.a3.a1	tr|C7H957|C7H957_FAEPA	30S ribosomal protein S16 OS=Faecalibacterium prausnitzii (strain DSM 17677 / JCM 31915 / A2-165) OX=411483 GN=rpsP PE=3 SV=1	1	6	7	7	8	5	8	5	7
c837	c837.a1	c837.a1.a1	tr|C7H1S8|C7H1S8_FAEPA	Aldose 1-epimerase OS=Faecalibacterium prausnitzii (strain DSM 17677 / JCM 31915 / A2-165) OX=411483 GN=FAEPRAA2165_00218 PE=3 SV=1	1	4	6	5	5	3	6	2	7
c853	c853.a1	c853.a1.a1	tr|C7H3X5|C7H3X5_FAEPA	Glycosyltransferase, group 2 family protein OS=Faecalibacterium prausnitzii (strain DSM 17677 / JCM 31915 / A2-165) OX=411483 GN=FAEPRAA2165_00988 PE=4 SV=1	1	0	0	1	0	5	7	5	7
c856	c856.a1	c856.a1.a1	tr|C7H8V6|C7H8V6_FAEPA	Transporter, major facilitator family protein OS=Faecalibacterium prausnitzii (strain DSM 17677 / JCM 31915 / A2-165) OX=411483 GN=FAEPRAA2165_02750 PE=4 SV=1	1	0	0	0	2	6	6	6	7
c887	c887.a1	c887.a1.a1	tr|C7HAU6|C7HAU6_FAEPA	Leucine-rich repeat domain-containing protein OS=Faecalibacterium prausnitzii (strain DSM 17677 / JCM 31915 / A2-165) OX=411483 GN=FAEPRAA2165_03457 PE=4 SV=1	1	6	6	3	7	7	10	9	7
c900	c900.a1	c900.a1.a1	tr|C7H4X6|C7H4X6_FAEPA	Biotin_lipoyl_2 domain-containing protein OS=Faecalibacterium prausnitzii (strain DSM 17677 / JCM 31915 / A2-165) OX=411483 GN=FAEPRAA2165_01346 PE=4 SV=1	1	4	3	4	4	9	11	6	7
c917	c917.a1	c917.a1.a1	tr|C7H509|C7H509_FAEPA	ABC transporter, permease protein OS=Faecalibacterium prausnitzii (strain DSM 17677 / JCM 31915 / A2-165) OX=411483 GN=FAEPRAA2165_01379 PE=3 SV=1	1	1	0	1	2	9	8	7	7
c932	c932.a1	c932.a1.a1	tr|C7H9W2|C7H9W2_FAEPA	Tat pathway signal sequence domain protein OS=Faecalibacterium prausnitzii (strain DSM 17677 / JCM 31915 / A2-165) OX=411483 GN=FAEPRAA2165_03116 PE=4 SV=1	1	0	1	0	0	6	10	7	7
c946	c946.a1	c946.a1.a1	tr|C7H274|C7H274_FAEPA	Sigma-70 region 2 OS=Faecalibacterium prausnitzii (strain DSM 17677 / JCM 31915 / A2-165) OX=411483 GN=FAEPRAA2165_00368 PE=3 SV=1	1	1	0	0	0	4	7	8	7
d1029	d1029.a1	d1029.a1.a1	tr|C7H987|C7H987_FAEPA	Restriction endonuclease subunit S OS=Faecalibacterium prausnitzii (strain DSM 17677 / JCM 31915 / A2-165) OX=411483 GN=FAEPRAA2165_02884 PE=4 SV=1	1	0	0	2	2	6	5	6	7
a2	a2.a5	a2.a5.a1	tr|C7H334|C7H334_FAEPA	EDD domain protein, DegV family OS=Faecalibacterium prausnitzii (strain DSM 17677 / JCM 31915 / A2-165) OX=411483 GN=FAEPRAA2165_00682 PE=4 SV=1	1	10	12	10	8	9	11	7	6
b19	b19.a3	b19.a3.a1	tr|C7H5B8|C7H5B8_FAEPA	Chaperonin GroEL OS=Faecalibacterium prausnitzii (strain DSM 17677 / JCM 31915 / A2-165) OX=411483 GN=groL PE=3 SV=1	1	6	6	7	7	6	5	6	6
b20	b20.a1	b20.a1.a1	tr|C7H254|C7H254_FAEPA	4-hydroxy-3-methylbut-2-enyl diphosphate reductase OS=Faecalibacterium prausnitzii (strain DSM 17677 / JCM 31915 / A2-165) OX=411483 GN=ispH PE=3 SV=1	1	5	4	4	5	6	4	6	6
b86	b86.a1	b86.a1.a1	tr|C7H468|C7H468_FAEPA	Mannitol dehydrogenase domain protein OS=Faecalibacterium prausnitzii (strain DSM 17677 / JCM 31915 / A2-165) OX=411483 GN=FAEPRAA2165_01081 PE=4 SV=1	1	13	13	10	12	4	6	4	6
b96	b96.a1	b96.a1.a1	tr|C7H329|C7H329_FAEPA	RNA polymerase sigma factor SigA OS=Faecalibacterium prausnitzii (strain DSM 17677 / JCM 31915 / A2-165) OX=411483 GN=sigA PE=3 SV=1	1	12	10	10	9	8	8	9	6
c114	c114.a2	c114.a2.a1	tr|C7H3V4|C7H3V4_FAEPA	Pyruvate kinase OS=Faecalibacterium prausnitzii (strain DSM 17677 / JCM 31915 / A2-165) OX=411483 GN=pyk PE=3 SV=1	1	11	12	12	17	5	12	12	6
c139	c139.a1	c139.a1.a1	tr|C7H3R9|C7H3R9_FAEPA	Metallo-beta-lactamase domain protein OS=Faecalibacterium prausnitzii (strain DSM 17677 / JCM 31915 / A2-165) OX=411483 GN=FAEPRAA2165_00930 PE=3 SV=1	1	13	16	14	17	6	11	7	6
c153	c153.a3	c153.a3.a1	tr|C7H9R3|C7H9R3_FAEPA	Acetyl-coenzyme A carboxylase carboxyl transferase subunit alpha OS=Faecalibacterium prausnitzii (strain DSM 17677 / JCM 31915 / A2-165) OX=411483 GN=accA PE=3 SV=1	1	3	5	6	4	6	7	8	6
c154	c154.a1	c154.a1.a1	tr|C7H7I1|C7H7I1_FAEPA	Glycosyl hydrolase, family 31 OS=Faecalibacterium prausnitzii (strain DSM 17677 / JCM 31915 / A2-165) OX=411483 GN=FAEPRAA2165_02265 PE=3 SV=1	1	11	10	9	14	4	8	5	6
c168	c168.a1	c168.a1.a1	tr|C7H546|C7H546_FAEPA	Cell shape-determining protein MreB OS=Faecalibacterium prausnitzii (strain DSM 17677 / JCM 31915 / A2-165) OX=411483 GN=mreB PE=3 SV=1	1	2	4	5	9	7	10	8	6
c177	c177.a2	c177.a2.a1	tr|C7H217|C7H217_FAEPA	Carbon starvation protein CstA OS=Faecalibacterium prausnitzii (strain DSM 17677 / JCM 31915 / A2-165) OX=411483 GN=FAEPRAA2165_00309 PE=3 SV=1	1	2	2	2	3	4	4	3	6
c197	c197.a3	c197.a3.a1	tr|C7H322|C7H322_FAEPA	Isocitrate dehydrogenase [NADP] OS=Faecalibacterium prausnitzii (strain DSM 17677 / JCM 31915 / A2-165) OX=411483 GN=FAEPRAA2165_00670 PE=3 SV=1	1	6	6	9	9	7	5	6	6
c200	c200.a1	c200.a1.a1	tr|C7H5I5|C7H5I5_FAEPA	UDP-N-acetylmuramoylalanine--D-glutamate ligase OS=Faecalibacterium prausnitzii (strain DSM 17677 / JCM 31915 / A2-165) OX=411483 GN=murD PE=3 SV=1	1	8	7	8	8	3	6	4	6
c213	c213.a3	c213.a3.a1	tr|C7H765|C7H765_FAEPA	Penicillin-binding protein 1A OS=Faecalibacterium prausnitzii (strain DSM 17677 / JCM 31915 / A2-165) OX=411483 GN=FAEPRAA2165_02148 PE=3 SV=1	1	0	0	1	1	9	8	9	6
c225	c225.a1	c225.a1.a1	tr|C7H929|C7H929_FAEPA	Adenylate kinase OS=Faecalibacterium prausnitzii (strain DSM 17677 / JCM 31915 / A2-165) OX=411483 GN=adk PE=3 SV=1	1	6	8	5	5	5	6	4	6
c244	c244.a1	c244.a1.a1	tr|A8S6Z8|A8S6Z8_9FIRM	30S ribosomal protein S17 OS=Faecalibacterium prausnitzii M21/2 OX=411485 GN=rpsQ PE=3 SV=1	3	5	6	9	11	6	9	4	6
c251	c251.a3	c251.a3.a1	tr|C7H239|C7H239_FAEPA	Amidohydrolase family protein OS=Faecalibacterium prausnitzii (strain DSM 17677 / JCM 31915 / A2-165) OX=411483 GN=FAEPRAA2165_00334 PE=3 SV=1	1	4	3	1	5	4	3	5	6
c268	c268.a1	c268.a1.a1	tr|C7H7M9|C7H7M9_FAEPA	4-hydroxy-tetrahydrodipicolinate synthase OS=Faecalibacterium prausnitzii (strain DSM 17677 / JCM 31915 / A2-165) OX=411483 GN=dapA PE=3 SV=1	1	16	22	18	24	8	10	7	6
c274	c274.a1	c274.a1.a1	tr|C7H9R4|C7H9R4_FAEPA	Beta-ketoacyl-[acyl-carrier-protein] synthase III OS=Faecalibacterium prausnitzii (strain DSM 17677 / JCM 31915 / A2-165) OX=411483 GN=fabH PE=3 SV=1	1	12	9	12	13	10	11	8	6
c279	c279.a2	c279.a2.a1	tr|C7H469|C7H469_FAEPA	Mannonate dehydratase OS=Faecalibacterium prausnitzii (strain DSM 17677 / JCM 31915 / A2-165) OX=411483 GN=uxuA PE=3 SV=1	1	11	11	10	10	6	4	7	6
c309	c309.a1	c309.a1.a1	tr|C7H699|C7H699_FAEPA	Thermophilic metalloprotease (M29) OS=Faecalibacterium prausnitzii (strain DSM 17677 / JCM 31915 / A2-165) OX=411483 GN=FAEPRAA2165_01831 PE=3 SV=1	1	14	14	15	15	5	8	7	6
c325	c325.a2	c325.a2.a1	tr|C7H5R2|C7H5R2_FAEPA	Nicotinate phosphoribosyltransferase OS=Faecalibacterium prausnitzii (strain DSM 17677 / JCM 31915 / A2-165) OX=411483 GN=pncB PE=3 SV=1	1	5	5	7	14	5	6	4	6
c335	c335.a2	c335.a2.a1	tr|C7H874|C7H874_FAEPA	Fe-S iron-sulfur cluster assembly protein, NifU family OS=Faecalibacterium prausnitzii (strain DSM 17677 / JCM 31915 / A2-165) OX=411483 GN=nifU PE=4 SV=1	1	6	6	7	5	6	6	6	6
c360	c360.a3	c360.a3.a1	tr|C7H785|C7H785_FAEPA	1-deoxy-D-xylulose-5-phosphate reductoisomerase OS=Faecalibacterium prausnitzii (strain DSM 17677 / JCM 31915 / A2-165) OX=411483 GN=dxr PE=3 SV=1	1	8	10	8	6	6	6	8	6
c366	c366.a2	c366.a2.a1	tr|C7H4J4|C7H4J4_FAEPA	Coenzyme A biosynthesis bifunctional protein CoaBC OS=Faecalibacterium prausnitzii (strain DSM 17677 / JCM 31915 / A2-165) OX=411483 GN=coaBC PE=3 SV=1	1	5	4	4	6	4	5	4	6
c395	c395.a1	c395.a1.a1	tr|C7H5W9|C7H5W9_FAEPA	Probable tRNA sulfurtransferase OS=Faecalibacterium prausnitzii (strain DSM 17677 / JCM 31915 / A2-165) OX=411483 GN=thiI PE=3 SV=1	1	8	9	7	7	6	7	6	6
c404	c404.a3	c404.a3.a1	tr|C7H7V7|C7H7V7_FAEPA	Radical SAM domain protein OS=Faecalibacterium prausnitzii (strain DSM 17677 / JCM 31915 / A2-165) OX=411483 GN=FAEPRAA2165_02392 PE=4 SV=1	1	3	4	6	3	7	7	5	6
c426	c426.a3	c426.a3.a1	tr|C7H909|C7H909_FAEPA	Aspartate--ammonia ligase OS=Faecalibacterium prausnitzii (strain DSM 17677 / JCM 31915 / A2-165) OX=411483 GN=asnA PE=3 SV=1	1	3	5	4	5	4	5	5	6
c427	c427.a2	c427.a2.a1	tr|C7H821|C7H821_FAEPA	Transcriptional regulator, GntR family OS=Faecalibacterium prausnitzii (strain DSM 17677 / JCM 31915 / A2-165) OX=411483 GN=FAEPRAA2165_02456 PE=4 SV=1	1	6	6	7	6	4	8	7	6
c431	c431.a1	c431.a1.a1	tr|C7H788|C7H788_FAEPA	Ribosome-recycling factor OS=Faecalibacterium prausnitzii (strain DSM 17677 / JCM 31915 / A2-165) OX=411483 GN=frr PE=3 SV=1	1	5	8	5	6	3	9	5	6
c440	c440.a1	c440.a1.a1	tr|C7H2B9|C7H2B9_FAEPA	ABC transporter, ATP-binding protein OS=Faecalibacterium prausnitzii (strain DSM 17677 / JCM 31915 / A2-165) OX=411483 GN=FAEPRAA2165_00416 PE=4 SV=1	1	0	1	0	2	6	8	10	6
c461	c461.a1	c461.a1.a1	tr|C7H4Q6|C7H4Q6_FAEPA	4Fe-4S binding domain protein OS=Faecalibacterium prausnitzii (strain DSM 17677 / JCM 31915 / A2-165) OX=411483 GN=FAEPRAA2165_01271 PE=4 SV=1	1	2	3	2	2	7	14	11	6
c483	c483.a2	c483.a2.a1	tr|C7H5L7|C7H5L7_FAEPA	FAD binding domain in molybdopterin dehydrogenase OS=Faecalibacterium prausnitzii (strain DSM 17677 / JCM 31915 / A2-165) OX=411483 GN=FAEPRAA2165_01587 PE=4 SV=1	1	6	6	8	5	6	7	5	6
c498	c498.a3	c498.a3.a1	tr|C7H873|C7H873_FAEPA	Uridine kinase OS=Faecalibacterium prausnitzii (strain DSM 17677 / JCM 31915 / A2-165) OX=411483 GN=udk PE=3 SV=1	1	2	2	3	4	4	4	6	6
c503	c503.a1	c503.a1.a1	tr|C7H532|C7H532_FAEPA	Magnesium transporter MgtE OS=Faecalibacterium prausnitzii (strain DSM 17677 / JCM 31915 / A2-165) OX=411483 GN=mgtE PE=3 SV=1	1	1	0	2	0	18	11	14	6
c511	c511.a3	c511.a3.a1	tr|C7H7N3|C7H7N3_FAEPA	Queuine tRNA-ribosyltransferase OS=Faecalibacterium prausnitzii (strain DSM 17677 / JCM 31915 / A2-165) OX=411483 GN=tgt PE=3 SV=1	1	6	9	7	11	5	7	7	6
c545	c545.a1	c545.a1.a1	tr|C7H1A5|C7H1A5_FAEPA	Dipeptide epimerase OS=Faecalibacterium prausnitzii (strain DSM 17677 / JCM 31915 / A2-165) OX=411483 GN=FAEPRAA2165_00043 PE=3 SV=1	1	7	14	12	13	6	8	3	6
c590	c590.a2	c590.a2.a1	tr|C7HAY0|C7HAY0_FAEPA	GTPase HflX OS=Faecalibacterium prausnitzii (strain DSM 17677 / JCM 31915 / A2-165) OX=411483 GN=hflX PE=3 SV=1	1	5	7	5	4	6	7	7	6
c622	c622.a1	c622.a1.a1	tr|C7HAN8|C7HAN8_FAEPA	RecF/RecN/SMC N-terminal domain protein OS=Faecalibacterium prausnitzii (strain DSM 17677 / JCM 31915 / A2-165) OX=411483 GN=FAEPRAA2165_03353 PE=4 SV=1	1	11	8	12	11	8	11	11	6
c648	c648.a1	c648.a1.a1	tr|C7H171|C7H171_FAEPA	Pullulanase, type I OS=Faecalibacterium prausnitzii (strain DSM 17677 / JCM 31915 / A2-165) OX=411483 GN=pulA PE=3 SV=1	1	2	0	2	2	9	12	8	6
c674	c674.a3	c674.a3.a1	tr|C7HAS7|C7HAS7_FAEPA	EDD domain protein, DegV family OS=Faecalibacterium prausnitzii (strain DSM 17677 / JCM 31915 / A2-165) OX=411483 GN=FAEPRAA2165_03436 PE=4 SV=1	1	5	5	6	8	6	6	6	6
c675	c675.a1	c675.a1.a1	tr|C7H2H4|C7H2H4_FAEPA	Phosphoglycerate mutase family protein OS=Faecalibacterium prausnitzii (strain DSM 17677 / JCM 31915 / A2-165) OX=411483 GN=FAEPRAA2165_00473 PE=4 SV=1	1	8	8	8	10	6	7	7	6
c682	c682.a2	c682.a2.a1	tr|C7H1Y9|C7H1Y9_FAEPA	Trk system potassium uptake protein TrkA OS=Faecalibacterium prausnitzii (strain DSM 17677 / JCM 31915 / A2-165) OX=411483 GN=FAEPRAA2165_00281 PE=4 SV=1	1	0	2	1	3	4	6	5	6
c699	c699.a1	c699.a1.a1	tr|C7H2W2|C7H2W2_FAEPA	Alanine racemase OS=Faecalibacterium prausnitzii (strain DSM 17677 / JCM 31915 / A2-165) OX=411483 GN=alr PE=3 SV=1	1	0	3	2	4	4	5	4	6
c730	c730.a2	c730.a2.a1	tr|C7H7P7|C7H7P7_FAEPA	Endoribonuclease YbeY OS=Faecalibacterium prausnitzii (strain DSM 17677 / JCM 31915 / A2-165) OX=411483 GN=ybeY PE=3 SV=1	1	11	11	7	9	7	10	6	6
c819	c819.a1	c819.a1.a1	tr|C7H977|C7H977_FAEPA	TM2 domain-containing protein OS=Faecalibacterium prausnitzii (strain DSM 17677 / JCM 31915 / A2-165) OX=411483 GN=FAEPRAA2165_02874 PE=4 SV=1	1	0	0	5	0	13	13	13	6
c849	c849.a1	c849.a1.a1	tr|C7H275|C7H275_FAEPA	DUF4349 domain-containing protein OS=Faecalibacterium prausnitzii (strain DSM 17677 / JCM 31915 / A2-165) OX=411483 GN=FAEPRAA2165_00369 PE=4 SV=1	1	2	2	2	2	6	5	6	6
c899	c899.a2	c899.a2.a1	tr|C7H7X4|C7H7X4_FAEPA	YlbF family regulator OS=Faecalibacterium prausnitzii (strain DSM 17677 / JCM 31915 / A2-165) OX=411483 GN=FAEPRAA2165_02409 PE=4 SV=1	1	3	3	5	6	4	3	3	6
c926	c926.a1	c926.a1.a1	tr|C7H1G5|C7H1G5_FAEPA	Tat pathway signal sequence domain protein OS=Faecalibacterium prausnitzii (strain DSM 17677 / JCM 31915 / A2-165) OX=411483 GN=FAEPRAA2165_00103 PE=4 SV=1	1	0	0	2	0	8	8	9	6
c947	c947.a1	c947.a1.a1	tr|C7H6D2|C7H6D2_FAEPA	Wax ester/triacylglycerol synthase family O-acyltransferase OS=Faecalibacterium prausnitzii (strain DSM 17677 / JCM 31915 / A2-165) OX=411483 GN=FAEPRAA2165_01864 PE=4 SV=1	1	0	0	0	0	9	7	5	6
d1059	d1059.a1	d1059.a1.a1	tr|C7HAW2|C7HAW2_FAEPA	peptidylprolyl isomerase OS=Faecalibacterium prausnitzii (strain DSM 17677 / JCM 31915 / A2-165) OX=411483 GN=FAEPRAA2165_03474 PE=4 SV=1	1	0	0	0	1	5	6	4	6
d1068	d1068.a1	d1068.a1.a1	tr|C7H9I5|C7H9I5_FAEPA	Electron transport complex, RnfABCDGE type, G subunit OS=Faecalibacterium prausnitzii (strain DSM 17677 / JCM 31915 / A2-165) OX=411483 GN=rnfG PE=4 SV=1	1	0	0	0	0	1	8	5	6
d1113	d1113.a1	d1113.a1.a1	tr|C7H5W2|C7H5W2_FAEPA	TFIIB-type domain-containing protein OS=Faecalibacterium prausnitzii (strain DSM 17677 / JCM 31915 / A2-165) OX=411483 GN=FAEPRAA2165_01686 PE=4 SV=1	1	4	2	2	2	6	8	8	6
d1136	d1136.a1	d1136.a1.a1	tr|C7H7C2|C7H7C2_FAEPA	Phosphatidylglycerol--prolipoprotein diacylglyceryl transferase OS=Faecalibacterium prausnitzii (strain DSM 17677 / JCM 31915 / A2-165) OX=411483 GN=lgt PE=3 SV=1	1	0	0	1	0	7	5	8	6
d1226	d1226.a1	d1226.a1.a1	tr|A0A174AT63|A0A174AT63_9FIRM	50S ribosomal protein L36 OS=Faecalibacterium prausnitzii OX=853 GN=rpmJ PE=3 SV=1	4	4	5	4	6	4	6	5	6
b15	b15.a2	b15.a2.a1	tr|C7H5L0|C7H5L0_FAEPA	Acyl-CoA dehydrogenase, C-terminal domain protein OS=Faecalibacterium prausnitzii (strain DSM 17677 / JCM 31915 / A2-165) OX=411483 GN=FAEPRAA2165_01581 PE=3 SV=1	1	10	13	10	9	2	8	4	5
b25	b25.a2	b25.a2.a1	tr|A8S804|A8S804_9FIRM	GGGtGRT protein OS=Faecalibacterium prausnitzii M21/2 OX=411485 GN=FAEPRAM212_00605 PE=4 SV=1	1	2	2	1	3	2	1	2	5
b41	b41.a1	b41.a1.a1	tr|C7H3C6|C7H3C6_FAEPA	GMP synthase [glutamine-hydrolyzing] OS=Faecalibacterium prausnitzii (strain DSM 17677 / JCM 31915 / A2-165) OX=411483 GN=guaA PE=3 SV=1	1	12	8	10	10	3	5	4	5
b61	b61.a3	b61.a3.a1	tr|C7H3A1|C7H3A1_FAEPA	Putative CoA-substrate-specific enzyme activase OS=Faecalibacterium prausnitzii (strain DSM 17677 / JCM 31915 / A2-165) OX=411483 GN=FAEPRAA2165_00760 PE=3 SV=1	1	2	6	3	4	9	10	6	5
b67	b67.a3	b67.a3.a1	tr|C7H535|C7H535_FAEPA	SPFH/Band 7/PHB domain protein OS=Faecalibacterium prausnitzii (strain DSM 17677 / JCM 31915 / A2-165) OX=411483 GN=FAEPRAA2165_01405 PE=3 SV=1	1	2	1	1	1	4	7	5	5
b74	b74.a4	b74.a4.a1	tr|C7H812|C7H812_FAEPA	Nucleic acid-binding domain protein OS=Faecalibacterium prausnitzii (strain DSM 17677 / JCM 31915 / A2-165) OX=411483 GN=FAEPRAA2165_02447 PE=4 SV=1	1	6	6	7	11	4	5	5	5
b88	b88.a3	b88.a3.a1	tr|C7H6L8|C7H6L8_FAEPA	Phosphoglucomutase/phosphomannomutase, alpha/beta/alpha domain I OS=Faecalibacterium prausnitzii (strain DSM 17677 / JCM 31915 / A2-165) OX=411483 GN=FAEPRAA2165_01951 PE=3 SV=1	1	8	10	7	10	5	7	6	5
b97	b97.a5	b97.a5.a1	tr|C7H4M5|C7H4M5_FAEPA	ATP-dependent zinc metalloprotease FtsH OS=Faecalibacterium prausnitzii (strain DSM 17677 / JCM 31915 / A2-165) OX=411483 GN=ftsH PE=3 SV=1	1	1	0	1	1	5	8	5	5
b99	b99.a1	b99.a1.a1	tr|C7H627|C7H627_FAEPA	Methionine--tRNA ligase OS=Faecalibacterium prausnitzii (strain DSM 17677 / JCM 31915 / A2-165) OX=411483 GN=metG PE=3 SV=1	1	14	15	8	10	10	10	9	5
c119	c119.a3	c119.a3.a1	tr|C7H7V0|C7H7V0_FAEPA	Threonine synthase OS=Faecalibacterium prausnitzii (strain DSM 17677 / JCM 31915 / A2-165) OX=411483 GN=thrC PE=3 SV=1	1	16	19	16	17	8	11	6	5
c148	c148.a3	c148.a3.a1	tr|C7H8C1|C7H8C1_FAEPA	Glutamate--tRNA ligase OS=Faecalibacterium prausnitzii (strain DSM 17677 / JCM 31915 / A2-165) OX=411483 GN=gltX PE=3 SV=1	1	6	5	5	8	3	4	4	5
c165	c165.a3	c165.a3.a1	tr|C7H1X3|C7H1X3_FAEPA	R3H domain protein (Fragment) OS=Faecalibacterium prausnitzii (strain DSM 17677 / JCM 31915 / A2-165) OX=411483 GN=FAEPRAA2165_00263 PE=4 SV=1	1	6	6	5	6	4	4	5	5
c170	c170.a3	c170.a3.a1	tr|C7H6V5|C7H6V5_FAEPA	CTP synthase (glutamine hydrolyzing) OS=Faecalibacterium prausnitzii (strain DSM 17677 / JCM 31915 / A2-165) OX=411483 GN=pyrG PE=3 SV=1	1	5	6	7	3	4	5	5	5
c172	c172.a2	c172.a2.a1	tr|C7H1I1|C7H1I1_FAEPA	Cadmium-exporting ATPase OS=Faecalibacterium prausnitzii (strain DSM 17677 / JCM 31915 / A2-165) OX=411483 GN=cadA PE=3 SV=1	1	3	2	1	1	11	11	9	5
c201	c201.a3	c201.a3.a1	tr|C7H2Y0|C7H2Y0_FAEPA	UDP-N-acetylmuramoyl-tripeptide--D-alanyl-D-alanine ligase OS=Faecalibacterium prausnitzii (strain DSM 17677 / JCM 31915 / A2-165) OX=411483 GN=murF PE=3 SV=1	1	6	4	5	3	4	6	5	5
c217	c217.a2	c217.a2.a1	tr|C7H4J8|C7H4J8_FAEPA	ABC transporter, ATP-binding protein OS=Faecalibacterium prausnitzii (strain DSM 17677 / JCM 31915 / A2-165) OX=411483 GN=FAEPRAA2165_01213 PE=4 SV=1	1	0	0	0	1	4	4	3	5
c243	c243.a2	c243.a2.a1	tr|A0A174ATB3|A0A174ATB3_9FIRM	30S ribosomal protein S13 OS=Faecalibacterium prausnitzii OX=853 GN=rpsM PE=3 SV=1	2	4	5	5	5	5	5	6	5
c248	c248.a1	c248.a1.a1	tr|C7H4N4|C7H4N4_FAEPA	Ribonuclease J OS=Faecalibacterium prausnitzii (strain DSM 17677 / JCM 31915 / A2-165) OX=411483 GN=rnj PE=3 SV=1	1	1	3	2	3	5	8	6	5
c253	c253.a3	c253.a3.a1	tr|C7H841|C7H841_FAEPA	Pyrophosphate--fructose 6-phosphate 1-phosphotransferase OS=Faecalibacterium prausnitzii (strain DSM 17677 / JCM 31915 / A2-165) OX=411483 GN=pfp PE=3 SV=1	1	6	8	7	10	6	8	6	5
c269	c269.a3	c269.a3.a1	tr|C7H3Z2|C7H3Z2_FAEPA	DNA-directed DNA polymerase OS=Faecalibacterium prausnitzii (strain DSM 17677 / JCM 31915 / A2-165) OX=411483 GN=polA PE=3 SV=1	1	9	8	9	13	8	8	7	5
c296	c296.a3	c296.a3.a1	tr|C7HA03|C7HA03_FAEPA	Translation initiation factor IF-3 OS=Faecalibacterium prausnitzii (strain DSM 17677 / JCM 31915 / A2-165) OX=411483 GN=infC PE=3 SV=1	1	2	3	4	4	2	4	2	5
c340	c340.a2	c340.a2.a1	tr|C7H1N3|C7H1N3_FAEPA	Argininosuccinate synthase OS=Faecalibacterium prausnitzii (strain DSM 17677 / JCM 31915 / A2-165) OX=411483 GN=argG PE=3 SV=1	1	6	5	5	8	2	6	4	5
c371	c371.a3	c371.a3.a1	tr|C7H7Y4|C7H7Y4_FAEPA	ABC transporter, ATP-binding protein OS=Faecalibacterium prausnitzii (strain DSM 17677 / JCM 31915 / A2-165) OX=411483 GN=FAEPRAA2165_02419 PE=4 SV=1	1	0	0	0	0	4	3	3	5
c398	c398.a2	c398.a2.a1	tr|C7H2Y3|C7H2Y3_FAEPA	Ribosomal RNA small subunit methyltransferase H OS=Faecalibacterium prausnitzii (strain DSM 17677 / JCM 31915 / A2-165) OX=411483 GN=rsmH PE=3 SV=1	1	5	6	5	4	3	7	2	5
c451	c451.a1	c451.a1.a1	tr|A0A174ARN5|A0A174ARN5_9FIRM	50S ribosomal protein L24 OS=Faecalibacterium prausnitzii OX=853 GN=rplX PE=3 SV=1	3	3	3	4	4	2	3	2	5
c462	c462.a4	c462.a4.a1	tr|C7H5T3|C7H5T3_FAEPA	SGNH_hydro domain-containing protein OS=Faecalibacterium prausnitzii (strain DSM 17677 / JCM 31915 / A2-165) OX=411483 GN=FAEPRAA2165_01657 PE=4 SV=1	1	0	0	0	0	6	7	6	5
c470	c470.a1	c470.a1.a1	tr|C7H4N3|C7H4N3_FAEPA	DHH family protein OS=Faecalibacterium prausnitzii (strain DSM 17677 / JCM 31915 / A2-165) OX=411483 GN=FAEPRAA2165_01248 PE=4 SV=1	1	0	0	0	0	5	5	8	5
c479	c479.a1	c479.a1.a1	tr|C7H8I9|C7H8I9_FAEPA	DUF1015 domain-containing protein OS=Faecalibacterium prausnitzii (strain DSM 17677 / JCM 31915 / A2-165) OX=411483 GN=FAEPRAA2165_02631 PE=4 SV=1	1	8	10	13	8	8	7	5	5
c485	c485.a2	c485.a2.a1	tr|C7H6K2|C7H6K2_FAEPA	L-lactate oxidase OS=Faecalibacterium prausnitzii (strain DSM 17677 / JCM 31915 / A2-165) OX=411483 GN=FAEPRAA2165_01935 PE=3 SV=1	1	4	6	5	8	1	4	1	5
c500	c500.a1	c500.a1.a1	tr|C7H5Y4|C7H5Y4_FAEPA	tRNA methylthiotransferase YqeV OS=Faecalibacterium prausnitzii (strain DSM 17677 / JCM 31915 / A2-165) OX=411483 GN=yqeV PE=4 SV=1	1	1	2	3	1	5	2	4	5
c501	c501.a3	c501.a3.a1	tr|C7H6M0|C7H6M0_FAEPA	2-C-methyl-D-erythritol 2,4-cyclodiphosphate synthase OS=Faecalibacterium prausnitzii (strain DSM 17677 / JCM 31915 / A2-165) OX=411483 GN=ispF PE=3 SV=1	1	7	7	7	6	6	6	7	5
c505	c505.a1	c505.a1.a1	tr|C7H7C4|C7H7C4_FAEPA	Peptidase M16 inactive domain protein OS=Faecalibacterium prausnitzii (strain DSM 17677 / JCM 31915 / A2-165) OX=411483 GN=FAEPRAA2165_02208 PE=4 SV=1	1	7	8	10	12	5	5	3	5
c519	c519.a2	c519.a2.a1	tr|C7H5I7|C7H5I7_FAEPA	Aluminum resistance protein OS=Faecalibacterium prausnitzii (strain DSM 17677 / JCM 31915 / A2-165) OX=411483 GN=FAEPRAA2165_01558 PE=4 SV=1	1	5	8	6	6	5	5	3	5
c537	c537.a1	c537.a1.a1	tr|C7H519|C7H519_FAEPA	Aldose 1-epimerase OS=Faecalibacterium prausnitzii (strain DSM 17677 / JCM 31915 / A2-165) OX=411483 GN=FAEPRAA2165_01389 PE=4 SV=1	1	7	9	12	8	7	7	7	5
c539	c539.a3	c539.a3.a1	tr|C7H4Z9|C7H4Z9_FAEPA	Cell division ATP-binding protein FtsE OS=Faecalibacterium prausnitzii (strain DSM 17677 / JCM 31915 / A2-165) OX=411483 GN=ftsE PE=3 SV=1	1	0	1	2	0	5	5	5	5
c542	c542.a1	c542.a1.a1	tr|C7HAP2|C7HAP2_FAEPA	Peptidase, U32 family OS=Faecalibacterium prausnitzii (strain DSM 17677 / JCM 31915 / A2-165) OX=411483 GN=FAEPRAA2165_03358 PE=4 SV=1	1	3	5	2	5	5	3	3	5
c543	c543.a1	c543.a1.a1	tr|C7H8X5|C7H8X5_FAEPA	Alpha amylase, catalytic domain protein OS=Faecalibacterium prausnitzii (strain DSM 17677 / JCM 31915 / A2-165) OX=411483 GN=FAEPRAA2165_02769 PE=4 SV=1	1	9	11	10	10	10	11	7	5
c560	c560.a3	c560.a3.a1	tr|C7H6N5|C7H6N5_FAEPA	DNA-binding protein HU OS=Faecalibacterium prausnitzii (strain DSM 17677 / JCM 31915 / A2-165) OX=411483 GN=hup PE=3 SV=1	1	6	7	6	6	6	6	6	5
c565	c565.a1	c565.a1.a1	tr|C7H793|C7H793_FAEPA	Putative diaminopimelate decarboxylase (Fragment) OS=Faecalibacterium prausnitzii (strain DSM 17677 / JCM 31915 / A2-165) OX=411483 GN=FAEPRAA2165_02177 PE=3 SV=1	1	6	8	5	10	3	7	3	5
c570	c570.a2	c570.a2.a1	tr|C7H994|C7H994_FAEPA	Pyruvate formate-lyase-activating enzyme OS=Faecalibacterium prausnitzii (strain DSM 17677 / JCM 31915 / A2-165) OX=411483 GN=pflA PE=3 SV=1	1	4	5	5	5	5	7	5	5
c579	c579.a1	c579.a1.a1	tr|C7HA40|C7HA40_FAEPA	Phospholipase, patatin family OS=Faecalibacterium prausnitzii (strain DSM 17677 / JCM 31915 / A2-165) OX=411483 GN=FAEPRAA2165_03195 PE=4 SV=1	1	5	5	6	7	7	5	7	5
c602	c602.a1	c602.a1.a1	tr|A8SG16|A8SG16_9FIRM	50S ribosomal protein L31 OS=Faecalibacterium prausnitzii M21/2 OX=411485 GN=rpmE PE=3 SV=1	2	3	3	4	4	3	4	3	5
c623	c623.a1	c623.a1.a1	tr|C7H8F5|C7H8F5_FAEPA	Nitroreductase family protein OS=Faecalibacterium prausnitzii (strain DSM 17677 / JCM 31915 / A2-165) OX=411483 GN=FAEPRAA2165_02595 PE=4 SV=1	1	11	12	16	11	8	7	6	5
c669	c669.a2	c669.a2.a1	tr|C7H4Q4|C7H4Q4_FAEPA	Tail assembly chaperone OS=Faecalibacterium prausnitzii (strain DSM 17677 / JCM 31915 / A2-165) OX=411483 GN=FAEPRAA2165_01269 PE=4 SV=1	1	2	3	5	3	4	3	4	5
c680	c680.a1	c680.a1.a1	tr|C7H1H9|C7H1H9_FAEPA	Glycosyltransferase, group 2 family protein OS=Faecalibacterium prausnitzii (strain DSM 17677 / JCM 31915 / A2-165) OX=411483 GN=FAEPRAA2165_00117 PE=4 SV=1	1	10	9	8	11	4	11	8	5
c694	c694.a1	c694.a1.a1	tr|C7H5J8|C7H5J8_FAEPA	Pyrroline-5-carboxylate reductase OS=Faecalibacterium prausnitzii (strain DSM 17677 / JCM 31915 / A2-165) OX=411483 GN=proC PE=3 SV=1	1	8	5	6	6	7	6	5	5
c696	c696.a1	c696.a1.a1	tr|C7H4V0|C7H4V0_FAEPA	Diguanylate cyclase (GGDEF) domain protein OS=Faecalibacterium prausnitzii (strain DSM 17677 / JCM 31915 / A2-165) OX=411483 GN=FAEPRAA2165_01316 PE=4 SV=1	1	5	6	6	6	9	8	4	5
c716	c716.a1	c716.a1.a1	tr|C7H1H3|C7H1H3_FAEPA	Putative phosphoenolpyruvate-protein phosphotransferase OS=Faecalibacterium prausnitzii (strain DSM 17677 / JCM 31915 / A2-165) OX=411483 GN=FAEPRAA2165_00111 PE=3 SV=1	1	2	1	2	2	5	3	7	5
c766	c766.a1	c766.a1.a1	tr|C7H9W5|C7H9W5_FAEPA	DUF4430 domain-containing protein OS=Faecalibacterium prausnitzii (strain DSM 17677 / JCM 31915 / A2-165) OX=411483 GN=FAEPRAA2165_03119 PE=4 SV=1	1	3	4	4	3	9	6	5	5
c784	c784.a1	c784.a1.a1	tr|C7H8D6|C7H8D6_FAEPA	SGL domain-containing protein (Fragment) OS=Faecalibacterium prausnitzii (strain DSM 17677 / JCM 31915 / A2-165) OX=411483 GN=FAEPRAA2165_02576 PE=3 SV=1	1	0	0	0	0	5	4	7	5
c794	c794.a1	c794.a1.a1	tr|C7H942|C7H942_FAEPA	50S ribosomal protein L29 OS=Faecalibacterium prausnitzii (strain DSM 17677 / JCM 31915 / A2-165) OX=411483 GN=rpmC PE=3 SV=1	1	2	2	2	2	2	4	2	5
c800	c800.a1	c800.a1.a1	tr|C7H5I1|C7H5I1_FAEPA	non-specific serine/threonine protein kinase OS=Faecalibacterium prausnitzii (strain DSM 17677 / JCM 31915 / A2-165) OX=411483 GN=FAEPRAA2165_01552 PE=4 SV=1	1	0	0	0	1	6	3	4	5
c816	c816.a1	c816.a1.a1	tr|C7H438|C7H438_FAEPA	EDD domain protein, DegV family OS=Faecalibacterium prausnitzii (strain DSM 17677 / JCM 31915 / A2-165) OX=411483 GN=FAEPRAA2165_01050 PE=4 SV=1	1	5	3	6	5	6	6	6	5
c827	c827.a1	c827.a1.a1	tr|C7H8C7|C7H8C7_FAEPA	HNH endonuclease domain protein OS=Faecalibacterium prausnitzii (strain DSM 17677 / JCM 31915 / A2-165) OX=411483 GN=FAEPRAA2165_02567 PE=4 SV=1	1	6	5	5	6	5	6	6	5
c880	c880.a1	c880.a1.a1	tr|C7H8D9|C7H8D9_FAEPA	Pyridoxal phosphate homeostasis protein OS=Faecalibacterium prausnitzii (strain DSM 17677 / JCM 31915 / A2-165) OX=411483 GN=FAEPRAA2165_02579 PE=3 SV=1	1	6	11	9	9	6	7	6	5
c907	c907.a2	c907.a2.a1	tr|C7HAW4|C7HAW4_FAEPA	HlyC/CorC family transporter OS=Faecalibacterium prausnitzii (strain DSM 17677 / JCM 31915 / A2-165) OX=411483 GN=FAEPRAA2165_03476 PE=3 SV=1	1	0	0	0	0	3	4	4	5
c965	c965.a1	c965.a1.a1	tr|C7H2L8|C7H2L8_FAEPA	Peptidase, M23 family OS=Faecalibacterium prausnitzii (strain DSM 17677 / JCM 31915 / A2-165) OX=411483 GN=FAEPRAA2165_00516 PE=4 SV=1	1	0	0	0	0	7	4	3	5
c982	c982.a1	c982.a1.a1	tr|C7H3E1|C7H3E1_FAEPA	DUF4300 family protein OS=Faecalibacterium prausnitzii (strain DSM 17677 / JCM 31915 / A2-165) OX=411483 GN=FAEPRAA2165_00800 PE=4 SV=1	1	0	0	0	0	2	3	2	5
c992	c992.a3	c992.a3.a1	tr|C7H3T7|C7H3T7_FAEPA	Branched-chain amino acid ABC transporter, permease protein OS=Faecalibacterium prausnitzii (strain DSM 17677 / JCM 31915 / A2-165) OX=411483 GN=FAEPRAA2165_00949 PE=4 SV=1	1	0	1	0	2	3	4	3	5
d1001	d1001.a1	d1001.a1.a1	tr|C7H8Q6|C7H8Q6_FAEPA	Type I restriction modification DNA specificity domain protein OS=Faecalibacterium prausnitzii (strain DSM 17677 / JCM 31915 / A2-165) OX=411483 GN=FAEPRAA2165_02698 PE=3 SV=1	1	4	6	6	6	6	7	6	5
d1003	d1003.a1	d1003.a1.a1	tr|C7H5H4|C7H5H4_FAEPA	Guanylate kinase OS=Faecalibacterium prausnitzii (strain DSM 17677 / JCM 31915 / A2-165) OX=411483 GN=gmk PE=3 SV=1	1	5	7	6	6	5	5	5	5
d1005	d1005.a1	d1005.a1.a1	tr|C7HA16|C7HA16_FAEPA	Redoxin domain-containing protein OS=Faecalibacterium prausnitzii (strain DSM 17677 / JCM 31915 / A2-165) OX=411483 GN=FAEPRAA2165_03171 PE=4 SV=1	1	2	3	5	3	6	7	6	5
d1006	d1006.a1	d1006.a1.a1	tr|C7H2A3|C7H2A3_FAEPA	DNA-binding helix-turn-helix protein OS=Faecalibacterium prausnitzii (strain DSM 17677 / JCM 31915 / A2-165) OX=411483 GN=FAEPRAA2165_00398 PE=4 SV=1	1	4	4	4	4	3	7	4	5
d1007	d1007.a1	d1007.a1.a1	tr|C7H908|C7H908_FAEPA	Putative endoribonuclease L-PSP OS=Faecalibacterium prausnitzii (strain DSM 17677 / JCM 31915 / A2-165) OX=411483 GN=FAEPRAA2165_02805 PE=3 SV=1	1	5	5	5	5	4	3	4	5
d1009	d1009.a2	d1009.a2.a1	tr|C7H186|C7H186_FAEPA	DUF624 domain-containing protein OS=Faecalibacterium prausnitzii (strain DSM 17677 / JCM 31915 / A2-165) OX=411483 GN=FAEPRAA2165_00024 PE=4 SV=1	1	0	0	0	0	2	1	1	5
d1034	d1034.a1	d1034.a1.a1	tr|C7H2J9|C7H2J9_FAEPA	DHHW motif protein OS=Faecalibacterium prausnitzii (strain DSM 17677 / JCM 31915 / A2-165) OX=411483 GN=FAEPRAA2165_00497 PE=4 SV=1	1	0	0	0	0	7	8	7	5
d1040	d1040.a1	d1040.a1.a1	tr|C7H9C0|C7H9C0_FAEPA	SLH domain-containing protein OS=Faecalibacterium prausnitzii (strain DSM 17677 / JCM 31915 / A2-165) OX=411483 GN=FAEPRAA2165_02918 PE=4 SV=1	1	1	1	1	1	6	6	5	5
d1070	d1070.a1	d1070.a1.a1	tr|C7H4U3|C7H4U3_FAEPA	DNA replication protein DnaC OS=Faecalibacterium prausnitzii (strain DSM 17677 / JCM 31915 / A2-165) OX=411483 GN=FAEPRAA2165_01309 PE=4 SV=1	1	0	1	0	0	5	4	4	5
d1075	d1075.a1	d1075.a1.a1	tr|C7H9X4|C7H9X4_FAEPA	Gamma-glutamyltranspeptidase OS=Faecalibacterium prausnitzii (strain DSM 17677 / JCM 31915 / A2-165) OX=411483 GN=FAEPRAA2165_03128 PE=4 SV=1	1	0	0	0	0	6	4	3	5
d1091	d1091.a1	d1091.a1.a1	tr|C7H1X5|C7H1X5_FAEPA	tRNA modification GTPase MnmE OS=Faecalibacterium prausnitzii (strain DSM 17677 / JCM 31915 / A2-165) OX=411483 GN=mnmE PE=3 SV=1	1	0	0	0	0	2	1	1	5
d1102	d1102.a1	d1102.a1.a1	tr|A0A173YPB9|A0A173YPB9_9FIRM	50S ribosomal protein L33 OS=Faecalibacterium prausnitzii OX=853 GN=rpmG2 PE=3 SV=1	4	2	2	3	3	1	4	3	5
d1104	d1104.a1	d1104.a1.a1	tr|A0A2A6ZJ61|A0A2A6ZJ61_9FIRM	Protein translocase subunit SecY OS=Faecalibacterium prausnitzii OX=853 GN=secY PE=3 SV=1	3	0	1	0	1	5	5	5	5
d1126	d1126.a1	d1126.a1.a1	tr|C7H1Z0|C7H1Z0_FAEPA	TrkA N-terminal domain protein OS=Faecalibacterium prausnitzii (strain DSM 17677 / JCM 31915 / A2-165) OX=411483 GN=FAEPRAA2165_00283 PE=4 SV=1	1	1	0	2	2	3	3	4	5
d1149	d1149.a1	d1149.a1.a1	tr|A8S9R0|A8S9R0_9FIRM	ThiF family protein OS=Faecalibacterium prausnitzii M21/2 OX=411485 GN=FAEPRAM212_01117 PE=4 SV=1	1	0	0	0	0	1	1	1	5
d1171	d1171.a1	d1171.a1.a1	tr|C7H255|C7H255_FAEPA	Acyltransferase OS=Faecalibacterium prausnitzii (strain DSM 17677 / JCM 31915 / A2-165) OX=411483 GN=FAEPRAA2165_00349 PE=4 SV=1	1	0	0	0	0	4	5	4	5
d1172	d1172.a1	d1172.a1.a1	tr|C7H459|C7H459_FAEPA	Tat pathway signal sequence domain protein OS=Faecalibacterium prausnitzii (strain DSM 17677 / JCM 31915 / A2-165) OX=411483 GN=FAEPRAA2165_01072 PE=3 SV=1	1	0	0	1	1	3	4	3	5
d1196	d1196.a1	d1196.a1.a1	tr|C7H547|C7H547_FAEPA	Cell shape-determining protein MreC OS=Faecalibacterium prausnitzii (strain DSM 17677 / JCM 31915 / A2-165) OX=411483 GN=mreC PE=3 SV=1	1	0	0	0	0	2	4	2	5
d1237	d1237.a1	d1237.a1.a1	tr|C7H3A7|C7H3A7_FAEPA	RraB domain-containing protein OS=Faecalibacterium prausnitzii (strain DSM 17677 / JCM 31915 / A2-165) OX=411483 GN=FAEPRAA2165_00766 PE=4 SV=1	1	4	3	4	4	4	4	4	5
d1260	d1260.a1	d1260.a1.a1	tr|C7H270|C7H270_FAEPA	Cytidine and deoxycytidylate deaminase zinc-binding region OS=Faecalibacterium prausnitzii (strain DSM 17677 / JCM 31915 / A2-165) OX=411483 GN=FAEPRAA2165_00364 PE=3 SV=1	1	0	3	2	1	3	5	3	5
d1283	d1283.a1	d1283.a1.a1	tr|C7H1L6|C7H1L6_FAEPA	Glucuronide permease OS=Faecalibacterium prausnitzii (strain DSM 17677 / JCM 31915 / A2-165) OX=411483 GN=FAEPRAA2165_00155 PE=4 SV=1	1	0	0	0	0	3	5	3	5
d1391	d1391.a1	d1391.a1.a1	tr|C7H2J7|C7H2J7_FAEPA	Bacteriocin class IId cyclical uberolysin-like OS=Faecalibacterium prausnitzii (strain DSM 17677 / JCM 31915 / A2-165) OX=411483 GN=FAEPRAA2165_00495 PE=4 SV=1	1	0	1	1	1	4	4	5	5
b68	b68.a3	b68.a3.a1	tr|C7H947|C7H947_FAEPA	50S ribosomal protein L2 OS=Faecalibacterium prausnitzii (strain DSM 17677 / JCM 31915 / A2-165) OX=411483 GN=rplB PE=3 SV=1	1	3	3	3	3	4	5	2	4
b79	b79.a3	b79.a3.a1	tr|C7H697|C7H697_FAEPA	Putative glycine--tRNA ligase OS=Faecalibacterium prausnitzii (strain DSM 17677 / JCM 31915 / A2-165) OX=411483 GN=FAEPRAA2165_01829 PE=4 SV=1	1	1	2	4	3	2	2	2	4
c103	c103.a2	c103.a2.a1	tr|C7H9C9|C7H9C9_FAEPA	NifU homolog involved in Fe-S cluster formation OS=Faecalibacterium prausnitzii (strain DSM 17677 / JCM 31915 / A2-165) OX=411483 GN=FAEPRAA2165_02927 PE=4 SV=1	1	3	6	3	7	3	3	4	4
c107	c107.a3	c107.a3.a1	tr|C7H759|C7H759_FAEPA	Aspartokinase OS=Faecalibacterium prausnitzii (strain DSM 17677 / JCM 31915 / A2-165) OX=411483 GN=FAEPRAA2165_02142 PE=3 SV=1	1	1	3	2	5	1	3	1	4
c118	c118.a3	c118.a3.a1	tr|C7H4X8|C7H4X8_FAEPA	SPFH/Band 7/PHB domain protein OS=Faecalibacterium prausnitzii (strain DSM 17677 / JCM 31915 / A2-165) OX=411483 GN=FAEPRAA2165_01348 PE=4 SV=1	1	0	0	1	0	4	6	5	4
c136	c136.a1	c136.a1.a1	tr|C7H7N0|C7H7N0_FAEPA	Aspartate-semialdehyde dehydrogenase OS=Faecalibacterium prausnitzii (strain DSM 17677 / JCM 31915 / A2-165) OX=411483 GN=asd PE=4 SV=1	1	8	10	9	11	5	7	5	4
c145	c145.a2	c145.a2.a1	tr|C7H406|C7H406_FAEPA	Arginine--tRNA ligase OS=Faecalibacterium prausnitzii (strain DSM 17677 / JCM 31915 / A2-165) OX=411483 GN=argS PE=3 SV=1	1	4	8	5	9	5	7	4	4
c151	c151.a3	c151.a3.a1	tr|C7H694|C7H694_FAEPA	DNA topoisomerase (ATP-hydrolyzing) OS=Faecalibacterium prausnitzii (strain DSM 17677 / JCM 31915 / A2-165) OX=411483 GN=FAEPRAA2165_01826 PE=3 SV=1	1	5	5	3	7	4	9	5	4
c186	c186.a3	c186.a3.a1	tr|C7H4L0|C7H4L0_FAEPA	phosphate acetyltransferase OS=Faecalibacterium prausnitzii (strain DSM 17677 / JCM 31915 / A2-165) OX=411483 GN=pta PE=3 SV=1	1	5	9	5	11	2	4	3	4
c202	c202.a1	c202.a1.a1	tr|C7H9Z8|C7H9Z8_FAEPA	DNA topoisomerase 1 OS=Faecalibacterium prausnitzii (strain DSM 17677 / JCM 31915 / A2-165) OX=411483 GN=topA PE=3 SV=1	1	3	3	4	5	1	2	1	4
c222	c222.a2	c222.a2.a1	tr|C7H5Y9|C7H5Y9_FAEPA	Twitching motility protein PilT OS=Faecalibacterium prausnitzii (strain DSM 17677 / JCM 31915 / A2-165) OX=411483 GN=FAEPRAA2165_01713 PE=4 SV=1	1	2	3	3	6	2	5	3	4
c245	c245.a2	c245.a2.a1	tr|C7H3Z8|C7H3Z8_FAEPA	50S ribosomal protein L11 OS=Faecalibacterium prausnitzii (strain DSM 17677 / JCM 31915 / A2-165) OX=411483 GN=rplK PE=3 SV=1	2	4	4	4	4	5	4	4	4
c306	c306.a1	c306.a1.a1	tr|C7H2W3|C7H2W3_FAEPA	Elongation factor 4 OS=Faecalibacterium prausnitzii (strain DSM 17677 / JCM 31915 / A2-165) OX=411483 GN=lepA PE=3 SV=1	1	4	4	5	4	4	4	3	4
c310	c310.a1	c310.a1.a1	tr|C7H7Q0|C7H7Q0_FAEPA	Endonuclease MutS2 OS=Faecalibacterium prausnitzii (strain DSM 17677 / JCM 31915 / A2-165) OX=411483 GN=mutS2 PE=3 SV=1	1	5	4	6	4	5	8	5	4
c344	c344.a3	c344.a3.a1	tr|C7H372|C7H372_FAEPA	Oxidoreductase NAD-binding domain protein OS=Faecalibacterium prausnitzii (strain DSM 17677 / JCM 31915 / A2-165) OX=411483 GN=FAEPRAA2165_00731 PE=4 SV=1	1	3	3	2	4	5	5	5	4
c348	c348.a2	c348.a2.a1	tr|C7H6K9|C7H6K9_FAEPA	Phosphoribosyl transferase domain protein OS=Faecalibacterium prausnitzii (strain DSM 17677 / JCM 31915 / A2-165) OX=411483 GN=FAEPRAA2165_01942 PE=4 SV=1	1	6	7	7	7	5	6	4	4
c359	c359.a1	c359.a1.a1	tr|A8SAQ2|A8SAQ2_9FIRM	50S ribosomal protein L21 OS=Faecalibacterium prausnitzii M21/2 OX=411485 GN=rplU PE=3 SV=1	1	0	0	1	1	1	1	1	4
c380	c380.a1	c380.a1.a1	tr|C7H6N1|C7H6N1_FAEPA	Phosphoribulokinase/uridine kinase family protein OS=Faecalibacterium prausnitzii (strain DSM 17677 / JCM 31915 / A2-165) OX=411483 GN=FAEPRAA2165_01964 PE=4 SV=1	1	13	10	13	7	7	5	7	4
c387	c387.a2	c387.a2.a1	tr|C7H2V8|C7H2V8_FAEPA	30S ribosomal protein S9 OS=Faecalibacterium prausnitzii (strain DSM 17677 / JCM 31915 / A2-165) OX=411483 GN=rpsI PE=3 SV=1	1	2	4	3	3	2	4	2	4
c435	c435.a1	c435.a1.a1	tr|C7H3B1|C7H3B1_FAEPA	GHMP kinase, N-terminal domain protein OS=Faecalibacterium prausnitzii (strain DSM 17677 / JCM 31915 / A2-165) OX=411483 GN=FAEPRAA2165_00770 PE=4 SV=1	1	11	15	14	13	7	6	4	4
c439	c439.a3	c439.a3.a1	tr|C7H2Y8|C7H2Y8_FAEPA	beta-galactosidase OS=Faecalibacterium prausnitzii (strain DSM 17677 / JCM 31915 / A2-165) OX=411483 GN=FAEPRAA2165_00636 PE=3 SV=1	1	2	1	2	1	5	3	6	4
c449	c449.a2	c449.a2.a1	tr|C7H7D2|C7H7D2_FAEPA	4Fe-4S binding domain protein OS=Faecalibacterium prausnitzii (strain DSM 17677 / JCM 31915 / A2-165) OX=411483 GN=FAEPRAA2165_02216 PE=4 SV=1	1	3	2	3	3	2	2	3	4
c489	c489.a1	c489.a1.a1	tr|C7H9Z7|C7H9Z7_FAEPA	Methylenetetrahydrofolate--tRNA-(uracil-5-)-methyltransferase TrmFO OS=Faecalibacterium prausnitzii (strain DSM 17677 / JCM 31915 / A2-165) OX=411483 GN=trmFO PE=3 SV=1	1	6	6	8	6	9	6	7	4
c521	c521.a2	c521.a2.a1	tr|D4K1E1|D4K1E1_9FIRM	Uncharacterized conserved protein related to MYG1 family OS=Faecalibacterium prausnitzii L2-6 OX=718252 GN=FP2_28070 PE=3 SV=1	1	2	2	3	4	3	3	2	4
c547	c547.a3	c547.a3.a1	tr|C7H7B0|C7H7B0_FAEPA	PASTA domain protein OS=Faecalibacterium prausnitzii (strain DSM 17677 / JCM 31915 / A2-165) OX=411483 GN=FAEPRAA2165_02194 PE=4 SV=1	1	0	0	0	0	8	7	9	4
c603	c603.a3	c603.a3.a1	tr|C7H5K6|C7H5K6_FAEPA	Phosphopantetheine adenylyltransferase OS=Faecalibacterium prausnitzii (strain DSM 17677 / JCM 31915 / A2-165) OX=411483 GN=coaD PE=3 SV=1	1	4	4	4	4	4	5	4	4
c613	c613.a2	c613.a2.a1	tr|C7H8Z3|C7H8Z3_FAEPA	Energy-coupling factor transporter ATP-binding protein EcfA2 OS=Faecalibacterium prausnitzii (strain DSM 17677 / JCM 31915 / A2-165) OX=411483 GN=FAEPRAA2165_02789 PE=3 SV=1	1	1	1	1	2	5	6	4	4
c628	c628.a1	c628.a1.a1	tr|C7H7I3|C7H7I3_FAEPA	DUF2961 domain-containing protein OS=Faecalibacterium prausnitzii (strain DSM 17677 / JCM 31915 / A2-165) OX=411483 GN=FAEPRAA2165_02267 PE=4 SV=1	1	11	9	13	9	2	11	6	4
c636	c636.a1	c636.a1.a1	tr|C7H6V9|C7H6V9_FAEPA	Single-stranded DNA-binding protein OS=Faecalibacterium prausnitzii (strain DSM 17677 / JCM 31915 / A2-165) OX=411483 GN=FAEPRAA2165_01975 PE=3 SV=1	1	5	8	5	7	7	5	5	4
c659	c659.a2	c659.a2.a1	tr|C7H998|C7H998_FAEPA	Cobyric acid synthase OS=Faecalibacterium prausnitzii (strain DSM 17677 / JCM 31915 / A2-165) OX=411483 GN=cobQ PE=3 SV=1	1	1	1	2	1	4	5	3	4
c679	c679.a2	c679.a2.a1	tr|C7H8W2|C7H8W2_FAEPA	Pyridine nucleotide-disulfide oxidoreductase OS=Faecalibacterium prausnitzii (strain DSM 17677 / JCM 31915 / A2-165) OX=411483 GN=FAEPRAA2165_02756 PE=4 SV=1	1	4	8	5	6	5	3	2	4
c756	c756.a1	c756.a1.a1	tr|C7H1H2|C7H1H2_FAEPA	16S rRNA (uracil(1498)-N(3))-methyltransferase OS=Faecalibacterium prausnitzii (strain DSM 17677 / JCM 31915 / A2-165) OX=411483 GN=FAEPRAA2165_00110 PE=3 SV=1	1	5	7	7	5	5	5	4	4
c763	c763.a1	c763.a1.a1	tr|C7H4D8|C7H4D8_FAEPA	NgoMIV restriction enzyme OS=Faecalibacterium prausnitzii (strain DSM 17677 / JCM 31915 / A2-165) OX=411483 GN=FAEPRAA2165_01152 PE=4 SV=1	1	3	8	4	4	7	7	4	4
c791	c791.a2	c791.a2.a1	tr|A8S6G6|A8S6G6_9FIRM	ATP synthase subunit c OS=Faecalibacterium prausnitzii M21/2 OX=411485 GN=atpE PE=3 SV=1	2	2	2	2	2	3	5	4	4
c797	c797.a1	c797.a1.a1	tr|C7H8J9|C7H8J9_FAEPA	adenosylhomocysteine nucleosidase OS=Faecalibacterium prausnitzii (strain DSM 17677 / JCM 31915 / A2-165) OX=411483 GN=mtnN PE=4 SV=1	1	6	6	7	7	3	5	4	4
c803	c803.a1	c803.a1.a1	tr|C7H6X4|C7H6X4_FAEPA	Polyprenyl synthetase (Fragment) OS=Faecalibacterium prausnitzii (strain DSM 17677 / JCM 31915 / A2-165) OX=411483 GN=FAEPRAA2165_02057 PE=4 SV=1	1	4	6	5	6	3	3	4	4
c804	c804.a1	c804.a1.a1	tr|D4K047|D4K047_9FIRM	Ion-translocating oxidoreductase complex subunit D OS=Faecalibacterium prausnitzii L2-6 OX=718252 GN=rnfD PE=3 SV=1	1	1	1	1	2	2	2	2	4
c834	c834.a1	c834.a1.a1	tr|C7H1V7|C7H1V7_FAEPA	Transcriptional regulator, GntR family OS=Faecalibacterium prausnitzii (strain DSM 17677 / JCM 31915 / A2-165) OX=411483 GN=FAEPRAA2165_00247 PE=4 SV=1	1	2	1	2	1	3	3	2	4
c842	c842.a1	c842.a1.a1	tr|C7H2J5|C7H2J5_FAEPA	Thioredoxin OS=Faecalibacterium prausnitzii (strain DSM 17677 / JCM 31915 / A2-165) OX=411483 GN=trxA PE=4 SV=1	1	4	5	4	6	1	4	2	4
c850	c850.a1	c850.a1.a1	tr|C7HAH4|C7HAH4_FAEPA	site-specific DNA-methyltransferase (adenine-specific) OS=Faecalibacterium prausnitzii (strain DSM 17677 / JCM 31915 / A2-165) OX=411483 GN=FAEPRAA2165_03332 PE=4 SV=1	1	3	2	3	5	5	5	4	4
c861	c861.a1	c861.a1.a1	tr|C7H8J0|C7H8J0_FAEPA	DUF4015 domain-containing protein OS=Faecalibacterium prausnitzii (strain DSM 17677 / JCM 31915 / A2-165) OX=411483 GN=FAEPRAA2165_02632 PE=4 SV=1	1	1	1	0	2	5	7	5	4
c874	c874.a1	c874.a1.a1	tr|C7H551|C7H551_FAEPA	Methylglyoxal synthase OS=Faecalibacterium prausnitzii (strain DSM 17677 / JCM 31915 / A2-165) OX=411483 GN=mgsA PE=3 SV=1	1	4	3	4	3	3	4	3	4
c888	c888.a1	c888.a1.a1	tr|C7H5M3|C7H5M3_FAEPA	Selenium metabolism protein YedF OS=Faecalibacterium prausnitzii (strain DSM 17677 / JCM 31915 / A2-165) OX=411483 GN=yedF PE=3 SV=1	1	8	9	6	7	3	4	4	4
c902	c902.a1	c902.a1.a1	tr|C7H7P2|C7H7P2_FAEPA	Oxidoreductase, NAD-binding domain protein OS=Faecalibacterium prausnitzii (strain DSM 17677 / JCM 31915 / A2-165) OX=411483 GN=FAEPRAA2165_02327 PE=4 SV=1	1	8	7	8	9	3	4	2	4
c921	c921.a1	c921.a1.a1	tr|C7H2L7|C7H2L7_FAEPA	Phosphatase OS=Faecalibacterium prausnitzii (strain DSM 17677 / JCM 31915 / A2-165) OX=411483 GN=FAEPRAA2165_00515 PE=4 SV=1	1	0	0	0	0	1	2	2	4
c939	c939.a1	c939.a1.a1	tr|A8S5Z2|A8S5Z2_9FIRM	Phospholipase D domain protein OS=Faecalibacterium prausnitzii M21/2 OX=411485 GN=FAEPRAM212_00018 PE=4 SV=1	2	0	0	0	0	4	5	4	4
c963	c963.a1	c963.a1.a1	tr|C7H220|C7H220_FAEPA	Oxidoreductase, aldo/keto reductase family protein OS=Faecalibacterium prausnitzii (strain DSM 17677 / JCM 31915 / A2-165) OX=411483 GN=FAEPRAA2165_00312 PE=4 SV=1	1	1	1	1	0	4	2	2	4
c968	c968.a1	c968.a1.a1	tr|C7H675|C7H675_FAEPA	ATP synthase subunit b OS=Faecalibacterium prausnitzii (strain DSM 17677 / JCM 31915 / A2-165) OX=411483 GN=atpF PE=3 SV=1	1	0	0	0	0	6	3	5	4
c972	c972.a1	c972.a1.a1	tr|C7H649|C7H649_FAEPA	histidine kinase OS=Faecalibacterium prausnitzii (strain DSM 17677 / JCM 31915 / A2-165) OX=411483 GN=FAEPRAA2165_01775 PE=4 SV=1	1	0	0	0	0	6	3	4	4
d1058	d1058.a1	d1058.a1.a1	tr|C7H9A0|C7H9A0_FAEPA	Cobalamin biosynthesis protein CobD OS=Faecalibacterium prausnitzii (strain DSM 17677 / JCM 31915 / A2-165) OX=411483 GN=cobD PE=3 SV=1	1	0	0	0	0	6	5	7	4
d1089	d1089.a1	d1089.a1.a1	tr|C7H304|C7H304_FAEPA	DNA-directed RNA polymerase subunit P OS=Faecalibacterium prausnitzii (strain DSM 17677 / JCM 31915 / A2-165) OX=411483 GN=FAEPRAA2165_00652 PE=4 SV=1	1	0	0	0	0	3	5	2	4
d1131	d1131.a1	d1131.a1.a1	tr|C7H518|C7H518_FAEPA	4-phosphoerythronate dehydrogenase OS=Faecalibacterium prausnitzii (strain DSM 17677 / JCM 31915 / A2-165) OX=411483 GN=pdxB PE=3 SV=1	1	5	3	3	5	1	4	4	4
d1132	d1132.a1	d1132.a1.a1	tr|C7H536|C7H536_FAEPA	Nodulation efficiency protein D OS=Faecalibacterium prausnitzii (strain DSM 17677 / JCM 31915 / A2-165) OX=411483 GN=FAEPRAA2165_01406 PE=4 SV=1	1	2	2	4	1	6	5	5	4
d1142	d1142.a1	d1142.a1.a1	tr|C7H5S2|C7H5S2_FAEPA	HAD hydrolase, family IA, variant 3 OS=Faecalibacterium prausnitzii (strain DSM 17677 / JCM 31915 / A2-165) OX=411483 GN=FAEPRAA2165_01646 PE=4 SV=1	1	1	3	2	3	4	5	3	4
d1147	d1147.a1	d1147.a1.a1	tr|C7H8I6|C7H8I6_FAEPA	Transporter OS=Faecalibacterium prausnitzii (strain DSM 17677 / JCM 31915 / A2-165) OX=411483 GN=FAEPRAA2165_02628 PE=3 SV=1	1	0	0	0	0	6	4	5	4
d1151	d1151.a2	d1151.a2.a1	tr|C7HAW5|C7HAW5_FAEPA	SpoIID/LytB domain protein OS=Faecalibacterium prausnitzii (strain DSM 17677 / JCM 31915 / A2-165) OX=411483 GN=FAEPRAA2165_03477 PE=4 SV=1	1	0	0	0	1	4	3	3	4
d1232	d1232.a1	d1232.a1.a1	tr|A8SAK4|A8SAK4_9FIRM	Branched-chain amino acid ABC transporter, permease protein OS=Faecalibacterium prausnitzii M21/2 OX=411485 GN=FAEPRAM212_01398 PE=4 SV=1	1	0	0	0	1	2	5	3	4
d1241	d1241.a1	d1241.a1.a1	tr|A8SCI0|A8SCI0_9FIRM	Addiction module antitoxin, RelB/DinJ family OS=Faecalibacterium prausnitzii M21/2 OX=411485 GN=FAEPRAM212_01971 PE=3 SV=1	2	3	4	4	3	3	5	3	4
d1246	d1246.a1	d1246.a1.a1	tr|C7H4N6|C7H4N6_FAEPA	Uncharacterized protein OS=Faecalibacterium prausnitzii (strain DSM 17677 / JCM 31915 / A2-165) OX=411483 GN=FAEPRAA2165_01251 PE=4 SV=1	1	2	4	5	1	5	3	3	4
d1284	d1284.a1	d1284.a1.a1	tr|C7H2J6|C7H2J6_FAEPA	Bacteriocin uberolysin OS=Faecalibacterium prausnitzii (strain DSM 17677 / JCM 31915 / A2-165) OX=411483 GN=FAEPRAA2165_00494 PE=4 SV=1	1	0	0	1	0	3	4	4	4
d1297	d1297.a1	d1297.a1.a1	tr|C7H8K6|C7H8K6_FAEPA	ABC transporter permease OS=Faecalibacterium prausnitzii (strain DSM 17677 / JCM 31915 / A2-165) OX=411483 GN=FAEPRAA2165_02648 PE=4 SV=1	1	0	0	0	1	3	3	3	4
d1321	d1321.a1	d1321.a1.a1	tr|C7H685|C7H685_FAEPA	PMT_2 domain-containing protein OS=Faecalibacterium prausnitzii (strain DSM 17677 / JCM 31915 / A2-165) OX=411483 GN=FAEPRAA2165_01812 PE=4 SV=1	1	0	0	0	0	3	2	2	4
d1412	d1412.a1	d1412.a1.a1	tr|C7H8C6|C7H8C6_FAEPA	Acetyltransferase, GNAT family OS=Faecalibacterium prausnitzii (strain DSM 17677 / JCM 31915 / A2-165) OX=411483 GN=FAEPRAA2165_02566 PE=4 SV=1	1	0	0	1	0	3	3	3	4
d1459	d1459.a1	d1459.a1.a1	tr|C7H8V0|C7H8V0_FAEPA	Streptomycin adenylyltransferase OS=Faecalibacterium prausnitzii (strain DSM 17677 / JCM 31915 / A2-165) OX=411483 GN=FAEPRAA2165_02742 PE=4 SV=1	1	0	0	1	0	2	1	2	4
b10	b10.a4	b10.a4.a1	tr|D4JXX3|D4JXX3_9FIRM	Phosphoenolpyruvate carboxykinase (ATP) OS=Faecalibacterium prausnitzii L2-6 OX=718252 GN=pckA PE=3 SV=1	1	4	4	3	5	3	0	1	3
b26	b26.a2	b26.a2.a1	tr|A8S8F3|A8S8F3_9FIRM	Phosphoglycerate kinase OS=Faecalibacterium prausnitzii M21/2 OX=411485 GN=pgk PE=3 SV=1	1	5	4	5	6	4	4	2	3
b62	b62.a3	b62.a3.a1	tr|C7H4Z4|C7H4Z4_FAEPA	Putative phosphoribosylformylglycinamidine synthase OS=Faecalibacterium prausnitzii (strain DSM 17677 / JCM 31915 / A2-165) OX=411483 GN=FAEPRAA2165_01364 PE=4 SV=1	1	7	5	3	7	4	8	5	3
b82	b82.a6	b82.a6.a1	tr|C7H672|C7H672_FAEPA	ATP synthase subunit beta OS=Faecalibacterium prausnitzii (strain DSM 17677 / JCM 31915 / A2-165) OX=411483 GN=atpD PE=3 SV=1	1	3	3	3	3	5	5	4	3
b84	b84.a3	b84.a3.a1	tr|C7H3A9|C7H3A9_FAEPA	Chaperone protein HtpG OS=Faecalibacterium prausnitzii (strain DSM 17677 / JCM 31915 / A2-165) OX=411483 GN=htpG PE=3 SV=1	1	12	12	11	7	5	14	4	3
b94	b94.a3	b94.a3.a1	tr|C7H526|C7H526_FAEPA	Proline--tRNA ligase OS=Faecalibacterium prausnitzii (strain DSM 17677 / JCM 31915 / A2-165) OX=411483 GN=proS PE=3 SV=1	1	5	9	7	5	2	6	4	3
c129	c129.a2	c129.a2.a1	tr|C7H944|C7H944_FAEPA	30S ribosomal protein S3 OS=Faecalibacterium prausnitzii (strain DSM 17677 / JCM 31915 / A2-165) OX=411483 GN=rpsC PE=3 SV=1	1	2	3	4	3	5	3	4	3
c137	c137.a1	c137.a1.a1	tr|C7H522|C7H522_FAEPA	LL-diaminopimelate aminotransferase OS=Faecalibacterium prausnitzii (strain DSM 17677 / JCM 31915 / A2-165) OX=411483 GN=dapL PE=3 SV=1	1	8	10	6	9	8	8	5	3
c143	c143.a3	c143.a3.a1	tr|C7H208|C7H208_FAEPA	AAA family ATPase OS=Faecalibacterium prausnitzii (strain DSM 17677 / JCM 31915 / A2-165) OX=411483 GN=FAEPRAA2165_00300 PE=4 SV=1	1	5	2	2	4	2	5	3	3
c166	c166.a1	c166.a1.a1	tr|A8SAZ0|A8SAZ0_9FIRM	Band_7_1 domain-containing protein OS=Faecalibacterium prausnitzii M21/2 OX=411485 GN=FAEPRAM212_01512 PE=4 SV=1	1	1	3	1	4	2	5	1	3
c194	c194.a2	c194.a2.a1	tr|C7H475|C7H475_FAEPA	2-dehydro-3-deoxy-phosphogluconate aldolase OS=Faecalibacterium prausnitzii (strain DSM 17677 / JCM 31915 / A2-165) OX=411483 GN=eda PE=3 SV=1	1	2	4	4	7	2	2	3	3
c196	c196.a3	c196.a3.a1	tr|A8S8B7|A8S8B7_9FIRM	Phosphoglucosamine mutase OS=Faecalibacterium prausnitzii M21/2 OX=411485 GN=glmM PE=3 SV=1	1	3	1	1	1	0	3	2	3
c233	c233.a3	c233.a3.a1	tr|A0A2A6ZJ91|A0A2A6ZJ91_9FIRM	1,4-alpha-glucan branching enzyme GlgB OS=Faecalibacterium prausnitzii OX=853 GN=glgB PE=3 SV=1	1	2	4	3	5	4	4	4	3
c234	c234.a2	c234.a2.a1	tr|C7H2C5|C7H2C5_FAEPA	Phosphoserine aminotransferase OS=Faecalibacterium prausnitzii (strain DSM 17677 / JCM 31915 / A2-165) OX=411483 GN=serC PE=3 SV=1	1	2	2	7	5	4	5	2	3
c256	c256.a2	c256.a2.a1	tr|C7H1G8|C7H1G8_FAEPA	Glucosamine-6-phosphate deaminase OS=Faecalibacterium prausnitzii (strain DSM 17677 / JCM 31915 / A2-165) OX=411483 GN=nagB PE=3 SV=1	1	4	5	6	5	3	4	4	3
c283	c283.a3	c283.a3.a1	tr|C7H953|C7H953_FAEPA	Rqc2 homolog RqcH OS=Faecalibacterium prausnitzii (strain DSM 17677 / JCM 31915 / A2-165) OX=411483 GN=rqcH PE=3 SV=1	1	4	4	5	4	4	4	3	3
c293	c293.a2	c293.a2.a1	tr|C7H9H9|C7H9H9_FAEPA	Glycosyltransferase, group 2 family protein OS=Faecalibacterium prausnitzii (strain DSM 17677 / JCM 31915 / A2-165) OX=411483 GN=FAEPRAA2165_02981 PE=4 SV=1	1	8	9	6	3	9	12	8	3
c318	c318.a1	c318.a1.a1	tr|A0A2A6ZLC9|A0A2A6ZLC9_9FIRM	Elongation factor P OS=Faecalibacterium prausnitzii OX=853 GN=efp PE=3 SV=1	2	2	1	7	7	2	2	1	3
c319	c319.a2	c319.a2.a1	tr|C7H8W4|C7H8W4_FAEPA	Outer membrane insertion signal domain protein OS=Faecalibacterium prausnitzii (strain DSM 17677 / JCM 31915 / A2-165) OX=411483 GN=FAEPRAA2165_02758 PE=4 SV=1	1	3	9	4	4	5	9	3	3
c326	c326.a3	c326.a3.a1	tr|C7H7R6|C7H7R6_FAEPA	DNA ligase OS=Faecalibacterium prausnitzii (strain DSM 17677 / JCM 31915 / A2-165) OX=411483 GN=ligA PE=3 SV=1	1	7	4	10	10	8	9	4	3
c328	c328.a2	c328.a2.a1	tr|C7H5T9|C7H5T9_FAEPA	ABC transporter, ATP-binding protein OS=Faecalibacterium prausnitzii (strain DSM 17677 / JCM 31915 / A2-165) OX=411483 GN=FAEPRAA2165_01663 PE=4 SV=1	1	1	3	4	1	3	3	3	3
c339	c339.a3	c339.a3.a1	tr|C7H5K0|C7H5K0_FAEPA	Putative dihydroxyacetone kinase regulator OS=Faecalibacterium prausnitzii (strain DSM 17677 / JCM 31915 / A2-165) OX=411483 GN=FAEPRAA2165_01571 PE=4 SV=1	1	2	4	2	3	1	6	3	3
c355	c355.a1	c355.a1.a1	tr|C7H251|C7H251_FAEPA	Deoxyribose-phosphate aldolase OS=Faecalibacterium prausnitzii (strain DSM 17677 / JCM 31915 / A2-165) OX=411483 GN=deoC PE=3 SV=1	1	5	7	9	7	3	2	4	3
c410	c410.a3	c410.a3.a1	tr|C7H8J5|C7H8J5_FAEPA	histidine kinase OS=Faecalibacterium prausnitzii (strain DSM 17677 / JCM 31915 / A2-165) OX=411483 GN=FAEPRAA2165_02637 PE=4 SV=1	1	0	0	0	0	5	6	6	3
c412	c412.a3	c412.a3.a1	tr|C7H5F2|C7H5F2_FAEPA	Copper-exporting P-type ATPase OS=Faecalibacterium prausnitzii (strain DSM 17677 / JCM 31915 / A2-165) OX=411483 GN=FAEPRAA2165_01523 PE=3 SV=1	1	0	0	0	0	4	4	3	3
c421	c421.a2	c421.a2.a1	tr|C7H383|C7H383_FAEPA	Peptide chain release factor 2 OS=Faecalibacterium prausnitzii (strain DSM 17677 / JCM 31915 / A2-165) OX=411483 GN=prfB PE=3 SV=1	1	3	4	4	5	2	3	3	3
c425	c425.a1	c425.a1.a1	tr|C7H880|C7H880_FAEPA	Alcohol dehydrogenase, iron-dependent OS=Faecalibacterium prausnitzii (strain DSM 17677 / JCM 31915 / A2-165) OX=411483 GN=FAEPRAA2165_02518 PE=4 SV=1	1	2	4	5	5	2	2	3	3
c438	c438.a5	c438.a5.a1	tr|C7H349|C7H349_FAEPA	ATP synthase epsilon chain OS=Faecalibacterium prausnitzii (strain DSM 17677 / JCM 31915 / A2-165) OX=411483 GN=atpC PE=3 SV=1	1	2	1	1	0	2	3	3	3
c447	c447.a2	c447.a2.a1	tr|A0A174ARQ5|A0A174ARQ5_9FIRM	30S ribosomal protein S10 OS=Faecalibacterium prausnitzii OX=853 GN=rpsJ PE=3 SV=1	3	2	2	2	3	3	3	2	3
c481	c481.a2	c481.a2.a1	tr|C7H836|C7H836_FAEPA	Metallo-beta-lactamase domain protein OS=Faecalibacterium prausnitzii (strain DSM 17677 / JCM 31915 / A2-165) OX=411483 GN=FAEPRAA2165_02471 PE=4 SV=1	1	8	6	7	5	5	7	6	3
c494	c494.a1	c494.a1.a1	tr|C7H5Z5|C7H5Z5_FAEPA	Phosphotransferase enzyme family OS=Faecalibacterium prausnitzii (strain DSM 17677 / JCM 31915 / A2-165) OX=411483 GN=FAEPRAA2165_01720 PE=4 SV=1	1	13	11	15	7	10	11	8	3
c495	c495.a2	c495.a2.a1	tr|C7H5U8|C7H5U8_FAEPA	Signal recognition particle receptor FtsY OS=Faecalibacterium prausnitzii (strain DSM 17677 / JCM 31915 / A2-165) OX=411483 GN=ftsY PE=3 SV=1	1	5	6	4	6	3	8	4	3
c496	c496.a1	c496.a1.a1	tr|C7H8W7|C7H8W7_FAEPA	Glycosyl hydrolase family 32 OS=Faecalibacterium prausnitzii (strain DSM 17677 / JCM 31915 / A2-165) OX=411483 GN=FAEPRAA2165_02761 PE=3 SV=1	1	15	16	8	11	10	13	7	3
c525	c525.a3	c525.a3.a1	tr|C7H7X5|C7H7X5_FAEPA	tRNA-2-methylthio-N(6)-dimethylallyladenosine synthase OS=Faecalibacterium prausnitzii (strain DSM 17677 / JCM 31915 / A2-165) OX=411483 GN=miaB PE=3 SV=1	1	1	2	1	3	3	1	0	3
c540	c540.a1	c540.a1.a1	tr|C7H981|C7H981_FAEPA	Condensation domain-containing protein OS=Faecalibacterium prausnitzii (strain DSM 17677 / JCM 31915 / A2-165) OX=411483 GN=FAEPRAA2165_02878 PE=4 SV=1	1	11	12	11	9	12	9	11	3
c541	c541.a3	c541.a3.a1	tr|C7H9J9|C7H9J9_FAEPA	EDD domain protein, DegV family OS=Faecalibacterium prausnitzii (strain DSM 17677 / JCM 31915 / A2-165) OX=411483 GN=FAEPRAA2165_03001 PE=4 SV=1	1	5	4	3	3	4	4	2	3
c552	c552.a3	c552.a3.a1	tr|C7H5X7|C7H5X7_FAEPA	EDD domain protein, DegV family OS=Faecalibacterium prausnitzii (strain DSM 17677 / JCM 31915 / A2-165) OX=411483 GN=FAEPRAA2165_01701 PE=4 SV=1	1	0	0	0	0	2	2	1	3
c556	c556.a3	c556.a3.a1	tr|C7H5B7|C7H5B7_FAEPA	Co-chaperonin GroES OS=Faecalibacterium prausnitzii (strain DSM 17677 / JCM 31915 / A2-165) OX=411483 GN=groS PE=3 SV=1	1	4	5	2	3	2	3	3	3
c558	c558.a2	c558.a2.a1	tr|C7H789|C7H789_FAEPA	Uridylate kinase OS=Faecalibacterium prausnitzii (strain DSM 17677 / JCM 31915 / A2-165) OX=411483 GN=pyrH PE=3 SV=1	1	6	8	6	4	3	4	2	3
c562	c562.a2	c562.a2.a1	tr|C7H8F0|C7H8F0_FAEPA	Sec-independent protein translocase protein TatB homolog OS=Faecalibacterium prausnitzii (strain DSM 17677 / JCM 31915 / A2-165) OX=411483 GN=FAEPRAA2165_02590 PE=3 SV=1	1	0	0	0	0	4	3	2	3
c563	c563.a2	c563.a2.a1	tr|A0A2A6ZJM6|A0A2A6ZJM6_9FIRM	SAM-dependent methyltransferase OS=Faecalibacterium prausnitzii OX=853 GN=CGS49_05010 PE=4 SV=1	1	3	2	2	2	2	2	2	3
c572	c572.a2	c572.a2.a1	tr|C7HAT0|C7HAT0_FAEPA	UDP-N-acetylglucosamine 1-carboxyvinyltransferase OS=Faecalibacterium prausnitzii (strain DSM 17677 / JCM 31915 / A2-165) OX=411483 GN=murA PE=3 SV=1	1	3	5	5	4	0	2	1	3
c588	c588.a1	c588.a1.a1	tr|C7H3B2|C7H3B2_FAEPA	Galactose-1-phosphate uridylyltransferase OS=Faecalibacterium prausnitzii (strain DSM 17677 / JCM 31915 / A2-165) OX=411483 GN=galT PE=3 SV=1	1	8	5	7	7	3	4	2	3
c601	c601.a1	c601.a1.a1	tr|C7H7W9|C7H7W9_FAEPA	Cell division protein SepF OS=Faecalibacterium prausnitzii (strain DSM 17677 / JCM 31915 / A2-165) OX=411483 GN=sepF PE=3 SV=1	1	5	4	4	4	5	4	6	3
c620	c620.a3	c620.a3.a1	tr|C7H8F4|C7H8F4_FAEPA	Acetyltransferase, GNAT family OS=Faecalibacterium prausnitzii (strain DSM 17677 / JCM 31915 / A2-165) OX=411483 GN=FAEPRAA2165_02594 PE=4 SV=1	1	2	3	4	3	4	5	5	3
c625	c625.a1	c625.a1.a1	tr|C7H9V9|C7H9V9_FAEPA	Tat pathway signal sequence domain protein OS=Faecalibacterium prausnitzii (strain DSM 17677 / JCM 31915 / A2-165) OX=411483 GN=FAEPRAA2165_03113 PE=4 SV=1	1	0	0	1	0	4	3	3	3
c632	c632.a3	c632.a3.a1	tr|C7H2Z6|C7H2Z6_FAEPA	Exonuclease OS=Faecalibacterium prausnitzii (strain DSM 17677 / JCM 31915 / A2-165) OX=411483 GN=FAEPRAA2165_00644 PE=4 SV=1	1	3	3	2	1	2	2	1	3
c657	c657.a2	c657.a2.a1	tr|C7H537|C7H537_FAEPA	Alpha amylase, catalytic domain protein OS=Faecalibacterium prausnitzii (strain DSM 17677 / JCM 31915 / A2-165) OX=411483 GN=FAEPRAA2165_01407 PE=4 SV=1	1	0	0	0	2	0	2	1	3
c658	c658.a1	c658.a1.a1	tr|C7HB01|C7HB01_FAEPA	Cell division protein MukB OS=Faecalibacterium prausnitzii (strain DSM 17677 / JCM 31915 / A2-165) OX=411483 GN=FAEPRAA2165_03517 PE=4 SV=1	1	2	3	3	6	3	5	5	3
c670	c670.a2	c670.a2.a1	tr|C7H9Z6|C7H9Z6_FAEPA	Phosphate acyltransferase OS=Faecalibacterium prausnitzii (strain DSM 17677 / JCM 31915 / A2-165) OX=411483 GN=plsX PE=3 SV=1	1	1	0	1	1	2	4	4	3
c681	c681.a1	c681.a1.a1	tr|C7H4V8|C7H4V8_FAEPA	THUMP domain-containing protein OS=Faecalibacterium prausnitzii (strain DSM 17677 / JCM 31915 / A2-165) OX=411483 GN=FAEPRAA2165_01324 PE=4 SV=1	1	1	3	1	3	3	3	2	3
c691	c691.a1	c691.a1.a1	tr|C7H5X0|C7H5X0_FAEPA	Putative competence-damage inducible protein OS=Faecalibacterium prausnitzii (strain DSM 17677 / JCM 31915 / A2-165) OX=411483 GN=cinA PE=3 SV=1	1	7	6	5	5	3	4	2	3
c701	c701.a1	c701.a1.a1	tr|C7H5Z8|C7H5Z8_FAEPA	Carbohydrate ABC transporter, carbohydrate-binding protein OS=Faecalibacterium prausnitzii (strain DSM 17677 / JCM 31915 / A2-165) OX=411483 GN=FAEPRAA2165_01723 PE=4 SV=1	1	0	0	0	0	6	5	4	3
c728	c728.a3	c728.a3.a1	tr|C7H798|C7H798_FAEPA	Iron-sulfur cluster carrier protein OS=Faecalibacterium prausnitzii (strain DSM 17677 / JCM 31915 / A2-165) OX=411483 GN=FAEPRAA2165_02182 PE=3 SV=1	1	2	2	3	2	2	2	2	3
c731	c731.a1	c731.a1.a1	tr|C7H196|C7H196_FAEPA	Transketolase, thiamine diphosphate binding domain protein OS=Faecalibacterium prausnitzii (strain DSM 17677 / JCM 31915 / A2-165) OX=411483 GN=FAEPRAA2165_00034 PE=4 SV=1	1	4	5	5	6	5	4	4	3
c732	c732.a3	c732.a3.a1	tr|C7H267|C7H267_FAEPA	Glycosyltransferase, group 2 family protein OS=Faecalibacterium prausnitzii (strain DSM 17677 / JCM 31915 / A2-165) OX=411483 GN=FAEPRAA2165_00361 PE=4 SV=1	1	0	0	0	0	4	5	5	3
c737	c737.a3	c737.a3.a1	tr|C7H824|C7H824_FAEPA	Aspartate carbamoyltransferase regulatory chain OS=Faecalibacterium prausnitzii (strain DSM 17677 / JCM 31915 / A2-165) OX=411483 GN=pyrI PE=3 SV=1	1	2	3	3	4	3	3	1	3
c745	c745.a2	c745.a2.a1	tr|C7H323|C7H323_FAEPA	Aminotransferase OS=Faecalibacterium prausnitzii (strain DSM 17677 / JCM 31915 / A2-165) OX=411483 GN=FAEPRAA2165_00671 PE=3 SV=1	1	7	7	6	8	2	1	0	3
c746	c746.a2	c746.a2.a1	tr|C7H7V3|C7H7V3_FAEPA	Ribosome biogenesis GTPase A OS=Faecalibacterium prausnitzii (strain DSM 17677 / JCM 31915 / A2-165) OX=411483 GN=ylqF PE=3 SV=1	1	2	2	3	2	3	3	2	3
c749	c749.a2	c749.a2.a1	tr|C7H9I0|C7H9I0_FAEPA	Catalase OS=Faecalibacterium prausnitzii (strain DSM 17677 / JCM 31915 / A2-165) OX=411483 GN=FAEPRAA2165_02982 PE=4 SV=1	1	0	1	0	0	5	3	3	3
c751	c751.a1	c751.a1.a1	tr|C7H403|C7H403_FAEPA	D-alanine--D-alanine ligase OS=Faecalibacterium prausnitzii (strain DSM 17677 / JCM 31915 / A2-165) OX=411483 GN=ddl PE=3 SV=1	1	11	9	12	11	3	7	5	3
c753	c753.a1	c753.a1.a1	tr|C7H5H7|C7H5H7_FAEPA	Methionyl-tRNA formyltransferase OS=Faecalibacterium prausnitzii (strain DSM 17677 / JCM 31915 / A2-165) OX=411483 GN=fmt PE=3 SV=1	1	6	9	5	9	5	5	3	3
c768	c768.a2	c768.a2.a1	tr|C7H2Z8|C7H2Z8_FAEPA	Cof-like hydrolase OS=Faecalibacterium prausnitzii (strain DSM 17677 / JCM 31915 / A2-165) OX=411483 GN=FAEPRAA2165_00646 PE=4 SV=1	1	1	1	2	3	2	2	2	3
c775	c775.a1	c775.a1.a1	tr|C7H339|C7H339_FAEPA	Renal dipeptidase family protein OS=Faecalibacterium prausnitzii (strain DSM 17677 / JCM 31915 / A2-165) OX=411483 GN=FAEPRAA2165_00687 PE=4 SV=1	1	4	6	5	5	2	2	3	3
c790	c790.a1	c790.a1.a1	tr|C7H8H6|C7H8H6_FAEPA	Peptidyl-prolyl cis-trans isomerase OS=Faecalibacterium prausnitzii (strain DSM 17677 / JCM 31915 / A2-165) OX=411483 GN=FAEPRAA2165_02616 PE=3 SV=1	1	3	2	4	3	1	4	2	3
c811	c811.a1	c811.a1.a1	tr|C7H5M9|C7H5M9_FAEPA	DUF4364 family protein OS=Faecalibacterium prausnitzii (strain DSM 17677 / JCM 31915 / A2-165) OX=411483 GN=FAEPRAA2165_01600 PE=4 SV=1	1	1	3	3	3	1	6	1	3
c824	c824.a1	c824.a1.a1	tr|C7H6X0|C7H6X0_FAEPA	Transcription antitermination protein NusB OS=Faecalibacterium prausnitzii (strain DSM 17677 / JCM 31915 / A2-165) OX=411483 GN=nusB PE=3 SV=1	1	3	6	6	5	2	3	2	3
c870	c870.a1	c870.a1.a1	tr|C7H2C9|C7H2C9_FAEPA	Glycerophosphodiester phosphodiesterase family protein OS=Faecalibacterium prausnitzii (strain DSM 17677 / JCM 31915 / A2-165) OX=411483 GN=FAEPRAA2165_00426 PE=4 SV=1	1	0	0	0	0	3	4	4	3
c922	c922.a1	c922.a1.a1	tr|C7H5S8|C7H5S8_FAEPA	Acetyltransferase, GNAT family OS=Faecalibacterium prausnitzii (strain DSM 17677 / JCM 31915 / A2-165) OX=411483 GN=FAEPRAA2165_01652 PE=4 SV=1	1	3	4	4	4	5	6	5	3
c927	c927.a1	c927.a1.a1	tr|C7HAW0|C7HAW0_FAEPA	Hydrolyase, tartrate alpha subunit/fumarate domain protein, Fe-S type OS=Faecalibacterium prausnitzii (strain DSM 17677 / JCM 31915 / A2-165) OX=411483 GN=FAEPRAA2165_03472 PE=3 SV=1	1	3	2	3	4	2	3	3	3
c974	c974.a1	c974.a1.a1	tr|C7H9H5|C7H9H5_FAEPA	Serine-type D-Ala-D-Ala carboxypeptidase OS=Faecalibacterium prausnitzii (strain DSM 17677 / JCM 31915 / A2-165) OX=411483 GN=FAEPRAA2165_02977 PE=3 SV=1	1	0	0	0	0	5	4	4	3
c985	c985.a3	c985.a3.a1	tr|C7H9B5|C7H9B5_FAEPA	Iron transport-associated domain protein OS=Faecalibacterium prausnitzii (strain DSM 17677 / JCM 31915 / A2-165) OX=411483 GN=FAEPRAA2165_02912 PE=4 SV=1	1	0	0	0	0	3	4	4	3
c989	c989.a1	c989.a1.a1	tr|C7H7M6|C7H7M6_FAEPA	ACT domain protein OS=Faecalibacterium prausnitzii (strain DSM 17677 / JCM 31915 / A2-165) OX=411483 GN=FAEPRAA2165_02310 PE=4 SV=1	1	7	5	8	7	2	4	6	3
c995	c995.a1	c995.a1.a1	tr|C7H5U4|C7H5U4_FAEPA	33 kDa chaperonin OS=Faecalibacterium prausnitzii (strain DSM 17677 / JCM 31915 / A2-165) OX=411483 GN=hslO PE=3 SV=1	1	9	8	8	7	6	6	3	3
d1013	d1013.a1	d1013.a1.a1	tr|C7H8R3|C7H8R3_FAEPA	Pyruvate formate-lyase OS=Faecalibacterium prausnitzii (strain DSM 17677 / JCM 31915 / A2-165) OX=411483 GN=FAEPRAA2165_02705 PE=4 SV=1	1	6	5	5	4	3	5	4	3
d1033	d1033.a1	d1033.a1.a1	tr|C7H1P5|C7H1P5_FAEPA	HAD hydrolase, family IA, variant 3 OS=Faecalibacterium prausnitzii (strain DSM 17677 / JCM 31915 / A2-165) OX=411483 GN=FAEPRAA2165_00184 PE=4 SV=1	1	4	4	4	5	1	3	3	3
d1048	d1048.a1	d1048.a1.a1	tr|C7H8W9|C7H8W9_FAEPA	ABC transporter, permease protein OS=Faecalibacterium prausnitzii (strain DSM 17677 / JCM 31915 / A2-165) OX=411483 GN=FAEPRAA2165_02763 PE=3 SV=1	2	1	2	3	1	5	4	4	3
d1055	d1055.a1	d1055.a1.a1	tr|C7H5H8|C7H5H8_FAEPA	16S rRNA (cytosine(967)-C(5))-methyltransferase OS=Faecalibacterium prausnitzii (strain DSM 17677 / JCM 31915 / A2-165) OX=411483 GN=sun PE=3 SV=1	1	2	0	3	2	2	2	2	3
d1073	d1073.a1	d1073.a1.a1	tr|C7H1U2|C7H1U2_FAEPA	serine-type D-Ala-D-Ala carboxypeptidase OS=Faecalibacterium prausnitzii (strain DSM 17677 / JCM 31915 / A2-165) OX=411483 GN=FAEPRAA2165_00232 PE=3 SV=1	1	0	0	0	0	6	3	6	3
d1074	d1074.a1	d1074.a1.a1	tr|C7H554|C7H554_FAEPA	DUF975 family protein OS=Faecalibacterium prausnitzii (strain DSM 17677 / JCM 31915 / A2-165) OX=411483 GN=FAEPRAA2165_01424 PE=4 SV=1	1	0	0	0	0	5	4	6	3
d1077	d1077.a1	d1077.a1.a1	tr|C7H4J6|C7H4J6_FAEPA	ABC transporter, permease protein OS=Faecalibacterium prausnitzii (strain DSM 17677 / JCM 31915 / A2-165) OX=411483 GN=FAEPRAA2165_01211 PE=3 SV=1	1	0	0	0	0	2	4	3	3
d1085	d1085.a1	d1085.a1.a1	tr|C7H7A6|C7H7A6_FAEPA	Carbohydrate-binding domain-containing protein OS=Faecalibacterium prausnitzii (strain DSM 17677 / JCM 31915 / A2-165) OX=411483 GN=FAEPRAA2165_02190 PE=4 SV=1	1	0	0	0	0	7	4	2	3
d1088	d1088.a1	d1088.a1.a1	tr|C7HAU5|C7HAU5_FAEPA	Metallopeptidase OS=Faecalibacterium prausnitzii (strain DSM 17677 / JCM 31915 / A2-165) OX=411483 GN=FAEPRAA2165_03456 PE=4 SV=1	1	0	0	0	1	0	4	4	3
d1096	d1096.a1	d1096.a1.a1	tr|C7H4R3|C7H4R3_FAEPA	Cobalt ABC transporter, ATP-binding protein OS=Faecalibacterium prausnitzii (strain DSM 17677 / JCM 31915 / A2-165) OX=411483 GN=FAEPRAA2165_01278 PE=3 SV=1	1	0	0	0	0	4	2	1	3
d1123	d1123.a1	d1123.a1.a1	tr|C7H876|C7H876_FAEPA	YHS domain-containing protein OS=Faecalibacterium prausnitzii (strain DSM 17677 / JCM 31915 / A2-165) OX=411483 GN=FAEPRAA2165_02511 PE=4 SV=1	1	1	0	1	0	1	4	2	3
d1124	d1124.a1	d1124.a1.a1	tr|C7H9A7|C7H9A7_FAEPA	Precorrin-6Y C5,15-methyltransferase (Decarboxylating), CbiT subunit OS=Faecalibacterium prausnitzii (strain DSM 17677 / JCM 31915 / A2-165) OX=411483 GN=cbiT PE=4 SV=1	1	2	3	2	5	4	6	6	3
d1138	d1138.a1	d1138.a1.a1	tr|C7H223|C7H223_FAEPA	Type III pantothenate kinase OS=Faecalibacterium prausnitzii (strain DSM 17677 / JCM 31915 / A2-165) OX=411483 GN=coaX PE=3 SV=1	1	3	4	1	5	4	4	2	3
d1152	d1152.a2	d1152.a2.a1	tr|C7H5G3|C7H5G3_FAEPA	Sporulation protein YtfJ OS=Faecalibacterium prausnitzii (strain DSM 17677 / JCM 31915 / A2-165) OX=411483 GN=ytfJ PE=4 SV=1	1	1	0	1	0	3	2	3	3
d1155	d1155.a1	d1155.a1.a1	tr|C7H4J7|C7H4J7_FAEPA	ABC transporter, ATP-binding protein OS=Faecalibacterium prausnitzii (strain DSM 17677 / JCM 31915 / A2-165) OX=411483 GN=FAEPRAA2165_01212 PE=4 SV=1	1	0	0	0	1	5	4	4	3
d1160	d1160.a1	d1160.a1.a1	tr|C7H4X7|C7H4X7_FAEPA	Bacterial group 2 Ig-like protein OS=Faecalibacterium prausnitzii (strain DSM 17677 / JCM 31915 / A2-165) OX=411483 GN=FAEPRAA2165_01347 PE=4 SV=1	1	0	0	2	1	5	5	5	3
d1173	d1173.a1	d1173.a1.a1	tr|C7H471|C7H471_FAEPA	Transcriptional regulator, GntR family OS=Faecalibacterium prausnitzii (strain DSM 17677 / JCM 31915 / A2-165) OX=411483 GN=FAEPRAA2165_01084 PE=4 SV=1	1	1	2	0	5	2	3	2	3
d1175	d1175.a1	d1175.a1.a1	tr|C7H7U0|C7H7U0_FAEPA	Transcriptional repressor NrdR OS=Faecalibacterium prausnitzii (strain DSM 17677 / JCM 31915 / A2-165) OX=411483 GN=nrdR PE=3 SV=1	1	0	2	2	0	3	3	4	3
d1192	d1192.a1	d1192.a1.a1	tr|C7H409|C7H409_FAEPA	Metallophos domain-containing protein OS=Faecalibacterium prausnitzii (strain DSM 17677 / JCM 31915 / A2-165) OX=411483 GN=FAEPRAA2165_01022 PE=4 SV=1	1	1	0	3	1	1	1	3	3
d1217	d1217.a1	d1217.a1.a1	tr|C7H6M6|C7H6M6_FAEPA	Single-stranded-DNA-specific exonuclease RecJ OS=Faecalibacterium prausnitzii (strain DSM 17677 / JCM 31915 / A2-165) OX=411483 GN=recJ PE=3 SV=1	1	1	0	0	1	1	2	1	3
d1230	d1230.a1	d1230.a1.a1	tr|A0A2A6ZLB7|A0A2A6ZLB7_9FIRM	RNA-binding protein OS=Faecalibacterium prausnitzii OX=853 GN=CGS49_02155 PE=4 SV=1	3	4	5	5	3	4	3	4	3
d1233	d1233.a2	d1233.a2.a1	tr|C7H4V6|C7H4V6_FAEPA	S1 RNA binding domain protein (Fragment) OS=Faecalibacterium prausnitzii (strain DSM 17677 / JCM 31915 / A2-165) OX=411483 GN=FAEPRAA2165_01322 PE=4 SV=1	1	1	2	0	2	2	2	2	3
d1249	d1249.a2	d1249.a2.a1	tr|C7H9R1|C7H9R1_FAEPA	Acyl carrier protein OS=Faecalibacterium prausnitzii (strain DSM 17677 / JCM 31915 / A2-165) OX=411483 GN=acpP PE=3 SV=1	1	1	3	2	4	2	3	1	3
d1256	d1256.a1	d1256.a1.a1	tr|C7H4X5|C7H4X5_FAEPA	AraC_E_bind domain-containing protein OS=Faecalibacterium prausnitzii (strain DSM 17677 / JCM 31915 / A2-165) OX=411483 GN=FAEPRAA2165_01345 PE=4 SV=1	1	2	2	3	4	3	4	2	3
d1279	d1279.a1	d1279.a1.a1	tr|C7H388|C7H388_FAEPA	DUF5046 domain-containing protein OS=Faecalibacterium prausnitzii (strain DSM 17677 / JCM 31915 / A2-165) OX=411483 GN=FAEPRAA2165_00747 PE=4 SV=1	1	0	0	1	0	5	4	4	3
d1286	d1286.a1	d1286.a1.a1	tr|C7H8G0|C7H8G0_FAEPA	Ricin-type beta-trefoil lectin domain protein OS=Faecalibacterium prausnitzii (strain DSM 17677 / JCM 31915 / A2-165) OX=411483 GN=FAEPRAA2165_02600 PE=4 SV=1	1	1	2	2	3	1	3	1	3
d1292	d1292.a1	d1292.a1.a1	tr|C7H5K3|C7H5K3_FAEPA	AI-2E family transporter OS=Faecalibacterium prausnitzii (strain DSM 17677 / JCM 31915 / A2-165) OX=411483 GN=FAEPRAA2165_01574 PE=3 SV=1	1	0	0	0	0	5	3	4	3
d1319	d1319.a1	d1319.a1.a1	tr|C7H4C8|C7H4C8_FAEPA	Transcriptional regulator, AraC family OS=Faecalibacterium prausnitzii (strain DSM 17677 / JCM 31915 / A2-165) OX=411483 GN=FAEPRAA2165_01141 PE=4 SV=1	1	1	3	1	0	1	2	0	3
d1320	d1320.a1	d1320.a1.a1	tr|C7H4T4|C7H4T4_FAEPA	Transporter, small conductance mechanosensitive ion channel MscS family protein OS=Faecalibacterium prausnitzii (strain DSM 17677 / JCM 31915 / A2-165) OX=411483 GN=FAEPRAA2165_01299 PE=3 SV=1	1	0	0	0	0	2	3	3	3
d1380	d1380.a1	d1380.a1.a1	tr|C7H869|C7H869_FAEPA	Peptidase_S9 domain-containing protein OS=Faecalibacterium prausnitzii (strain DSM 17677 / JCM 31915 / A2-165) OX=411483 GN=FAEPRAA2165_02504 PE=4 SV=1	1	4	2	3	4	5	4	3	3
d1387	d1387.a1	d1387.a1.a1	tr|A0A2A6ZII9|A0A2A6ZII9_9FIRM	50S ribosomal protein L7ae OS=Faecalibacterium prausnitzii OX=853 GN=CGS49_08150 PE=4 SV=1	1	1	1	0	1	1	1	1	3
d1411	d1411.a1	d1411.a1.a1	tr|C7H262|C7H262_FAEPA	ABC transporter, ATP-binding protein OS=Faecalibacterium prausnitzii (strain DSM 17677 / JCM 31915 / A2-165) OX=411483 GN=FAEPRAA2165_00356 PE=4 SV=1	1	0	0	0	0	4	3	4	3
d1415	d1415.a1	d1415.a1.a1	tr|C7H189|C7H189_FAEPA	MATE efflux family protein OS=Faecalibacterium prausnitzii (strain DSM 17677 / JCM 31915 / A2-165) OX=411483 GN=FAEPRAA2165_00027 PE=4 SV=1	1	0	0	0	1	3	3	3	3
d1430	d1430.a1	d1430.a1.a1	tr|C7H387|C7H387_FAEPA	Multidrug export protein MepA OS=Faecalibacterium prausnitzii (strain DSM 17677 / JCM 31915 / A2-165) OX=411483 GN=FAEPRAA2165_00746 PE=3 SV=1	1	0	0	0	0	3	3	3	3
d1431	d1431.a1	d1431.a1.a1	tr|C7H4Y0|C7H4Y0_FAEPA	FAD:protein FMN transferase OS=Faecalibacterium prausnitzii (strain DSM 17677 / JCM 31915 / A2-165) OX=411483 GN=FAEPRAA2165_01350 PE=3 SV=1	1	0	0	0	1	3	3	2	3
d1434	d1434.a1	d1434.a1.a1	tr|C7HAX5|C7HAX5_FAEPA	CAAX amino terminal protease family protein OS=Faecalibacterium prausnitzii (strain DSM 17677 / JCM 31915 / A2-165) OX=411483 GN=FAEPRAA2165_03488 PE=4 SV=1	1	0	0	0	0	3	3	3	3
d1454	d1454.a1	d1454.a1.a1	tr|C7H405|C7H405_FAEPA	DUF1934 domain-containing protein OS=Faecalibacterium prausnitzii (strain DSM 17677 / JCM 31915 / A2-165) OX=411483 GN=FAEPRAA2165_01018 PE=4 SV=1	1	1	0	1	0	2	1	2	3
d1455	d1455.a1	d1455.a1.a1	tr|C7H410|C7H410_FAEPA	serine-type D-Ala-D-Ala carboxypeptidase OS=Faecalibacterium prausnitzii (strain DSM 17677 / JCM 31915 / A2-165) OX=411483 GN=FAEPRAA2165_01023 PE=3 SV=1	1	0	0	0	0	2	3	2	3
d1502	d1502.a1	d1502.a1.a1	tr|C7H8Y9|C7H8Y9_FAEPA	CvpA family protein OS=Faecalibacterium prausnitzii (strain DSM 17677 / JCM 31915 / A2-165) OX=411483 GN=FAEPRAA2165_02785 PE=4 SV=1	1	0	0	0	0	1	2	2	3
d1568	d1568.a1	d1568.a1.a1	tr|C7H7L4|C7H7L4_FAEPA	Streptomycin adenylyltransferase (Fragment) OS=Faecalibacterium prausnitzii (strain DSM 17677 / JCM 31915 / A2-165) OX=411483 GN=FAEPRAA2165_02298 PE=4 SV=1	1	0	0	0	0	0	0	0	3
d1571	d1571.a1	d1571.a1.a1	tr|A0A173TBQ8|A0A173TBQ8_9FIRM	Translation initiation factor IF-1 OS=Faecalibacterium prausnitzii OX=853 GN=infA PE=3 SV=1	3	3	1	3	2	3	3	3	3
d1580	d1580.a1	d1580.a1.a1	tr|C7H5T7|C7H5T7_FAEPA	Noncanonical pyrimidine nucleotidase, YjjG family OS=Faecalibacterium prausnitzii (strain DSM 17677 / JCM 31915 / A2-165) OX=411483 GN=FAEPRAA2165_01660 PE=4 SV=1	1	2	2	2	2	2	3	3	3
d1583	d1583.a1	d1583.a1.a1	tr|C7H525|C7H525_FAEPA	Acyl carrier protein OS=Faecalibacterium prausnitzii (strain DSM 17677 / JCM 31915 / A2-165) OX=411483 GN=acpP PE=3 SV=1	1	2	2	2	2	2	3	1	3
d1619	d1619.a1	d1619.a1.a1	tr|C7H5C0|C7H5C0_FAEPA	DUF4065 domain-containing protein OS=Faecalibacterium prausnitzii (strain DSM 17677 / JCM 31915 / A2-165) OX=411483 GN=FAEPRAA2165_01490 PE=4 SV=1	1	0	0	0	0	2	2	2	3
d1649	d1649.a1	d1649.a1.a1	tr|C7H4A0|C7H4A0_FAEPA	tRNA threonylcarbamoyladenosine biosynthesis protein TsaE OS=Faecalibacterium prausnitzii (strain DSM 17677 / JCM 31915 / A2-165) OX=411483 GN=FAEPRAA2165_01113 PE=3 SV=1	1	0	0	0	0	1	1	2	3
a2	a2.a4	a2.a4.a1	tr|D4JXB1|D4JXB1_9FIRM	Pyruvate, phosphate dikinase OS=Faecalibacterium prausnitzii L2-6 OX=718252 GN=FP2_11200 PE=3 SV=1	1	1	2	1	4	2	1	1	2
a9	a9.a3	a9.a3.a1	tr|A8S8B8|A8S8B8_9FIRM	Glyceraldehyde-3-phosphate dehydrogenase OS=Faecalibacterium prausnitzii M21/2 OX=411485 GN=gap PE=3 SV=1	1	2	4	2	6	0	0	0	2
b10	b10.a3	b10.a3.a1	tr|A0A2A6ZKN5|A0A2A6ZKN5_9FIRM	Phosphoenolpyruvate carboxykinase (ATP) OS=Faecalibacterium prausnitzii OX=853 GN=pckA PE=3 SV=1	1	3	4	3	5	2	2	0	2
b13	b13.a4	b13.a4.a1	tr|D4JZJ8|D4JZJ8_9FIRM	Electron transfer flavoprotein, alpha subunit OS=Faecalibacterium prausnitzii L2-6 OX=718252 GN=FP2_20550 PE=3 SV=1	1	3	3	2	3	1	2	0	2
b17	b17.a6	b17.a6.a1	tr|C7HAY5|C7HAY5_FAEPA	Valine--tRNA ligase OS=Faecalibacterium prausnitzii (strain DSM 17677 / JCM 31915 / A2-165) OX=411483 GN=valS PE=3 SV=1	1	2	5	3	4	2	2	2	2
b25	b25.a1	b25.a1.a1	tr|A0A2A6ZI58|A0A2A6ZI58_9FIRM	GGGtGRT protein OS=Faecalibacterium prausnitzii OX=853 GN=CGS49_08380 PE=4 SV=1	1	2	3	2	3	2	2	2	2
b46	b46.a1	b46.a1.a1	tr|C7HAC8|C7HAC8_FAEPA	FtsK/SpoIIIE family protein OS=Faecalibacterium prausnitzii (strain DSM 17677 / JCM 31915 / A2-165) OX=411483 GN=FAEPRAA2165_03283 PE=4 SV=1	1	2	2	2	2	2	2	2	2
b70	b70.a3	b70.a3.a1	tr|C7H758|C7H758_FAEPA	Aconitase family protein OS=Faecalibacterium prausnitzii (strain DSM 17677 / JCM 31915 / A2-165) OX=411483 GN=FAEPRAA2165_02141 PE=4 SV=1	1	2	1	3	5	1	2	1	2
b72	b72.a3	b72.a3.a1	tr|A0A2A6ZJE7|A0A2A6ZJE7_9FIRM	Cysteine desulfurase NifS OS=Faecalibacterium prausnitzii OX=853 GN=CGS49_05620 PE=3 SV=1	1	0	3	0	2	0	2	3	2
b85	b85.a3	b85.a3.a1	tr|C7H852|C7H852_FAEPA	Glutamate--ammonia ligase, catalytic domain protein OS=Faecalibacterium prausnitzii (strain DSM 17677 / JCM 31915 / A2-165) OX=411483 GN=glnA PE=3 SV=1	1	1	2	2	1	1	1	1	2
b85	b85.a4	b85.a4.a1	tr|C7H853|C7H853_FAEPA	GS catalytic domain-containing protein OS=Faecalibacterium prausnitzii (strain DSM 17677 / JCM 31915 / A2-165) OX=411483 GN=FAEPRAA2165_02488 PE=3 SV=1	1	2	2	3	7	2	2	2	2
b89	b89.a3	b89.a3.a1	tr|C7H8X9|C7H8X9_FAEPA	Anaerobic ribonucleoside-triphosphate reductase OS=Faecalibacterium prausnitzii (strain DSM 17677 / JCM 31915 / A2-165) OX=411483 GN=nrdD PE=4 SV=1	1	0	2	1	2	2	3	1	2
c102	c102.a3	c102.a3.a1	tr|C7H5E0|C7H5E0_FAEPA	Ribonuclease R OS=Faecalibacterium prausnitzii (strain DSM 17677 / JCM 31915 / A2-165) OX=411483 GN=rnr PE=3 SV=1	1	6	9	4	6	5	6	4	2
c112	c112.a6	c112.a6.a1	tr|C7H674|C7H674_FAEPA	ATP synthase subunit alpha OS=Faecalibacterium prausnitzii (strain DSM 17677 / JCM 31915 / A2-165) OX=411483 GN=atpA PE=3 SV=1	1	1	2	0	2	7	2	2	2
c138	c138.a1	c138.a1.a1	tr|C7H373|C7H373_FAEPA	Glutamate synthase (NADPH), homotetrameric OS=Faecalibacterium prausnitzii (strain DSM 17677 / JCM 31915 / A2-165) OX=411483 GN=gltA PE=4 SV=1	1	1	2	3	2	1	3	1	2
c184	c184.a1	c184.a1.a1	tr|C7H936|C7H936_FAEPA	30S ribosomal protein S8 OS=Faecalibacterium prausnitzii (strain DSM 17677 / JCM 31915 / A2-165) OX=411483 GN=rpsH PE=3 SV=1	2	2	2	1	2	1	3	1	2
c214	c214.a3	c214.a3.a1	tr|C7H761|C7H761_FAEPA	Homoserine dehydrogenase OS=Faecalibacterium prausnitzii (strain DSM 17677 / JCM 31915 / A2-165) OX=411483 GN=FAEPRAA2165_02144 PE=3 SV=1	1	9	6	3	7	2	5	1	2
c222	c222.a1	c222.a1.a1	tr|A0A2A6ZLG2|A0A2A6ZLG2_9FIRM	Twitching motility protein PilT OS=Faecalibacterium prausnitzii OX=853 GN=CGS49_02335 PE=4 SV=1	1	0	0	0	0	0	0	0	2
c226	c226.a1	c226.a1.a1	tr|C7H2X7|C7H2X7_FAEPA	UDP-N-acetylglucosamine--N-acetylmuramyl-(pentapeptide) pyrophosphoryl-undecaprenol N-acetylglucosamine transferase OS=Faecalibacterium prausnitzii (strain DSM 17677 / JCM 31915 / A2-165) OX=411483 GN=murG PE=3 SV=1	1	1	1	3	4	5	5	5	2
c261	c261.a3	c261.a3.a1	tr|C7HAP7|C7HAP7_FAEPA	DNA helicase OS=Faecalibacterium prausnitzii (strain DSM 17677 / JCM 31915 / A2-165) OX=411483 GN=FAEPRAA2165_03363 PE=4 SV=1	1	3	4	6	5	3	5	1	2
c278	c278.a1	c278.a1.a1	tr|C7H3D1|C7H3D1_FAEPA	30S ribosomal protein S12 OS=Faecalibacterium prausnitzii (strain DSM 17677 / JCM 31915 / A2-165) OX=411483 GN=rpsL PE=3 SV=1	1	1	2	1	1	1	2	1	2
c284	c284.a3	c284.a3.a1	tr|C7H9T8|C7H9T8_FAEPA	Tat pathway signal sequence domain protein OS=Faecalibacterium prausnitzii (strain DSM 17677 / JCM 31915 / A2-165) OX=411483 GN=FAEPRAA2165_03092 PE=4 SV=1	1	0	0	0	0	3	5	4	2
c287	c287.a2	c287.a2.a1	tr|C7H3U8|C7H3U8_FAEPA	Glutamine-dependent NAD(+) synthetase OS=Faecalibacterium prausnitzii (strain DSM 17677 / JCM 31915 / A2-165) OX=411483 GN=nadE PE=3 SV=1	1	10	10	8	9	2	4	2	2
c294	c294.a2	c294.a2.a1	tr|C7H5R7|C7H5R7_FAEPA	Rubredoxin OS=Faecalibacterium prausnitzii (strain DSM 17677 / JCM 31915 / A2-165) OX=411483 GN=FAEPRAA2165_01641 PE=4 SV=1	1	0	0	0	1	0	0	0	2
c300	c300.a2	c300.a2.a1	tr|C7H238|C7H238_FAEPA	Orotidine 5'-phosphate decarboxylase OS=Faecalibacterium prausnitzii (strain DSM 17677 / JCM 31915 / A2-165) OX=411483 GN=pyrF PE=3 SV=1	1	7	3	3	12	2	2	3	2
c301	c301.a3	c301.a3.a1	tr|C7HA22|C7HA22_FAEPA	UPF0210 protein FAEPRAA2165_03177 OS=Faecalibacterium prausnitzii (strain DSM 17677 / JCM 31915 / A2-165) OX=411483 GN=FAEPRAA2165_03177 PE=3 SV=1	1	4	5	4	5	3	3	3	2
c305	c305.a1	c305.a1.a1	tr|C7HAW1|C7HAW1_FAEPA	Malic enzyme, NAD binding domain protein OS=Faecalibacterium prausnitzii (strain DSM 17677 / JCM 31915 / A2-165) OX=411483 GN=FAEPRAA2165_03473 PE=4 SV=1	1	4	4	4	4	1	2	3	2
c331	c331.a2	c331.a2.a1	tr|C7H8B4|C7H8B4_FAEPA	Methionine synthase OS=Faecalibacterium prausnitzii (strain DSM 17677 / JCM 31915 / A2-165) OX=411483 GN=FAEPRAA2165_02554 PE=3 SV=1	1	2	0	2	0	4	5	2	2
c341	c341.a1	c341.a1.a1	tr|C7H850|C7H850_FAEPA	Class I SAM-dependent rRNA methyltransferase OS=Faecalibacterium prausnitzii (strain DSM 17677 / JCM 31915 / A2-165) OX=411483 GN=FAEPRAA2165_02485 PE=4 SV=1	1	4	6	3	4	4	3	4	2
c348	c348.a6	c348.a6.a1	tr|C7H4N1|C7H4N1_FAEPA	Putative UDP-galactopyranose mutase OS=Faecalibacterium prausnitzii (strain DSM 17677 / JCM 31915 / A2-165) OX=411483 GN=FAEPRAA2165_01246 PE=4 SV=1	1	4	4	1	3	3	3	1	2
c351	c351.a2	c351.a2.a1	tr|C7H6B3|C7H6B3_FAEPA	ABC transporter, ATP-binding protein OS=Faecalibacterium prausnitzii (strain DSM 17677 / JCM 31915 / A2-165) OX=411483 GN=FAEPRAA2165_01845 PE=4 SV=1	1	0	0	0	0	3	1	2	2
c358	c358.a3	c358.a3.a1	tr|C7H7S3|C7H7S3_FAEPA	Phosphofructokinase OS=Faecalibacterium prausnitzii (strain DSM 17677 / JCM 31915 / A2-165) OX=411483 GN=FAEPRAA2165_02358 PE=4 SV=1	1	2	2	2	2	1	2	1	2
c359	c359.a2	c359.a2.a1	tr|D4K3W4|D4K3W4_9FIRM	50S ribosomal protein L21 OS=Faecalibacterium prausnitzii L2-6 OX=718252 GN=rplU PE=3 SV=1	1	2	1	2	1	2	2	2	2
c384	c384.a1	c384.a1.a1	tr|C7H5E4|C7H5E4_FAEPA	Glycosyl hydrolase family 3 N-terminal domain protein OS=Faecalibacterium prausnitzii (strain DSM 17677 / JCM 31915 / A2-165) OX=411483 GN=FAEPRAA2165_01514 PE=4 SV=1	1	17	14	18	11	4	10	2	2
c391	c391.a3	c391.a3.a1	tr|C7H9S0|C7H9S0_FAEPA	3-hydroxyacyl-[acyl-carrier-protein] dehydratase FabZ OS=Faecalibacterium prausnitzii (strain DSM 17677 / JCM 31915 / A2-165) OX=411483 GN=fabZ PE=3 SV=1	1	5	8	4	5	2	1	2	2
c393	c393.a3	c393.a3.a1	tr|C7H7S9|C7H7S9_FAEPA	HPr kinase/phosphorylase OS=Faecalibacterium prausnitzii (strain DSM 17677 / JCM 31915 / A2-165) OX=411483 GN=hprK PE=3 SV=1	1	2	2	4	6	2	3	2	2
c399	c399.a2	c399.a2.a1	tr|C7H5W4|C7H5W4_FAEPA	Formate--tetrahydrofolate ligase OS=Faecalibacterium prausnitzii (strain DSM 17677 / JCM 31915 / A2-165) OX=411483 GN=fhs PE=3 SV=1	1	6	4	6	8	5	6	4	2
c401	c401.a3	c401.a3.a1	tr|C7H283|C7H283_FAEPA	ThiF family protein OS=Faecalibacterium prausnitzii (strain DSM 17677 / JCM 31915 / A2-165) OX=411483 GN=FAEPRAA2165_00379 PE=4 SV=1	1	3	2	4	4	1	3	2	2
c418	c418.a2	c418.a2.a1	tr|C7HA01|C7HA01_FAEPA	50S ribosomal protein L20 OS=Faecalibacterium prausnitzii (strain DSM 17677 / JCM 31915 / A2-165) OX=411483 GN=rplT PE=3 SV=1	1	1	1	2	3	1	1	2	2
c419	c419.a1	c419.a1.a1	tr|C7H8J6|C7H8J6_FAEPA	Stage 0 sporulation protein A homolog OS=Faecalibacterium prausnitzii (strain DSM 17677 / JCM 31915 / A2-165) OX=411483 GN=FAEPRAA2165_02638 PE=4 SV=1	1	1	1	1	1	1	1	1	2
c420	c420.a2	c420.a2.a1	tr|C7H948|C7H948_FAEPA	50S ribosomal protein L23 OS=Faecalibacterium prausnitzii (strain DSM 17677 / JCM 31915 / A2-165) OX=411483 GN=rplW PE=3 SV=1	1	1	3	1	2	1	4	1	2
c424	c424.a1	c424.a1.a1	tr|C7H3S8|C7H3S8_FAEPA	Phenylalanine--tRNA ligase alpha subunit OS=Faecalibacterium prausnitzii (strain DSM 17677 / JCM 31915 / A2-165) OX=411483 GN=pheS PE=3 SV=1	1	3	3	4	3	2	4	1	2
c428	c428.a1	c428.a1.a1	tr|C7H3A0|C7H3A0_FAEPA	2-hydroxyglutaryl-CoA dehydratase OS=Faecalibacterium prausnitzii (strain DSM 17677 / JCM 31915 / A2-165) OX=411483 GN=FAEPRAA2165_00759 PE=3 SV=1	1	5	3	4	5	4	5	4	2
c437	c437.a1	c437.a1.a1	tr|A0A2A6ZFR7|A0A2A6ZFR7_9FIRM	Adenylosuccinate lyase OS=Faecalibacterium prausnitzii OX=853 GN=CGS49_09295 PE=3 SV=1	1	2	2	1	2	1	1	1	2
c463	c463.a2	c463.a2.a1	tr|C7H4P6|C7H4P6_FAEPA	Molybdenum cofactor synthesis domain protein OS=Faecalibacterium prausnitzii (strain DSM 17677 / JCM 31915 / A2-165) OX=411483 GN=FAEPRAA2165_01261 PE=4 SV=1	1	6	8	8	2	4	7	8	2
c478	c478.a2	c478.a2.a1	tr|C7HA50|C7HA50_FAEPA	DUF1490 family protein OS=Faecalibacterium prausnitzii (strain DSM 17677 / JCM 31915 / A2-165) OX=411483 GN=FAEPRAA2165_03205 PE=4 SV=1	1	2	2	1	1	2	2	1	2
c482	c482.a2	c482.a2.a1	tr|C7H4Z1|C7H4Z1_FAEPA	AICARFT/IMPCHase bienzyme OS=Faecalibacterium prausnitzii (strain DSM 17677 / JCM 31915 / A2-165) OX=411483 GN=FAEPRAA2165_01361 PE=4 SV=1	1	4	4	5	3	1	3	2	2
c486	c486.a3	c486.a3.a1	tr|C7H170|C7H170_FAEPA	Trypsin OS=Faecalibacterium prausnitzii (strain DSM 17677 / JCM 31915 / A2-165) OX=411483 GN=FAEPRAA2165_00008 PE=3 SV=1	1	0	0	0	0	2	2	1	2
c491	c491.a2	c491.a2.a1	tr|C7H181|C7H181_FAEPA	3-dehydroquinate synthase OS=Faecalibacterium prausnitzii (strain DSM 17677 / JCM 31915 / A2-165) OX=411483 GN=aroB PE=4 SV=1	1	5	7	4	7	3	5	3	2
c512	c512.a2	c512.a2.a1	tr|C7H386|C7H386_FAEPA	UTP--glucose-1-phosphate uridylyltransferase OS=Faecalibacterium prausnitzii (strain DSM 17677 / JCM 31915 / A2-165) OX=411483 GN=FAEPRAA2165_00745 PE=3 SV=1	1	2	5	2	2	2	1	1	2
c513	c513.a1	c513.a1.a1	tr|C7H7U5|C7H7U5_FAEPA	ATP-dependent Clp protease proteolytic subunit OS=Faecalibacterium prausnitzii (strain DSM 17677 / JCM 31915 / A2-165) OX=411483 GN=clpP PE=3 SV=1	1	2	1	0	1	0	0	0	2
c514	c514.a1	c514.a1.a1	tr|C7HAP6|C7HAP6_FAEPA	Flavin-dependent thymidylate synthase OS=Faecalibacterium prausnitzii (strain DSM 17677 / JCM 31915 / A2-165) OX=411483 GN=thyX PE=3 SV=1	1	2	3	4	5	2	2	2	2
c515	c515.a1	c515.a1.a1	tr|C7H9L6|C7H9L6_FAEPA	RNA methyltransferase, TrmH family, group 3 OS=Faecalibacterium prausnitzii (strain DSM 17677 / JCM 31915 / A2-165) OX=411483 GN=FAEPRAA2165_03018 PE=4 SV=1	1	2	4	4	5	1	3	1	2
c528	c528.a3	c528.a3.a1	tr|C7H177|C7H177_FAEPA	3-deoxy-7-phosphoheptulonate synthase OS=Faecalibacterium prausnitzii (strain DSM 17677 / JCM 31915 / A2-165) OX=411483 GN=aroF PE=4 SV=1	1	1	1	0	1	1	1	3	2
c533	c533.a3	c533.a3.a1	tr|C7H4D6|C7H4D6_FAEPA	DNA polymerase III subunit gamma/tau OS=Faecalibacterium prausnitzii (strain DSM 17677 / JCM 31915 / A2-165) OX=411483 GN=dnaX PE=3 SV=1	1	2	2	3	3	3	3	3	2
c535	c535.a3	c535.a3.a1	tr|C7H1Y1|C7H1Y1_FAEPA	CobQ/CobB/MinD/ParA nucleotide binding domain protein OS=Faecalibacterium prausnitzii (strain DSM 17677 / JCM 31915 / A2-165) OX=411483 GN=FAEPRAA2165_00270 PE=4 SV=1	1	0	0	0	1	1	3	2	2
c546	c546.a1	c546.a1.a1	tr|C7H3R7|C7H3R7_FAEPA	Pseudouridine synthase, RluA family OS=Faecalibacterium prausnitzii (strain DSM 17677 / JCM 31915 / A2-165) OX=411483 GN=FAEPRAA2165_00928 PE=4 SV=1	1	4	2	4	3	4	6	2	2
c561	c561.a3	c561.a3.a1	tr|C7H965|C7H965_FAEPA	Redox-sensing transcriptional repressor Rex OS=Faecalibacterium prausnitzii (strain DSM 17677 / JCM 31915 / A2-165) OX=411483 GN=rex PE=3 SV=1	1	2	3	2	3	1	3	3	2
c575	c575.a2	c575.a2.a1	tr|C7H236|C7H236_FAEPA	Dihydroorotate dehydrogenase OS=Faecalibacterium prausnitzii (strain DSM 17677 / JCM 31915 / A2-165) OX=411483 GN=pyrD PE=3 SV=1	1	1	1	1	4	1	0	0	2
c586	c586.a1	c586.a1.a1	tr|C7H6N0|C7H6N0_FAEPA	Coproporphyrinogen dehydrogenase HemZ OS=Faecalibacterium prausnitzii (strain DSM 17677 / JCM 31915 / A2-165) OX=411483 GN=hemZ PE=4 SV=1	1	4	5	5	6	3	6	1	2
c587	c587.a3	c587.a3.a1	tr|C7H4K8|C7H4K8_FAEPA	tRNA (guanine-N(1)-)-methyltransferase OS=Faecalibacterium prausnitzii (strain DSM 17677 / JCM 31915 / A2-165) OX=411483 GN=trmD PE=3 SV=1	1	3	1	3	1	1	5	3	2
c600	c600.a1	c600.a1.a1	tr|C7H529|C7H529_FAEPA	ABC transporter, ATP-binding protein OS=Faecalibacterium prausnitzii (strain DSM 17677 / JCM 31915 / A2-165) OX=411483 GN=FAEPRAA2165_01399 PE=4 SV=1	1	1	1	1	0	8	5	7	2
c631	c631.a1	c631.a1.a1	tr|C7H4A1|C7H4A1_FAEPA	Universal bacterial protein YeaZ OS=Faecalibacterium prausnitzii (strain DSM 17677 / JCM 31915 / A2-165) OX=411483 GN=yeaZ PE=4 SV=1	1	1	3	5	5	1	4	2	2
c663	c663.a3	c663.a3.a1	tr|C7H9H6|C7H9H6_FAEPA	dTDP-4-dehydrorhamnose 3,5-epimerase OS=Faecalibacterium prausnitzii (strain DSM 17677 / JCM 31915 / A2-165) OX=411483 GN=rfbC PE=3 SV=1	1	2	5	4	6	2	5	3	2
c664	c664.a1	c664.a1.a1	tr|A0A1Q6QPB6|A0A1Q6QPB6_9FIRM	Lrp/AsnC family transcriptional regulator OS=Faecalibacterium prausnitzii OX=853 GN=CGS46_01840 PE=4 SV=1	3	4	3	4	4	2	2	1	2
c666	c666.a3	c666.a3.a1	tr|C7H8D4|C7H8D4_FAEPA	Stage 0 sporulation protein A homolog OS=Faecalibacterium prausnitzii (strain DSM 17677 / JCM 31915 / A2-165) OX=411483 GN=FAEPRAA2165_02574 PE=4 SV=1	1	3	4	5	4	3	3	2	2
c687	c687.a1	c687.a1.a1	tr|C7H629|C7H629_FAEPA	PD-(D/E)XK nuclease family transposase OS=Faecalibacterium prausnitzii (strain DSM 17677 / JCM 31915 / A2-165) OX=411483 GN=FAEPRAA2165_01755 PE=4 SV=1	1	12	10	9	6	7	5	6	2
c698	c698.a2	c698.a2.a1	tr|C7H3S0|C7H3S0_FAEPA	RmuC domain protein OS=Faecalibacterium prausnitzii (strain DSM 17677 / JCM 31915 / A2-165) OX=411483 GN=FAEPRAA2165_00931 PE=3 SV=1	1	0	0	0	0	2	2	1	2
c708	c708.a1	c708.a1.a1	tr|C7H3E5|C7H3E5_FAEPA	Beta-galactosidase OS=Faecalibacterium prausnitzii (strain DSM 17677 / JCM 31915 / A2-165) OX=411483 GN=FAEPRAA2165_00804 PE=3 SV=1	1	9	7	4	9	0	3	1	2
c714	c714.a1	c714.a1.a1	tr|C7H340|C7H340_FAEPA	NlpC/P60 family protein OS=Faecalibacterium prausnitzii (strain DSM 17677 / JCM 31915 / A2-165) OX=411483 GN=FAEPRAA2165_00688 PE=3 SV=1	1	4	5	4	9	1	3	2	2
c722	c722.a2	c722.a2.a1	tr|C7H946|C7H946_FAEPA	30S ribosomal protein S19 OS=Faecalibacterium prausnitzii (strain DSM 17677 / JCM 31915 / A2-165) OX=411483 GN=rpsS PE=3 SV=1	2	2	2	2	2	2	2	2	2
c729	c729.a1	c729.a1.a1	tr|C7H6V8|C7H6V8_FAEPA	30S ribosomal protein S6 OS=Faecalibacterium prausnitzii (strain DSM 17677 / JCM 31915 / A2-165) OX=411483 GN=rpsF PE=3 SV=1	1	2	1	2	2	2	4	1	2
c733	c733.a1	c733.a1.a1	tr|A0A2A6ZFM9|A0A2A6ZFM9_9FIRM	Ribosomal RNA small subunit methyltransferase A OS=Faecalibacterium prausnitzii OX=853 GN=rsmA PE=3 SV=1	1	1	2	1	2	2	2	0	2
c734	c734.a1	c734.a1.a1	tr|A0A2A6ZGF4|A0A2A6ZGF4_9FIRM	Glutaconyl-CoA decarboxylase subunit beta OS=Faecalibacterium prausnitzii OX=853 GN=CGS49_10965 PE=4 SV=1	1	1	1	0	2	3	3	2	2
c736	c736.a2	c736.a2.a1	tr|C7H8Z6|C7H8Z6_FAEPA	Holliday junction ATP-dependent DNA helicase RuvB OS=Faecalibacterium prausnitzii (strain DSM 17677 / JCM 31915 / A2-165) OX=411483 GN=ruvB PE=3 SV=1	1	0	0	0	0	1	0	0	2
c739	c739.a3	c739.a3.a1	tr|C7H309|C7H309_FAEPA	PTS system, glucose subfamily, IIA component OS=Faecalibacterium prausnitzii (strain DSM 17677 / JCM 31915 / A2-165) OX=411483 GN=ptbA PE=4 SV=1	1	4	4	4	3	1	4	2	2
c744	c744.a1	c744.a1.a1	tr|A8S783|A8S783_9FIRM	CDP-diacylglycerol--glycerol-3-phosphate 3-phosphatidyltransferase OS=Faecalibacterium prausnitzii M21/2 OX=411485 GN=pgsA PE=3 SV=1	1	0	0	0	0	4	4	4	2
c760	c760.a2	c760.a2.a1	tr|C7H2H0|C7H2H0_FAEPA	Tat pathway signal sequence domain protein OS=Faecalibacterium prausnitzii (strain DSM 17677 / JCM 31915 / A2-165) OX=411483 GN=FAEPRAA2165_00468 PE=4 SV=1	1	0	0	2	0	5	7	5	2
c789	c789.a1	c789.a1.a1	tr|C7H2H6|C7H2H6_FAEPA	DNA-binding helix-turn-helix protein OS=Faecalibacterium prausnitzii (strain DSM 17677 / JCM 31915 / A2-165) OX=411483 GN=FAEPRAA2165_00474 PE=4 SV=1	1	1	2	0	1	1	3	1	2
c799	c799.a2	c799.a2.a1	tr|C7HA39|C7HA39_FAEPA	Xanthine phosphoribosyltransferase OS=Faecalibacterium prausnitzii (strain DSM 17677 / JCM 31915 / A2-165) OX=411483 GN=xpt PE=3 SV=1	1	1	2	2	2	1	1	1	2
c828	c828.a1	c828.a1.a1	tr|C7HAP4|C7HAP4_FAEPA	N-acetyltransferase domain-containing protein OS=Faecalibacterium prausnitzii (strain DSM 17677 / JCM 31915 / A2-165) OX=411483 GN=FAEPRAA2165_03360 PE=4 SV=1	1	5	3	5	5	2	3	0	2
c832	c832.a1	c832.a1.a1	tr|C7H5I2|C7H5I2_FAEPA	Small ribosomal subunit biogenesis GTPase RsgA OS=Faecalibacterium prausnitzii (strain DSM 17677 / JCM 31915 / A2-165) OX=411483 GN=rsgA PE=3 SV=1	1	2	3	4	3	2	3	2	2
c846	c846.a2	c846.a2.a1	tr|C7H3D8|C7H3D8_FAEPA	Deoxyguanosinetriphosphate triphosphohydrolase-like protein OS=Faecalibacterium prausnitzii (strain DSM 17677 / JCM 31915 / A2-165) OX=411483 GN=FAEPRAA2165_00797 PE=3 SV=1	1	3	3	4	2	4	3	5	2
c857	c857.a1	c857.a1.a1	tr|C7HAT1|C7HAT1_FAEPA	Fructose-1,6-bisphosphatase class 3 OS=Faecalibacterium prausnitzii (strain DSM 17677 / JCM 31915 / A2-165) OX=411483 GN=fbp PE=3 SV=1	1	1	1	3	2	2	3	3	2
c873	c873.a3	c873.a3.a1	tr|C7H4Y8|C7H4Y8_FAEPA	Phosphoribosylformylglycinamidine cyclo-ligase OS=Faecalibacterium prausnitzii (strain DSM 17677 / JCM 31915 / A2-165) OX=411483 GN=purM PE=3 SV=1	1	3	3	3	2	3	2	2	2
c878	c878.a2	c878.a2.a1	tr|C7HA19|C7HA19_FAEPA	Aminotransferase OS=Faecalibacterium prausnitzii (strain DSM 17677 / JCM 31915 / A2-165) OX=411483 GN=FAEPRAA2165_03174 PE=3 SV=1	1	0	3	2	2	1	1	0	2
c881	c881.a1	c881.a1.a1	tr|C7H257|C7H257_FAEPA	Flavoprotein family protein OS=Faecalibacterium prausnitzii (strain DSM 17677 / JCM 31915 / A2-165) OX=411483 GN=FAEPRAA2165_00351 PE=4 SV=1	1	0	1	2	3	2	2	0	2
c901	c901.a1	c901.a1.a1	tr|C7H5U2|C7H5U2_FAEPA	Probable GTP-binding protein EngB OS=Faecalibacterium prausnitzii (strain DSM 17677 / JCM 31915 / A2-165) OX=411483 GN=engB PE=3 SV=1	1	1	3	4	3	2	2	1	2
c905	c905.a1	c905.a1.a1	tr|C7H5F5|C7H5F5_FAEPA	Esterase OS=Faecalibacterium prausnitzii (strain DSM 17677 / JCM 31915 / A2-165) OX=411483 GN=FAEPRAA2165_01526 PE=4 SV=1	1	8	7	8	8	4	4	3	2
c906	c906.a1	c906.a1.a1	tr|C7H1W9|C7H1W9_FAEPA	Ribonuclease P protein component OS=Faecalibacterium prausnitzii (strain DSM 17677 / JCM 31915 / A2-165) OX=411483 GN=rnpA PE=3 SV=1	1	2	3	3	3	2	2	2	2
c909	c909.a3	c909.a3.a1	tr|C7H4E0|C7H4E0_FAEPA	FtsK/SpoIIIE family protein OS=Faecalibacterium prausnitzii (strain DSM 17677 / JCM 31915 / A2-165) OX=411483 GN=FAEPRAA2165_01154 PE=3 SV=1	1	0	0	0	0	1	2	1	2
c928	c928.a2	c928.a2.a1	tr|C7H8Z4|C7H8Z4_FAEPA	Cobalt ABC transporter, ATP-binding protein OS=Faecalibacterium prausnitzii (strain DSM 17677 / JCM 31915 / A2-165) OX=411483 GN=FAEPRAA2165_02790 PE=3 SV=1	1	0	0	0	0	4	2	3	2
c934	c934.a1	c934.a1.a1	tr|C7H256|C7H256_FAEPA	Cytidylate kinase OS=Faecalibacterium prausnitzii (strain DSM 17677 / JCM 31915 / A2-165) OX=411483 GN=cmk PE=3 SV=1	1	3	2	3	5	2	2	2	2
c943	c943.a1	c943.a1.a1	tr|C7H1F6|C7H1F6_FAEPA	Acetyltransferase, GNAT family OS=Faecalibacterium prausnitzii (strain DSM 17677 / JCM 31915 / A2-165) OX=411483 GN=FAEPRAA2165_00094 PE=4 SV=1	1	3	5	5	3	1	3	3	2
c949	c949.a3	c949.a3.a1	tr|C7H501|C7H501_FAEPA	Peptidase, M23 family OS=Faecalibacterium prausnitzii (strain DSM 17677 / JCM 31915 / A2-165) OX=411483 GN=FAEPRAA2165_01371 PE=4 SV=1	1	0	0	0	1	3	3	3	2
c955	c955.a1	c955.a1.a1	tr|C7H566|C7H566_FAEPA	Resolvase, N-terminal domain protein OS=Faecalibacterium prausnitzii (strain DSM 17677 / JCM 31915 / A2-165) OX=411483 GN=FAEPRAA2165_01436 PE=4 SV=1	1	2	2	3	4	4	4	3	2
c964	c964.a1	c964.a1.a1	tr|C7H8X1|C7H8X1_FAEPA	Transcriptional regulator, LacI family OS=Faecalibacterium prausnitzii (strain DSM 17677 / JCM 31915 / A2-165) OX=411483 GN=FAEPRAA2165_02765 PE=4 SV=1	1	2	3	1	4	3	3	2	2
c977	c977.a1	c977.a1.a1	tr|C7H549|C7H549_FAEPA	Penicillin-binding protein, transpeptidase domain protein OS=Faecalibacterium prausnitzii (strain DSM 17677 / JCM 31915 / A2-165) OX=411483 GN=FAEPRAA2165_01419 PE=3 SV=1	1	0	0	0	0	6	4	3	2
c987	c987.a3	c987.a3.a1	tr|C7H9L2|C7H9L2_FAEPA	ECF transporter S component OS=Faecalibacterium prausnitzii (strain DSM 17677 / JCM 31915 / A2-165) OX=411483 GN=FAEPRAA2165_03014 PE=4 SV=1	1	2	2	2	2	4	2	4	2
c997	c997.a2	c997.a2.a1	tr|C7H7M3|C7H7M3_FAEPA	Arginine repressor OS=Faecalibacterium prausnitzii (strain DSM 17677 / JCM 31915 / A2-165) OX=411483 GN=argR PE=3 SV=1	1	4	4	4	4	3	4	2	2
d1004	d1004.a2	d1004.a2.a1	tr|C7H5T8|C7H5T8_FAEPA	5'-nucleotidase OS=Faecalibacterium prausnitzii (strain DSM 17677 / JCM 31915 / A2-165) OX=411483 GN=FAEPRAA2165_01662 PE=4 SV=1	1	3	2	3	5	3	5	5	2
d1017	d1017.a2	d1017.a2.a1	tr|C7H7W2|C7H7W2_FAEPA	Haloacid dehalogenase-like hydrolase OS=Faecalibacterium prausnitzii (strain DSM 17677 / JCM 31915 / A2-165) OX=411483 GN=FAEPRAA2165_02397 PE=4 SV=1	1	4	4	3	3	3	6	4	2
d1022	d1022.a1	d1022.a1.a1	tr|C7H688|C7H688_FAEPA	Alpha amylase, catalytic domain protein OS=Faecalibacterium prausnitzii (strain DSM 17677 / JCM 31915 / A2-165) OX=411483 GN=FAEPRAA2165_01815 PE=4 SV=1	1	4	6	7	7	1	1	2	2
d1039	d1039.a1	d1039.a1.a1	tr|C7H7P4|C7H7P4_FAEPA	AP endonuclease, family 2 OS=Faecalibacterium prausnitzii (strain DSM 17677 / JCM 31915 / A2-165) OX=411483 GN=FAEPRAA2165_02329 PE=4 SV=1	1	4	3	4	5	3	2	3	2
d1044	d1044.a1	d1044.a1.a1	tr|C7HAY1|C7HAY1_FAEPA	N-acetyltransferase domain-containing protein OS=Faecalibacterium prausnitzii (strain DSM 17677 / JCM 31915 / A2-165) OX=411483 GN=FAEPRAA2165_03495 PE=4 SV=1	1	6	3	3	5	1	3	2	2
d1054	d1054.a1	d1054.a1.a1	tr|C7H3D7|C7H3D7_FAEPA	DNA primase OS=Faecalibacterium prausnitzii (strain DSM 17677 / JCM 31915 / A2-165) OX=411483 GN=dnaG PE=3 SV=1	1	2	2	1	1	1	4	2	2
d1056	d1056.a1	d1056.a1.a1	tr|C7H5V3|C7H5V3_FAEPA	Cell envelope-like function transcriptional attenuator common domain protein (Fragment) OS=Faecalibacterium prausnitzii (strain DSM 17677 / JCM 31915 / A2-165) OX=411483 GN=FAEPRAA2165_01677 PE=3 SV=1	1	0	0	0	0	0	4	0	2
d1064	d1064.a2	d1064.a2.a1	tr|C7H1R9|C7H1R9_FAEPA	L-serine dehydratase OS=Faecalibacterium prausnitzii (strain DSM 17677 / JCM 31915 / A2-165) OX=411483 GN=sdaAA PE=3 SV=1	1	3	1	1	2	1	2	0	2
d1071	d1071.a1	d1071.a1.a1	tr|C7H5D4|C7H5D4_FAEPA	ATPase family associated with various cellular activities (AAA) OS=Faecalibacterium prausnitzii (strain DSM 17677 / JCM 31915 / A2-165) OX=411483 GN=FAEPRAA2165_01504 PE=4 SV=1	1	2	2	1	3	3	3	3	2
d1100	d1100.a1	d1100.a1.a1	tr|C7HAN7|C7HAN7_FAEPA	DNA helicase OS=Faecalibacterium prausnitzii (strain DSM 17677 / JCM 31915 / A2-165) OX=411483 GN=FAEPRAA2165_03352 PE=3 SV=1	1	0	0	1	0	4	2	0	2
d1105	d1105.a2	d1105.a2.a1	tr|C7H434|C7H434_FAEPA	Transporter, major facilitator family protein OS=Faecalibacterium prausnitzii (strain DSM 17677 / JCM 31915 / A2-165) OX=411483 GN=FAEPRAA2165_01047 PE=4 SV=1	1	0	0	0	0	2	3	2	2
d1108	d1108.a1	d1108.a1.a1	tr|C7H8D8|C7H8D8_FAEPA	UPF0340 protein FAEPRAA2165_02578 OS=Faecalibacterium prausnitzii (strain DSM 17677 / JCM 31915 / A2-165) OX=411483 GN=FAEPRAA2165_02578 PE=3 SV=1	1	4	2	3	1	4	3	3	2
d1111	d1111.a1	d1111.a1.a1	tr|C7HA29|C7HA29_FAEPA	PC4 domain-containing protein OS=Faecalibacterium prausnitzii (strain DSM 17677 / JCM 31915 / A2-165) OX=411483 GN=FAEPRAA2165_03184 PE=4 SV=1	1	2	1	0	4	1	0	2	2
d1114	d1114.a1	d1114.a1.a1	tr|C7H8P2|C7H8P2_FAEPA	Peptidase family S51 OS=Faecalibacterium prausnitzii (strain DSM 17677 / JCM 31915 / A2-165) OX=411483 GN=FAEPRAA2165_02684 PE=3 SV=1	1	2	2	1	2	2	3	2	2
d1115	d1115.a2	d1115.a2.a1	tr|C7H7V6|C7H7V6_FAEPA	Radical SAM-linked protein OS=Faecalibacterium prausnitzii (strain DSM 17677 / JCM 31915 / A2-165) OX=411483 GN=FAEPRAA2165_02391 PE=4 SV=1	1	0	0	1	0	1	1	1	2
d1127	d1127.a1	d1127.a1.a1	tr|C7H9N8|C7H9N8_FAEPA	Methyltransferase, YaeB family OS=Faecalibacterium prausnitzii (strain DSM 17677 / JCM 31915 / A2-165) OX=411483 GN=FAEPRAA2165_03040 PE=3 SV=1	1	2	2	5	2	2	6	4	2
d1145	d1145.a3	d1145.a3.a1	tr|C7H4A8|C7H4A8_FAEPA	5-bromo-4-chloroindolyl phosphate hydrolysis protein OS=Faecalibacterium prausnitzii (strain DSM 17677 / JCM 31915 / A2-165) OX=411483 GN=FAEPRAA2165_01122 PE=4 SV=1	1	0	0	0	0	1	1	1	2
d1156	d1156.a1	d1156.a1.a1	tr|C7HAV6|C7HAV6_FAEPA	Iron dependent repressor DNA binding domain protein OS=Faecalibacterium prausnitzii (strain DSM 17677 / JCM 31915 / A2-165) OX=411483 GN=FAEPRAA2165_03468 PE=3 SV=1	1	2	3	2	2	1	3	3	2
d1177	d1177.a1	d1177.a1.a1	tr|A8S8K8|A8S8K8_9FIRM	Lipoprotein OS=Faecalibacterium prausnitzii M21/2 OX=411485 GN=FAEPRAM212_00797 PE=4 SV=1	1	1	2	1	0	2	3	2	2
d1183	d1183.a1	d1183.a1.a1	tr|C7H179|C7H179_FAEPA	Shikimate kinase OS=Faecalibacterium prausnitzii (strain DSM 17677 / JCM 31915 / A2-165) OX=411483 GN=aroK PE=3 SV=1	1	2	2	2	3	1	2	2	2
d1188	d1188.a1	d1188.a1.a1	tr|C7H319|C7H319_FAEPA	Foldase OS=Faecalibacterium prausnitzii (strain DSM 17677 / JCM 31915 / A2-165) OX=411483 GN=FAEPRAA2165_00667 PE=4 SV=1	1	1	1	1	1	4	3	2	2
d1207	d1207.a1	d1207.a1.a1	tr|C7H995|C7H995_FAEPA	HD domain protein OS=Faecalibacterium prausnitzii (strain DSM 17677 / JCM 31915 / A2-165) OX=411483 GN=FAEPRAA2165_02892 PE=4 SV=1	1	0	0	2	0	4	2	1	2
d1231	d1231.a1	d1231.a1.a1	tr|A0A2A6ZIX0|A0A2A6ZIX0_9FIRM	Electron transport complex protein RnfA OS=Faecalibacterium prausnitzii OX=853 GN=CGS49_06405 PE=4 SV=1	4	0	1	1	1	4	2	3	2
d1239	d1239.a1	d1239.a1.a1	tr|C7H4K3|C7H4K3_FAEPA	ABC transporter, permease protein OS=Faecalibacterium prausnitzii (strain DSM 17677 / JCM 31915 / A2-165) OX=411483 GN=FAEPRAA2165_01218 PE=3 SV=1	2	0	0	0	0	1	2	1	2
d1243	d1243.a1	d1243.a1.a1	tr|C7H4P0|C7H4P0_FAEPA	Flavodoxin family protein OS=Faecalibacterium prausnitzii (strain DSM 17677 / JCM 31915 / A2-165) OX=411483 GN=FAEPRAA2165_01255 PE=4 SV=1	1	4	4	5	5	3	3	3	2
d1244	d1244.a1	d1244.a1.a1	tr|C7H916|C7H916_FAEPA	DUF1385 domain-containing protein OS=Faecalibacterium prausnitzii (strain DSM 17677 / JCM 31915 / A2-165) OX=411483 GN=FAEPRAA2165_02813 PE=4 SV=1	1	0	0	0	0	1	1	1	2
d1273	d1273.a1	d1273.a1.a1	tr|C7H695|C7H695_FAEPA	Ribosomal RNA large subunit methyltransferase H OS=Faecalibacterium prausnitzii (strain DSM 17677 / JCM 31915 / A2-165) OX=411483 GN=rlmH PE=3 SV=1	1	0	1	2	0	2	4	3	2
d1276	d1276.a2	d1276.a2.a1	tr|C7H4V9|C7H4V9_FAEPA	CRISPR-associated protein Csc3 OS=Faecalibacterium prausnitzii (strain DSM 17677 / JCM 31915 / A2-165) OX=411483 GN=FAEPRAA2165_01325 PE=4 SV=1	1	0	0	0	0	1	1	1	2
d1298	d1298.a2	d1298.a2.a1	tr|C7H813|C7H813_FAEPA	Bacterial sugar transferase (Fragment) OS=Faecalibacterium prausnitzii (strain DSM 17677 / JCM 31915 / A2-165) OX=411483 GN=FAEPRAA2165_02448 PE=3 SV=1	1	0	0	0	0	2	2	3	2
d1303	d1303.a2	d1303.a2.a1	tr|C7H6L6|C7H6L6_FAEPA	Mg chelatase-like protein OS=Faecalibacterium prausnitzii (strain DSM 17677 / JCM 31915 / A2-165) OX=411483 GN=FAEPRAA2165_01949 PE=3 SV=1	1	0	0	0	0	1	1	1	2
d1323	d1323.a1	d1323.a1.a1	tr|C7H919|C7H919_FAEPA	VCBS repeat-containing protein OS=Faecalibacterium prausnitzii (strain DSM 17677 / JCM 31915 / A2-165) OX=411483 GN=FAEPRAA2165_02816 PE=4 SV=1	1	0	0	1	0	3	2	3	2
d1333	d1333.a1	d1333.a1.a1	tr|C7H5N4|C7H5N4_FAEPA	Dephospho-CoA kinase OS=Faecalibacterium prausnitzii (strain DSM 17677 / JCM 31915 / A2-165) OX=411483 GN=coaE PE=3 SV=1	1	0	2	2	1	2	1	0	2
d1349	d1349.a1	d1349.a1.a1	tr|C7H7X0|C7H7X0_FAEPA	HlyD family efflux transporter periplasmic adaptor subunit OS=Faecalibacterium prausnitzii (strain DSM 17677 / JCM 31915 / A2-165) OX=411483 GN=FAEPRAA2165_02405 PE=4 SV=1	1	0	0	0	0	3	1	2	2
d1370	d1370.a1	d1370.a1.a1	tr|A0A2A6ZJG2|A0A2A6ZJG2_9FIRM	Thymidine kinase OS=Faecalibacterium prausnitzii OX=853 GN=CGS49_05995 PE=3 SV=1	1	2	2	2	2	2	2	1	2
d1388	d1388.a2	d1388.a2.a1	tr|C7HAS8|C7HAS8_FAEPA	DUF1836 domain-containing protein OS=Faecalibacterium prausnitzii (strain DSM 17677 / JCM 31915 / A2-165) OX=411483 GN=FAEPRAA2165_03437 PE=4 SV=1	1	0	0	0	0	2	1	2	2
d1413	d1413.a1	d1413.a1.a1	tr|C7H8R4|C7H8R4_FAEPA	DUF1273 family protein OS=Faecalibacterium prausnitzii (strain DSM 17677 / JCM 31915 / A2-165) OX=411483 GN=FAEPRAA2165_02706 PE=4 SV=1	1	2	2	2	2	2	2	0	2
d1425	d1425.a1	d1425.a1.a1	tr|A0A2A6ZLI2|A0A2A6ZLI2_9FIRM	Histidine triad nucleotide-binding protein OS=Faecalibacterium prausnitzii OX=853 GN=CGS49_01560 PE=4 SV=1	1	1	2	1	1	1	1	1	2
d1432	d1432.a1	d1432.a1.a1	tr|C7H752|C7H752_FAEPA	Lipid kinase, YegS/Rv2252/BmrU family OS=Faecalibacterium prausnitzii (strain DSM 17677 / JCM 31915 / A2-165) OX=411483 GN=FAEPRAA2165_02135 PE=4 SV=1	1	1	1	1	0	2	3	2	2
d1442	d1442.a1	d1442.a1.a1	tr|C7H8X3|C7H8X3_FAEPA	Wzz domain-containing protein OS=Faecalibacterium prausnitzii (strain DSM 17677 / JCM 31915 / A2-165) OX=411483 GN=FAEPRAA2165_02767 PE=4 SV=1	2	0	0	0	0	3	0	5	2
d1458	d1458.a1	d1458.a1.a1	tr|C7H650|C7H650_FAEPA	Stage 0 sporulation protein A homolog OS=Faecalibacterium prausnitzii (strain DSM 17677 / JCM 31915 / A2-165) OX=411483 GN=FAEPRAA2165_01776 PE=4 SV=1	1	1	1	1	1	2	1	1	2
d1475	d1475.a1	d1475.a1.a1	tr|C7H184|C7H184_FAEPA	DUF3533 domain-containing protein OS=Faecalibacterium prausnitzii (strain DSM 17677 / JCM 31915 / A2-165) OX=411483 GN=FAEPRAA2165_00022 PE=4 SV=1	1	0	0	0	0	2	3	2	2
d1476	d1476.a1	d1476.a1.a1	tr|C7H1Z5|C7H1Z5_FAEPA	Kinase OS=Faecalibacterium prausnitzii (strain DSM 17677 / JCM 31915 / A2-165) OX=411483 GN=FAEPRAA2165_00288 PE=4 SV=1	1	0	0	0	0	2	3	2	2
d1478	d1478.a1	d1478.a1.a1	tr|C7H499|C7H499_FAEPA	Peptidase_C25 domain-containing protein OS=Faecalibacterium prausnitzii (strain DSM 17677 / JCM 31915 / A2-165) OX=411483 GN=FAEPRAA2165_01112 PE=4 SV=1	1	0	0	0	0	1	3	3	2
d1479	d1479.a1	d1479.a1.a1	tr|C7H5Q1|C7H5Q1_FAEPA	ABC transporter, ATP-binding protein OS=Faecalibacterium prausnitzii (strain DSM 17677 / JCM 31915 / A2-165) OX=411483 GN=FAEPRAA2165_01624 PE=4 SV=1	1	0	0	0	0	2	2	3	2
d1482	d1482.a1	d1482.a1.a1	tr|C7H8J1|C7H8J1_FAEPA	NADH:ubiquinone oxidoreductase, subunit RnfA OS=Faecalibacterium prausnitzii (strain DSM 17677 / JCM 31915 / A2-165) OX=411483 GN=FAEPRAA2165_02633 PE=4 SV=1	1	0	0	0	0	2	2	2	2
d1483	d1483.a1	d1483.a1.a1	tr|C7HAP3|C7HAP3_FAEPA	Endolytic murein transglycosylase OS=Faecalibacterium prausnitzii (strain DSM 17677 / JCM 31915 / A2-165) OX=411483 GN=mltG PE=3 SV=1	1	0	0	0	0	3	2	2	2
d1496	d1496.a1	d1496.a1.a1	tr|C7H400|C7H400_FAEPA	Protein translocase subunit SecE OS=Faecalibacterium prausnitzii (strain DSM 17677 / JCM 31915 / A2-165) OX=411483 GN=secE PE=3 SV=1	1	0	0	0	0	0	0	1	2
d1500	d1500.a1	d1500.a1.a1	tr|C7H830|C7H830_FAEPA	Sodium:neurotransmitter symporter family protein OS=Faecalibacterium prausnitzii (strain DSM 17677 / JCM 31915 / A2-165) OX=411483 GN=FAEPRAA2165_02465 PE=4 SV=1	1	0	0	0	0	2	1	3	2
d1506	d1506.a1	d1506.a1.a1	tr|A8S9R6|A8S9R6_9FIRM	WXG100 family type VII secretion target OS=Faecalibacterium prausnitzii M21/2 OX=411485 GN=FAEPRAM212_01122 PE=4 SV=1	2	0	0	0	0	2	1	2	2
d1514	d1514.a1	d1514.a1.a1	tr|C7H4M3|C7H4M3_FAEPA	HEPN_Swt1 domain-containing protein OS=Faecalibacterium prausnitzii (strain DSM 17677 / JCM 31915 / A2-165) OX=411483 GN=FAEPRAA2165_01238 PE=4 SV=1	1	0	0	0	0	1	2	2	2
d1517	d1517.a1	d1517.a1.a1	tr|C7H9J5|C7H9J5_FAEPA	Sortase B signal domain, QVPTGV class OS=Faecalibacterium prausnitzii (strain DSM 17677 / JCM 31915 / A2-165) OX=411483 GN=FAEPRAA2165_02997 PE=4 SV=1	1	0	0	0	1	2	1	1	2
d1572	d1572.a1	d1572.a1.a1	tr|A0A173XWP9|A0A173XWP9_9FIRM	50S ribosomal protein L34 OS=Faecalibacterium prausnitzii OX=853 GN=rpmH PE=3 SV=1	4	1	1	2	1	1	2	2	2
d1574	d1574.a1	d1574.a1.a1	tr|C7H4S8|C7H4S8_FAEPA	Glycosyltransferase, group 4 family OS=Faecalibacterium prausnitzii (strain DSM 17677 / JCM 31915 / A2-165) OX=411483 GN=FAEPRAA2165_01293 PE=4 SV=1	2	0	0	0	0	2	2	2	2
d1582	d1582.a1	d1582.a1.a1	tr|C7H2H7|C7H2H7_FAEPA	Tat pathway signal sequence domain protein OS=Faecalibacterium prausnitzii (strain DSM 17677 / JCM 31915 / A2-165) OX=411483 GN=FAEPRAA2165_00475 PE=4 SV=1	1	1	2	2	2	4	3	2	2
d1584	d1584.a1	d1584.a1.a1	tr|C7H5J7|C7H5J7_FAEPA	Glutamate 5-kinase OS=Faecalibacterium prausnitzii (strain DSM 17677 / JCM 31915 / A2-165) OX=411483 GN=proB PE=3 SV=1	1	2	2	2	2	2	2	2	2
d1585	d1585.a1	d1585.a1.a1	tr|C7H5L8|C7H5L8_FAEPA	CO_deh_flav_C domain-containing protein OS=Faecalibacterium prausnitzii (strain DSM 17677 / JCM 31915 / A2-165) OX=411483 GN=FAEPRAA2165_01589 PE=4 SV=1	1	2	2	2	2	2	2	2	2
d1610	d1610.a1	d1610.a1.a1	tr|C7H3B0|C7H3B0_FAEPA	5-bromo-4-chloroindolyl phosphate hydrolysis protein OS=Faecalibacterium prausnitzii (strain DSM 17677 / JCM 31915 / A2-165) OX=411483 GN=FAEPRAA2165_00769 PE=4 SV=1	1	0	0	0	0	3	2	3	2
d1611	d1611.a1	d1611.a1.a1	tr|A0A2A6ZFM1|A0A2A6ZFM1_9FIRM	Fe2+/Zn2+ uptake regulation protein OS=Faecalibacterium prausnitzii OX=853 GN=CGS49_09035 PE=3 SV=1	2	0	0	1	1	0	0	1	2
d1617	d1617.a1	d1617.a1.a1	tr|C7H3W3|C7H3W3_FAEPA	EpsG family protein OS=Faecalibacterium prausnitzii (strain DSM 17677 / JCM 31915 / A2-165) OX=411483 GN=FAEPRAA2165_00976 PE=4 SV=1	1	0	0	0	1	2	2	2	2
d1632	d1632.a1	d1632.a1.a1	tr|C7H4J5|C7H4J5_FAEPA	ABC transporter, permease protein OS=Faecalibacterium prausnitzii (strain DSM 17677 / JCM 31915 / A2-165) OX=411483 GN=FAEPRAA2165_01210 PE=3 SV=1	1	0	0	0	0	2	2	2	2
d1648	d1648.a1	d1648.a1.a1	tr|C7H263|C7H263_FAEPA	ABC transporter, permease protein OS=Faecalibacterium prausnitzii (strain DSM 17677 / JCM 31915 / A2-165) OX=411483 GN=FAEPRAA2165_00357 PE=3 SV=1	1	0	0	0	0	2	2	1	2
d1672	d1672.a1	d1672.a1.a1	tr|C7H253|C7H253_FAEPA	GtrA family protein OS=Faecalibacterium prausnitzii (strain DSM 17677 / JCM 31915 / A2-165) OX=411483 GN=FAEPRAA2165_00347 PE=3 SV=1	1	0	0	0	0	0	2	2	2
d1674	d1674.a1	d1674.a1.a1	tr|C7H2W0|C7H2W0_FAEPA	DUF4358 domain-containing protein OS=Faecalibacterium prausnitzii (strain DSM 17677 / JCM 31915 / A2-165) OX=411483 GN=FAEPRAA2165_00608 PE=4 SV=1	1	0	0	1	0	1	1	1	2
d1678	d1678.a1	d1678.a1.a1	tr|C7H8M0|C7H8M0_FAEPA	Chloride transporter, ClC family OS=Faecalibacterium prausnitzii (strain DSM 17677 / JCM 31915 / A2-165) OX=411483 GN=FAEPRAA2165_02662 PE=4 SV=1	1	0	0	0	0	1	1	2	2
d1741	d1741.a1	d1741.a1.a1	tr|C7H3X3|C7H3X3_FAEPA	Glycosyl transferase OS=Faecalibacterium prausnitzii (strain DSM 17677 / JCM 31915 / A2-165) OX=411483 GN=FAEPRAA2165_00986 PE=4 SV=1	1	0	0	0	1	0	1	0	2
a1	a1.a1	a1.a1.a1	tr|A8SBU1|A8SBU1_9FIRM	Pyruvate synthase OS=Faecalibacterium prausnitzii M21/2 OX=411485 GN=nifJ PE=3 SV=1	1	1	1	0	0	0	0	3	1
a3	a3.a4	a3.a4.a1	tr|C7H3D5|C7H3D5_FAEPA	DNA-directed RNA polymerase OS=Faecalibacterium prausnitzii (strain DSM 17677 / JCM 31915 / A2-165) OX=411483 GN=FAEPRAA2165_00794 PE=4 SV=1	1	1	6	1	1	1	3	1	1
a6	a6.a1	a6.a1.a1	tr|A0A2A6ZPG6|A0A2A6ZPG6_9FIRM	3-hydroxybutyryl-CoA dehydrogenase OS=Faecalibacterium prausnitzii OX=853 GN=CGS46_13490 PE=4 SV=1	1	0	0	0	1	0	0	1	1
a7	a7.a3	a7.a3.a1	tr|A8SFP2|A8SFP2_9FIRM	Acetyl-CoA C-acetyltransferase OS=Faecalibacterium prausnitzii M21/2 OX=411485 GN=FAEPRAM212_02808 PE=3 SV=1	1	0	0	1	0	0	0	0	1
a8	a8.a1	a8.a1.a1	tr|A0A2A6ZHV6|A0A2A6ZHV6_9FIRM	Elongation factor G OS=Faecalibacterium prausnitzii OX=853 GN=fusA PE=3 SV=1	1	1	1	1	1	2	1	2	1
b13	b13.a3	b13.a3.a1	tr|A8SFN6|A8SFN6_9FIRM	Electron transfer flavoprotein FAD-binding domain protein OS=Faecalibacterium prausnitzii M21/2 OX=411485 GN=etfA PE=3 SV=1	1	0	0	0	0	0	1	0	1
b18	b18.a9	b18.a9.a1	tr|A8SAZ3|A8SAZ3_9FIRM	ATPase family associated with various cellular activities (AAA) OS=Faecalibacterium prausnitzii M21/2 OX=411485 GN=FAEPRAM212_01515 PE=4 SV=1	1	0	1	0	0	0	0	0	1
b44	b44.a3	b44.a3.a1	tr|D4JYD8|D4JYD8_9FIRM	ABC-type oligopeptide transport system, periplasmic component OS=Faecalibacterium prausnitzii L2-6 OX=718252 GN=FP2_15600 PE=4 SV=1	1	0	0	0	0	2	1	2	1
b47	b47.a2	b47.a2.a1	tr|C7H5S5|C7H5S5_FAEPA	30S ribosomal protein S2 OS=Faecalibacterium prausnitzii (strain DSM 17677 / JCM 31915 / A2-165) OX=411483 GN=rpsB PE=3 SV=1	1	1	1	1	1	1	1	1	1
b55	b55.a4	b55.a4.a1	tr|D4JZK2|D4JZK2_9FIRM	Enoyl-CoA hydratase/carnithine racemase OS=Faecalibacterium prausnitzii L2-6 OX=718252 GN=FP2_20590 PE=3 SV=1	1	5	2	4	4	1	1	1	1
b62	b62.a4	b62.a4.a1	tr|C7H4Z3|C7H4Z3_FAEPA	FGAR-AT_linker domain-containing protein OS=Faecalibacterium prausnitzii (strain DSM 17677 / JCM 31915 / A2-165) OX=411483 GN=FAEPRAA2165_01363 PE=4 SV=1	1	2	2	2	2	2	2	1	1
b73	b73.a4	b73.a4.a1	tr|D4JZD3|D4JZD3_9FIRM	Trigger factor OS=Faecalibacterium prausnitzii L2-6 OX=718252 GN=tig PE=3 SV=1	1	1	1	0	0	1	1	0	1
b96	b96.a4	b96.a4.a1	tr|C7H3D6|C7H3D6_FAEPA	RNA polymerase sigma factor SigA OS=Faecalibacterium prausnitzii (strain DSM 17677 / JCM 31915 / A2-165) OX=411483 GN=rpoD PE=3 SV=1	1	0	0	0	0	0	0	0	1
c108	c108.a2	c108.a2.a1	tr|A0A2A6ZHT7|A0A2A6ZHT7_9FIRM	Heme ABC transporter ATP-binding protein OS=Faecalibacterium prausnitzii OX=853 GN=CGS49_09955 PE=4 SV=1	1	0	1	0	0	0	1	1	1
c111	c111.a1	c111.a1.a1	tr|C7H476|C7H476_FAEPA	Kinase, PfkB family OS=Faecalibacterium prausnitzii (strain DSM 17677 / JCM 31915 / A2-165) OX=411483 GN=FAEPRAA2165_01089 PE=4 SV=1	1	1	2	1	1	0	2	1	1
c120	c120.a3	c120.a3.a1	tr|D4K0F9|D4K0F9_9FIRM	O-acetylhomoserine sulfhydrolase OS=Faecalibacterium prausnitzii L2-6 OX=718252 GN=FP2_24380 PE=3 SV=1	1	1	1	1	2	1	2	0	1
c120	c120.a4	c120.a4.a1	tr|A8S7I3|A8S7I3_9FIRM	O-acetylhomoserine aminocarboxypropyltransferase/cysteine synthase OS=Faecalibacterium prausnitzii M21/2 OX=411485 GN=FAEPRAM212_00481 PE=3 SV=1	1	1	1	1	2	1	0	1	1
c123	c123.a3	c123.a3.a1	tr|A8S6H3|A8S6H3_9FIRM	Glucose-1-phosphate adenylyltransferase OS=Faecalibacterium prausnitzii M21/2 OX=411485 GN=glgC PE=3 SV=1	1	0	1	0	0	0	0	1	1
c124	c124.a3	c124.a3.a1	tr|C7H167|C7H167_FAEPA	Peptide chain release factor 3 OS=Faecalibacterium prausnitzii (strain DSM 17677 / JCM 31915 / A2-165) OX=411483 GN=prfC PE=3 SV=1	1	0	1	1	1	1	1	1	1
c129	c129.a1	c129.a1.a1	tr|A8S703|A8S703_9FIRM	30S ribosomal protein S3 OS=Faecalibacterium prausnitzii M21/2 OX=411485 GN=rpsC PE=3 SV=1	1	0	1	1	1	1	1	1	1
c130	c130.a2	c130.a2.a1	tr|A8S6Y8|A8S6Y8_9FIRM	50S ribosomal protein L6 OS=Faecalibacterium prausnitzii M21/2 OX=411485 GN=rplF PE=3 SV=1	1	0	0	0	0	0	0	1	1
c147	c147.a2	c147.a2.a1	tr|C7H5Z3|C7H5Z3_FAEPA	GTPase Der OS=Faecalibacterium prausnitzii (strain DSM 17677 / JCM 31915 / A2-165) OX=411483 GN=der PE=3 SV=1	1	3	3	5	0	5	6	3	1
c154	c154.a2	c154.a2.a1	tr|A8S8R5|A8S8R5_9FIRM	Glycosyl hydrolase, family 31 OS=Faecalibacterium prausnitzii M21/2 OX=411485 GN=FAEPRAM212_00854 PE=3 SV=1	1	0	0	0	0	0	0	0	1
c157	c157.a1	c157.a1.a1	tr|A0A2A6ZH53|A0A2A6ZH53_9FIRM	Tyrosine--tRNA ligase OS=Faecalibacterium prausnitzii OX=853 GN=tyrS PE=3 SV=1	1	2	0	0	1	0	1	0	1
c165	c165.a2	c165.a2.a1	tr|A0A2A6ZKP4|A0A2A6ZKP4_9FIRM	RNA-binding protein OS=Faecalibacterium prausnitzii OX=853 GN=CGS49_03440 PE=4 SV=1	1	0	1	1	1	0	1	1	1
c166	c166.a3	c166.a3.a1	tr|C7H9W7|C7H9W7_FAEPA	Virion core protein (Lumpy skin disease virus) (Fragment) OS=Faecalibacterium prausnitzii (strain DSM 17677 / JCM 31915 / A2-165) OX=411483 GN=FAEPRAA2165_03121 PE=4 SV=1	1	1	2	1	2	1	1	1	1
c169	c169.a2	c169.a2.a1	tr|C7H912|C7H912_FAEPA	Ribosomal protein S12 methylthiotransferase RimO OS=Faecalibacterium prausnitzii (strain DSM 17677 / JCM 31915 / A2-165) OX=411483 GN=rimO PE=3 SV=1	1	2	1	4	0	3	2	3	1
c170	c170.a2	c170.a2.a1	tr|A8SFX2|A8SFX2_9FIRM	CTP synthase OS=Faecalibacterium prausnitzii M21/2 OX=411485 GN=pyrG PE=3 SV=1	1	1	0	2	0	0	2	1	1
c176	c176.a1	c176.a1.a1	tr|A0A2A6ZI56|A0A2A6ZI56_9FIRM	Transcription termination/antitermination protein NusA OS=Faecalibacterium prausnitzii OX=853 GN=nusA PE=3 SV=1	1	2	3	3	4	2	2	3	1
c178	c178.a6	c178.a6.a1	tr|C7H7Y5|C7H7Y5_FAEPA	ABC transporter transmembrane region (Fragment) OS=Faecalibacterium prausnitzii (strain DSM 17677 / JCM 31915 / A2-165) OX=411483 GN=FAEPRAA2165_02420 PE=4 SV=1	1	0	0	0	0	1	1	1	1
c202	c202.a4	c202.a4.a1	tr|D4K311|D4K311_9FIRM	DNA topoisomerase 1 OS=Faecalibacterium prausnitzii L2-6 OX=718252 GN=topA PE=3 SV=1	1	0	0	0	0	0	0	0	1
c205	c205.a3	c205.a3.a1	tr|C7H488|C7H488_FAEPA	Mannitol dehydrogenase domain protein OS=Faecalibacterium prausnitzii (strain DSM 17677 / JCM 31915 / A2-165) OX=411483 GN=FAEPRAA2165_01101 PE=4 SV=1	1	1	1	1	2	0	1	0	1
c206	c206.a1	c206.a1.a1	tr|A8SAJ9|A8SAJ9_9FIRM	Basic membrane protein OS=Faecalibacterium prausnitzii M21/2 OX=411485 GN=FAEPRAM212_01394 PE=3 SV=1	1	0	0	0	0	0	1	0	1
c212	c212.a3	c212.a3.a1	tr|C7H9M9|C7H9M9_FAEPA	Chaperone protein DnaK OS=Faecalibacterium prausnitzii (strain DSM 17677 / JCM 31915 / A2-165) OX=411483 GN=FAEPRAA2165_03030 PE=3 SV=1	1	1	1	1	2	3	4	2	1
c212	c212.a4	c212.a4.a1	tr|C7H9N0|C7H9N0_FAEPA	Heat shock protein 70 OS=Faecalibacterium prausnitzii (strain DSM 17677 / JCM 31915 / A2-165) OX=411483 GN=FAEPRAA2165_03032 PE=4 SV=1	1	0	1	0	0	0	2	0	1
c221	c221.a1	c221.a1.a1	tr|C7H933|C7H933_FAEPA	30S ribosomal protein S5 OS=Faecalibacterium prausnitzii (strain DSM 17677 / JCM 31915 / A2-165) OX=411483 GN=rpsE PE=3 SV=1	1	0	1	0	0	0	1	0	1
c224	c224.a3	c224.a3.a1	tr|C7H1S6|C7H1S6_FAEPA	UDP-glucose 4-epimerase OS=Faecalibacterium prausnitzii (strain DSM 17677 / JCM 31915 / A2-165) OX=411483 GN=galE PE=3 SV=1	1	2	1	1	2	0	2	1	1
c227	c227.a1	c227.a1.a1	tr|C7H6C0|C7H6C0_FAEPA	Lactaldehyde reductase OS=Faecalibacterium prausnitzii (strain DSM 17677 / JCM 31915 / A2-165) OX=411483 GN=fucO PE=4 SV=1	1	1	2	2	3	2	1	0	1
c231	c231.a3	c231.a3.a1	tr|C7H693|C7H693_FAEPA	DNA topoisomerase (ATP-hydrolyzing) OS=Faecalibacterium prausnitzii (strain DSM 17677 / JCM 31915 / A2-165) OX=411483 GN=FAEPRAA2165_01825 PE=4 SV=1	1	1	1	0	0	1	0	1	1
c238	c238.a3	c238.a3.a1	tr|C7H433|C7H433_FAEPA	Peptidase M16 inactive domain protein OS=Faecalibacterium prausnitzii (strain DSM 17677 / JCM 31915 / A2-165) OX=411483 GN=FAEPRAA2165_01046 PE=4 SV=1	1	11	8	9	13	3	7	0	1
c257	c257.a4	c257.a4.a1	tr|C7H1W5|C7H1W5_FAEPA	DNA polymerase III subunit beta OS=Faecalibacterium prausnitzii (strain DSM 17677 / JCM 31915 / A2-165) OX=411483 GN=dnaN PE=3 SV=1	1	0	2	1	4	1	0	0	1
c265	c265.a4	c265.a4.a1	tr|C7H478|C7H478_FAEPA	Oxidoreductase, short chain dehydrogenase/reductase family protein OS=Faecalibacterium prausnitzii (strain DSM 17677 / JCM 31915 / A2-165) OX=411483 GN=FAEPRAA2165_01091 PE=4 SV=1	1	2	4	2	3	3	2	2	1
c269	c269.a4	c269.a4.a1	tr|D4K0Z3|D4K0Z3_9FIRM	DNA polymerase I OS=Faecalibacterium prausnitzii L2-6 OX=718252 GN=polA PE=3 SV=1	1	0	0	0	0	0	0	0	1
c275	c275.a3	c275.a3.a1	tr|C7H7X2|C7H7X2_FAEPA	DNA mismatch repair protein MutL OS=Faecalibacterium prausnitzii (strain DSM 17677 / JCM 31915 / A2-165) OX=411483 GN=mutL PE=3 SV=1	1	0	2	0	1	7	4	3	1
c277	c277.a1	c277.a1.a1	tr|C7H235|C7H235_FAEPA	Orotate phosphoribosyltransferase OS=Faecalibacterium prausnitzii (strain DSM 17677 / JCM 31915 / A2-165) OX=411483 GN=pyrE PE=3 SV=1	1	0	0	0	1	0	0	0	1
c280	c280.a1	c280.a1.a1	tr|C7H781|C7H781_FAEPA	4-hydroxy-3-methylbut-2-en-1-yl diphosphate synthase (flavodoxin) OS=Faecalibacterium prausnitzii (strain DSM 17677 / JCM 31915 / A2-165) OX=411483 GN=ispG PE=3 SV=1	1	2	2	2	4	2	5	4	1
c281	c281.a3	c281.a3.a1	tr|A8SE18|A8SE18_9FIRM	Putative enoyl-[acyl-carrier-protein] reductase II OS=Faecalibacterium prausnitzii M21/2 OX=411485 GN=FAEPRAM212_02405 PE=4 SV=1	1	0	0	0	0	0	0	0	1
c287	c287.a1	c287.a1.a1	tr|A8SAI9|A8SAI9_9FIRM	Glutamine-dependent NAD(+) synthetase OS=Faecalibacterium prausnitzii M21/2 OX=411485 GN=nadE PE=3 SV=1	1	0	0	0	0	0	0	0	1
c295	c295.a2	c295.a2.a1	tr|C7H6W0|C7H6W0_FAEPA	30S ribosomal protein S18 OS=Faecalibacterium prausnitzii (strain DSM 17677 / JCM 31915 / A2-165) OX=411483 GN=rpsR PE=3 SV=1	1	1	1	1	1	1	1	1	1
c320	c320.a2	c320.a2.a1	tr|A8S8L4|A8S8L4_9FIRM	Tat pathway signal sequence domain protein OS=Faecalibacterium prausnitzii M21/2 OX=411485 GN=FAEPRAM212_00803 PE=4 SV=1	1	0	1	0	0	0	0	0	1
c324	c324.a3	c324.a3.a1	tr|C7H5H2|C7H5H2_FAEPA	TIGR00255 family protein OS=Faecalibacterium prausnitzii (strain DSM 17677 / JCM 31915 / A2-165) OX=411483 GN=FAEPRAA2165_01543 PE=4 SV=1	1	4	4	4	3	2	3	2	1
c326	c326.a4	c326.a4.a1	tr|C7H7R7|C7H7R7_FAEPA	NAD-dependent DNA ligase adenylation domain protein OS=Faecalibacterium prausnitzii (strain DSM 17677 / JCM 31915 / A2-165) OX=411483 GN=ligA PE=4 SV=1	1	2	1	3	1	3	4	1	1
c335	c335.a1	c335.a1.a1	tr|A8SA69|A8SA69_9FIRM	Fe-S iron-sulfur cluster assembly protein, NifU family OS=Faecalibacterium prausnitzii M21/2 OX=411485 GN=nifU PE=4 SV=1	1	0	0	0	1	0	0	0	1
c343	c343.a3	c343.a3.a1	tr|C7H264|C7H264_FAEPA	NMT1 domain-containing protein OS=Faecalibacterium prausnitzii (strain DSM 17677 / JCM 31915 / A2-165) OX=411483 GN=FAEPRAA2165_00359 PE=4 SV=1	1	0	1	0	0	1	4	4	1
c347	c347.a1	c347.a1.a1	tr|A0A2A6ZM93|A0A2A6ZM93_9FIRM	ATP-binding protein OS=Faecalibacterium prausnitzii OX=853 GN=CGS49_00245 PE=4 SV=1	1	0	0	0	0	0	0	0	1
c360	c360.a4	c360.a4.a1	tr|C7H784|C7H784_FAEPA	DXPR_C domain-containing protein OS=Faecalibacterium prausnitzii (strain DSM 17677 / JCM 31915 / A2-165) OX=411483 GN=FAEPRAA2165_02167 PE=4 SV=1	1	1	4	2	1	1	1	2	1
c361	c361.a3	c361.a3.a1	tr|C7H1T4|C7H1T4_FAEPA	PSP1 C-terminal domain protein OS=Faecalibacterium prausnitzii (strain DSM 17677 / JCM 31915 / A2-165) OX=411483 GN=FAEPRAA2165_00224 PE=4 SV=1	1	0	0	1	0	2	1	1	1
c396	c396.a2	c396.a2.a1	tr|A0A2A6ZIX3|A0A2A6ZIX3_9FIRM	ATP synthase gamma chain OS=Faecalibacterium prausnitzii OX=853 GN=atpG PE=3 SV=1	1	1	1	1	1	1	1	1	1
c396	c396.a5	c396.a5.a1	tr|C7H352|C7H352_FAEPA	Putative ATP synthase F1, gamma subunit OS=Faecalibacterium prausnitzii (strain DSM 17677 / JCM 31915 / A2-165) OX=411483 GN=FAEPRAA2165_00706 PE=3 SV=1	1	0	2	1	2	3	2	3	1
c416	c416.a1	c416.a1.a1	tr|C7HAY4|C7HAY4_FAEPA	methylenetetrahydrofolate reductase [NAD(P)H] OS=Faecalibacterium prausnitzii (strain DSM 17677 / JCM 31915 / A2-165) OX=411483 GN=FAEPRAA2165_03498 PE=4 SV=1	1	5	4	3	4	1	4	2	1
c430	c430.a2	c430.a2.a1	tr|C7H8G7|C7H8G7_FAEPA	Heat-inducible transcription repressor HrcA OS=Faecalibacterium prausnitzii (strain DSM 17677 / JCM 31915 / A2-165) OX=411483 GN=hrcA PE=3 SV=1	1	0	0	0	0	2	2	2	1
c437	c437.a3	c437.a3.a1	tr|C7H4Z5|C7H4Z5_FAEPA	Adenylosuccinate lyase OS=Faecalibacterium prausnitzii (strain DSM 17677 / JCM 31915 / A2-165) OX=411483 GN=purB PE=3 SV=1	1	2	4	4	3	1	3	2	1
c448	c448.a3	c448.a3.a1	tr|C7H234|C7H234_FAEPA	Carbamoyl-phosphate synthase small chain OS=Faecalibacterium prausnitzii (strain DSM 17677 / JCM 31915 / A2-165) OX=411483 GN=carA PE=3 SV=1	1	0	0	0	0	0	0	0	1
c456	c456.a2	c456.a2.a1	tr|C7H1T8|C7H1T8_FAEPA	Ribosomal RNA small subunit methyltransferase I OS=Faecalibacterium prausnitzii (strain DSM 17677 / JCM 31915 / A2-165) OX=411483 GN=rsmI PE=3 SV=1	1	2	3	3	6	3	6	2	1
c457	c457.a2	c457.a2.a1	tr|A0A2A6ZJ15|A0A2A6ZJ15_9FIRM	Altronate hydrolase OS=Faecalibacterium prausnitzii OX=853 GN=CGS49_06845 PE=3 SV=1	1	1	1	1	1	1	1	1	1
c462	c462.a1	c462.a1.a1	tr|A8SBH6|A8SBH6_9FIRM	Lipase OS=Faecalibacterium prausnitzii M21/2 OX=411485 GN=FAEPRAM212_01673 PE=4 SV=1	1	0	0	0	0	0	0	0	1
c466	c466.a2	c466.a2.a1	tr|C7H5Q5|C7H5Q5_FAEPA	Spermidine/putrescine import ATP-binding protein PotA OS=Faecalibacterium prausnitzii (strain DSM 17677 / JCM 31915 / A2-165) OX=411483 GN=potA PE=3 SV=1	1	0	0	0	1	2	2	2	1
c468	c468.a3	c468.a3.a1	tr|C7H2C3|C7H2C3_FAEPA	23S rRNA (Uracil-5-)-methyltransferase RumA OS=Faecalibacterium prausnitzii (strain DSM 17677 / JCM 31915 / A2-165) OX=411483 GN=rumA PE=3 SV=1	1	0	0	0	0	0	2	0	1
c471	c471.a1	c471.a1.a1	tr|C7H5E3|C7H5E3_FAEPA	Tat pathway signal sequence domain protein OS=Faecalibacterium prausnitzii (strain DSM 17677 / JCM 31915 / A2-165) OX=411483 GN=FAEPRAA2165_01513 PE=3 SV=1	1	5	5	5	0	9	13	11	1
c495	c495.a1	c495.a1.a1	tr|A0A2A6ZLT3|A0A2A6ZLT3_9FIRM	Signal recognition particle receptor FtsY OS=Faecalibacterium prausnitzii OX=853 GN=ftsY PE=3 SV=1	1	0	0	0	0	0	0	0	1
c501	c501.a4	c501.a4.a1	tr|C7H6L9|C7H6L9_FAEPA	Putative 2-C-methyl-D-erythritol 4-phosphate cytidylyltransferase OS=Faecalibacterium prausnitzii (strain DSM 17677 / JCM 31915 / A2-165) OX=411483 GN=FAEPRAA2165_01952 PE=4 SV=1	1	2	2	2	1	2	1	1	1
c516	c516.a3	c516.a3.a1	tr|C7H604|C7H604_FAEPA	Saccharopine dehydrogenase OS=Faecalibacterium prausnitzii (strain DSM 17677 / JCM 31915 / A2-165) OX=411483 GN=LYS1 PE=4 SV=1	1	3	1	1	2	1	2	0	1
c517	c517.a2	c517.a2.a1	tr|C7H2C7|C7H2C7_FAEPA	Phosphoribosylaminoimidazole-succinocarboxamide synthase OS=Faecalibacterium prausnitzii (strain DSM 17677 / JCM 31915 / A2-165) OX=411483 GN=purC PE=3 SV=1	1	5	4	3	5	2	2	2	1
c518	c518.a2	c518.a2.a1	tr|C7H3Z9|C7H3Z9_FAEPA	Transcription termination/antitermination protein NusG OS=Faecalibacterium prausnitzii (strain DSM 17677 / JCM 31915 / A2-165) OX=411483 GN=nusG PE=3 SV=1	1	2	2	4	2	1	5	4	1
c531	c531.a1	c531.a1.a1	tr|C7H5A8|C7H5A8_FAEPA	zf-HC2 domain-containing protein OS=Faecalibacterium prausnitzii (strain DSM 17677 / JCM 31915 / A2-165) OX=411483 GN=FAEPRAA2165_01478 PE=4 SV=1	1	2	6	3	0	12	21	14	1
c539	c539.a1	c539.a1.a1	tr|A8S8D0|A8S8D0_9FIRM	Cell division ATP-binding protein FtsE OS=Faecalibacterium prausnitzii M21/2 OX=411485 GN=ftsE PE=3 SV=1	1	0	0	0	0	0	0	0	1
c551	c551.a1	c551.a1.a1	tr|C7H467|C7H467_FAEPA	ROK family protein OS=Faecalibacterium prausnitzii (strain DSM 17677 / JCM 31915 / A2-165) OX=411483 GN=FAEPRAA2165_01080 PE=4 SV=1	1	9	9	11	8	4	5	5	1
c555	c555.a1	c555.a1.a1	tr|A0A2A6ZG20|A0A2A6ZG20_9FIRM	Replicative DNA helicase OS=Faecalibacterium prausnitzii OX=853 GN=dnaB PE=3 SV=1	1	0	0	0	0	0	0	0	1
c566	c566.a1	c566.a1.a1	tr|C7H277|C7H277_FAEPA	Ketol-acid reductoisomerase (NADP(+)) OS=Faecalibacterium prausnitzii (strain DSM 17677 / JCM 31915 / A2-165) OX=411483 GN=ilvC PE=3 SV=1	1	3	3	2	2	2	2	1	1
c569	c569.a1	c569.a1.a1	tr|C7H4M6|C7H4M6_FAEPA	Hypoxanthine phosphoribosyltransferase OS=Faecalibacterium prausnitzii (strain DSM 17677 / JCM 31915 / A2-165) OX=411483 GN=hpt PE=3 SV=1	1	4	5	2	4	1	1	1	1
c582	c582.a3	c582.a3.a1	tr|C7H7N2|C7H7N2_FAEPA	S-adenosylmethionine:tRNA ribosyltransferase-isomerase OS=Faecalibacterium prausnitzii (strain DSM 17677 / JCM 31915 / A2-165) OX=411483 GN=queA PE=4 SV=1	1	1	1	1	1	1	1	1	1
c589	c589.a1	c589.a1.a1	tr|A8SBA4|A8SBA4_9FIRM	23S rRNA (Uracil-5-)-methyltransferase RumA OS=Faecalibacterium prausnitzii M21/2 OX=411485 GN=rumA PE=3 SV=1	1	1	1	1	1	1	1	1	1
c589	c589.a3	c589.a3.a1	tr|C7H6V0|C7H6V0_FAEPA	tRNA (Uracil-5-)-methyltransferase OS=Faecalibacterium prausnitzii (strain DSM 17677 / JCM 31915 / A2-165) OX=411483 GN=FAEPRAA2165_02046 PE=3 SV=1	1	1	1	1	0	1	2	1	1
c604	c604.a3	c604.a3.a1	tr|C7H6B8|C7H6B8_FAEPA	Transcriptional regulator, GntR family OS=Faecalibacterium prausnitzii (strain DSM 17677 / JCM 31915 / A2-165) OX=411483 GN=FAEPRAA2165_01850 PE=4 SV=1	1	0	1	2	1	2	1	1	1
c608	c608.a2	c608.a2.a1	tr|C7H310|C7H310_FAEPA	Beta-eliminating lyase OS=Faecalibacterium prausnitzii (strain DSM 17677 / JCM 31915 / A2-165) OX=411483 GN=FAEPRAA2165_00658 PE=4 SV=1	1	4	3	4	3	2	2	2	1
c610	c610.a3	c610.a3.a1	tr|C7H2Y7|C7H2Y7_FAEPA	Flavin reductase OS=Faecalibacterium prausnitzii (strain DSM 17677 / JCM 31915 / A2-165) OX=411483 GN=FAEPRAA2165_00634 PE=4 SV=1	1	0	2	0	1	0	1	1	1
c614	c614.a3	c614.a3.a1	tr|C7H314|C7H314_FAEPA	Bacterial transferase hexapeptide repeat protein OS=Faecalibacterium prausnitzii (strain DSM 17677 / JCM 31915 / A2-165) OX=411483 GN=FAEPRAA2165_00662 PE=4 SV=1	1	1	0	1	2	1	0	0	1
c619	c619.a2	c619.a2.a1	tr|C7H9N2|C7H9N2_FAEPA	ABC transporter, ATP-binding protein OS=Faecalibacterium prausnitzii (strain DSM 17677 / JCM 31915 / A2-165) OX=411483 GN=FAEPRAA2165_03034 PE=4 SV=1	1	0	0	1	0	2	2	1	1
c633	c633.a1	c633.a1.a1	tr|C7H1W2|C7H1W2_FAEPA	DNA replication and repair protein RecF OS=Faecalibacterium prausnitzii (strain DSM 17677 / JCM 31915 / A2-165) OX=411483 GN=recF PE=3 SV=1	1	2	3	3	0	8	8	6	1
c641	c641.a2	c641.a2.a1	tr|C7H1D0|C7H1D0_FAEPA	DUF4179 domain-containing protein OS=Faecalibacterium prausnitzii (strain DSM 17677 / JCM 31915 / A2-165) OX=411483 GN=FAEPRAA2165_00068 PE=4 SV=1	1	0	0	0	0	2	3	3	1
c643	c643.a2	c643.a2.a1	tr|C7H5R4|C7H5R4_FAEPA	Aminotransferase, class V OS=Faecalibacterium prausnitzii (strain DSM 17677 / JCM 31915 / A2-165) OX=411483 GN=FAEPRAA2165_01638 PE=4 SV=1	1	2	1	1	1	0	0	1	1
c644	c644.a2	c644.a2.a1	tr|C7H683|C7H683_FAEPA	4Fe-4S binding domain protein OS=Faecalibacterium prausnitzii (strain DSM 17677 / JCM 31915 / A2-165) OX=411483 GN=FAEPRAA2165_01810 PE=4 SV=1	1	2	2	3	0	4	4	5	1
c645	c645.a1	c645.a1.a1	tr|C7H1X7|C7H1X7_FAEPA	tRNA uridine 5-carboxymethylaminomethyl modification enzyme MnmG OS=Faecalibacterium prausnitzii (strain DSM 17677 / JCM 31915 / A2-165) OX=411483 GN=mnmG PE=3 SV=1	1	1	3	1	2	1	2	0	1
c648	c648.a2	c648.a2.a1	tr|A8S9I5|A8S9I5_9FIRM	Pullulanase, type I OS=Faecalibacterium prausnitzii M21/2 OX=411485 GN=pulA PE=3 SV=1	1	0	0	0	0	0	0	0	1
c651	c651.a3	c651.a3.a1	tr|C7H1S0|C7H1S0_FAEPA	L-serine deaminase OS=Faecalibacterium prausnitzii (strain DSM 17677 / JCM 31915 / A2-165) OX=411483 GN=sdaAB PE=3 SV=1	1	3	2	2	2	3	2	2	1
c660	c660.a1	c660.a1.a1	tr|C7H9B2|C7H9B2_FAEPA	Cobalt-precorrin-5B C(1)-methyltransferase OS=Faecalibacterium prausnitzii (strain DSM 17677 / JCM 31915 / A2-165) OX=411483 GN=cbiD PE=3 SV=1	1	0	0	0	0	7	7	6	1
c661	c661.a2	c661.a2.a1	tr|C7H923|C7H923_FAEPA	30S ribosomal protein S11 OS=Faecalibacterium prausnitzii (strain DSM 17677 / JCM 31915 / A2-165) OX=411483 GN=rpsK PE=3 SV=1	2	1	1	1	1	1	1	1	1
c668	c668.a3	c668.a3.a1	tr|C7H8G6|C7H8G6_FAEPA	Protein GrpE OS=Faecalibacterium prausnitzii (strain DSM 17677 / JCM 31915 / A2-165) OX=411483 GN=grpE PE=3 SV=1	1	0	0	0	0	0	0	0	1
c678	c678.a2	c678.a2.a1	tr|C7H928|C7H928_FAEPA	Methionine aminopeptidase OS=Faecalibacterium prausnitzii (strain DSM 17677 / JCM 31915 / A2-165) OX=411483 GN=map PE=3 SV=1	1	2	0	1	1	2	2	2	1
c693	c693.a2	c693.a2.a1	tr|C7H444|C7H444_FAEPA	FeoA domain protein OS=Faecalibacterium prausnitzii (strain DSM 17677 / JCM 31915 / A2-165) OX=411483 GN=FAEPRAA2165_01057 PE=4 SV=1	1	2	2	2	1	2	1	2	1
c700	c700.a1	c700.a1.a1	tr|C7H7M8|C7H7M8_FAEPA	4-hydroxy-tetrahydrodipicolinate reductase OS=Faecalibacterium prausnitzii (strain DSM 17677 / JCM 31915 / A2-165) OX=411483 GN=dapB PE=3 SV=1	1	4	4	6	8	2	0	0	1
c710	c710.a1	c710.a1.a1	tr|C7HA66|C7HA66_FAEPA	ABC transporter, ATP-binding protein OS=Faecalibacterium prausnitzii (strain DSM 17677 / JCM 31915 / A2-165) OX=411483 GN=FAEPRAA2165_03221 PE=4 SV=1	1	1	2	3	0	9	9	8	1
c769	c769.a1	c769.a1.a1	tr|C7H8K3|C7H8K3_FAEPA	Threonine/alanine tRNA ligase second additional domain protein OS=Faecalibacterium prausnitzii (strain DSM 17677 / JCM 31915 / A2-165) OX=411483 GN=FAEPRAA2165_02645 PE=3 SV=1	1	3	3	3	4	0	4	1	1
c792	c792.a1	c792.a1.a1	tr|A0A2A6ZJ33|A0A2A6ZJ33_9FIRM	Host integration factor subunit beta OS=Faecalibacterium prausnitzii OX=853 GN=CGS49_06955 PE=3 SV=1	1	0	0	0	0	0	0	0	1
c810	c810.a3	c810.a3.a1	tr|C7H9Z5|C7H9Z5_FAEPA	Ribonuclease 3 OS=Faecalibacterium prausnitzii (strain DSM 17677 / JCM 31915 / A2-165) OX=411483 GN=rnc PE=3 SV=1	1	0	3	2	1	0	2	0	1
c814	c814.a1	c814.a1.a1	tr|A8SBY0|A8SBY0_9FIRM	ParB-like protein OS=Faecalibacterium prausnitzii M21/2 OX=411485 GN=FAEPRAM212_01792 PE=3 SV=1	1	0	0	0	0	0	0	0	1
c814	c814.a3	c814.a3.a1	tr|C7H1Y2|C7H1Y2_FAEPA	HTH cro/C1-type domain-containing protein OS=Faecalibacterium prausnitzii (strain DSM 17677 / JCM 31915 / A2-165) OX=411483 GN=FAEPRAA2165_00272 PE=4 SV=1	1	1	1	2	2	1	2	1	1
c817	c817.a2	c817.a2.a1	tr|A8SFY2|A8SFY2_9FIRM	Threonylcarbamoyl-AMP synthase OS=Faecalibacterium prausnitzii M21/2 OX=411485 GN=FAEPRAM212_02888 PE=3 SV=1	1	1	1	1	1	1	1	1	1
c825	c825.a2	c825.a2.a1	tr|C7H9H8|C7H9H8_FAEPA	ABC transporter, ATP-binding protein OS=Faecalibacterium prausnitzii (strain DSM 17677 / JCM 31915 / A2-165) OX=411483 GN=FAEPRAA2165_02980 PE=3 SV=1	1	0	1	1	0	1	1	1	1
c826	c826.a2	c826.a2.a1	tr|C7H3I7|C7H3I7_FAEPA	DUF1835 domain-containing protein OS=Faecalibacterium prausnitzii (strain DSM 17677 / JCM 31915 / A2-165) OX=411483 GN=FAEPRAA2165_00847 PE=4 SV=1	1	0	0	0	0	1	0	0	1
c829	c829.a3	c829.a3.a1	tr|C7H330|C7H330_FAEPA	Oxidoreductase, short chain dehydrogenase/reductase family protein OS=Faecalibacterium prausnitzii (strain DSM 17677 / JCM 31915 / A2-165) OX=411483 GN=FAEPRAA2165_00678 PE=4 SV=1	1	1	1	1	1	3	2	1	1
c831	c831.a2	c831.a2.a1	tr|D4JYD7|D4JYD7_9FIRM	ABC-type dipeptide/oligopeptide/nickel transport systems, permease components OS=Faecalibacterium prausnitzii L2-6 OX=718252 GN=FP2_15590 PE=3 SV=1	1	0	0	0	0	1	2	0	1
c844	c844.a1	c844.a1.a1	tr|C7H7M4|C7H7M4_FAEPA	DNA repair protein RecN OS=Faecalibacterium prausnitzii (strain DSM 17677 / JCM 31915 / A2-165) OX=411483 GN=recN PE=3 SV=1	1	3	0	4	1	3	4	2	1
c845	c845.a3	c845.a3.a1	tr|D4K0V1|D4K0V1_9FIRM	Predicted dehydrogenases and related proteins OS=Faecalibacterium prausnitzii L2-6 OX=718252 GN=FP2_25880 PE=4 SV=1	1	0	0	0	0	0	0	0	1
c846	c846.a3	c846.a3.a1	tr|A8SFN2|A8SFN2_9FIRM	Deoxyguanosinetriphosphate triphosphohydrolase-like protein OS=Faecalibacterium prausnitzii M21/2 OX=411485 GN=FAEPRAM212_02800 PE=3 SV=1	1	0	0	0	0	0	0	0	1
c855	c855.a2	c855.a2.a1	tr|C7H7S8|C7H7S8_FAEPA	UDP-N-acetylenolpyruvoylglucosamine reductase OS=Faecalibacterium prausnitzii (strain DSM 17677 / JCM 31915 / A2-165) OX=411483 GN=murB PE=3 SV=1	1	2	2	1	3	2	1	1	1
c855	c855.a3	c855.a3.a1	tr|A8SF33|A8SF33_9FIRM	UDP-N-acetylenolpyruvoylglucosamine reductase OS=Faecalibacterium prausnitzii M21/2 OX=411485 GN=murB PE=3 SV=1	1	0	0	0	0	0	0	0	1
c865	c865.a1	c865.a1.a1	tr|C7H2Q4|C7H2Q4_FAEPA	TIGR02687 family protein OS=Faecalibacterium prausnitzii (strain DSM 17677 / JCM 31915 / A2-165) OX=411483 GN=FAEPRAA2165_00552 PE=4 SV=1	1	3	1	4	3	4	4	3	1
c867	c867.a2	c867.a2.a1	tr|C7HAQ3|C7HAQ3_FAEPA	ATP-dependent RecD-like DNA helicase OS=Faecalibacterium prausnitzii (strain DSM 17677 / JCM 31915 / A2-165) OX=411483 GN=recD2 PE=3 SV=1	1	0	1	0	1	1	2	0	1
c872	c872.a1	c872.a1.a1	tr|C7H326|C7H326_FAEPA	Phosphocarrier, HPr family OS=Faecalibacterium prausnitzii (strain DSM 17677 / JCM 31915 / A2-165) OX=411483 GN=FAEPRAA2165_00675 PE=4 SV=1	1	2	1	3	2	1	0	0	1
c875	c875.a1	c875.a1.a1	tr|C7H7L2|C7H7L2_FAEPA	Putative ribosomal RNA large subunit methyltransferase J OS=Faecalibacterium prausnitzii (strain DSM 17677 / JCM 31915 / A2-165) OX=411483 GN=FAEPRAA2165_02296 PE=3 SV=1	1	2	1	1	2	3	3	2	1
c882	c882.a2	c882.a2.a1	tr|C7H8I4|C7H8I4_FAEPA	LysR substrate binding domain protein OS=Faecalibacterium prausnitzii (strain DSM 17677 / JCM 31915 / A2-165) OX=411483 GN=FAEPRAA2165_02626 PE=3 SV=1	1	1	1	1	1	1	1	2	1
c889	c889.a3	c889.a3.a1	tr|C7H6N2|C7H6N2_FAEPA	zinc_ribbon_2 domain-containing protein OS=Faecalibacterium prausnitzii (strain DSM 17677 / JCM 31915 / A2-165) OX=411483 GN=FAEPRAA2165_01965 PE=4 SV=1	1	0	0	0	0	1	1	1	1
c895	c895.a1	c895.a1.a1	tr|C7H5H9|C7H5H9_FAEPA	Probable dual-specificity RNA methyltransferase RlmN OS=Faecalibacterium prausnitzii (strain DSM 17677 / JCM 31915 / A2-165) OX=411483 GN=rlmN PE=3 SV=1	1	1	1	0	1	1	2	3	1
c898	c898.a1	c898.a1.a1	tr|C7H6M1|C7H6M1_FAEPA	Diadenylate cyclase OS=Faecalibacterium prausnitzii (strain DSM 17677 / JCM 31915 / A2-165) OX=411483 GN=dacA PE=3 SV=1	1	0	0	0	0	2	2	1	1
c912	c912.a3	c912.a3.a1	tr|C7H6M3|C7H6M3_FAEPA	FAD dependent oxidoreductase OS=Faecalibacterium prausnitzii (strain DSM 17677 / JCM 31915 / A2-165) OX=411483 GN=FAEPRAA2165_01956 PE=4 SV=1	1	1	1	2	2	2	2	2	1
c938	c938.a1	c938.a1.a1	tr|C7H552|C7H552_FAEPA	Nitroreductase family protein OS=Faecalibacterium prausnitzii (strain DSM 17677 / JCM 31915 / A2-165) OX=411483 GN=FAEPRAA2165_01422 PE=4 SV=1	1	5	7	8	5	1	1	1	1
c940	c940.a3	c940.a3.a1	tr|C7H187|C7H187_FAEPA	Exported protein OS=Faecalibacterium prausnitzii (strain DSM 17677 / JCM 31915 / A2-165) OX=411483 GN=FAEPRAA2165_00025 PE=4 SV=1	1	0	0	0	0	0	0	0	1
c952	c952.a1	c952.a1.a1	tr|C7H9C1|C7H9C1_FAEPA	Efflux ABC transporter, permease protein OS=Faecalibacterium prausnitzii (strain DSM 17677 / JCM 31915 / A2-165) OX=411483 GN=FAEPRAA2165_02919 PE=4 SV=1	1	0	0	0	0	1	1	1	1
c954	c954.a1	c954.a1.a1	tr|C7H1A6|C7H1A6_FAEPA	Dipeptidase PepV OS=Faecalibacterium prausnitzii (strain DSM 17677 / JCM 31915 / A2-165) OX=411483 GN=FAEPRAA2165_00044 PE=4 SV=1	1	3	5	4	6	2	3	0	1
c978	c978.a1	c978.a1.a1	tr|A8S9R1|A8S9R1_9FIRM	Prok-JAB domain-containing protein OS=Faecalibacterium prausnitzii M21/2 OX=411485 GN=FAEPRAM212_01118 PE=4 SV=1	2	0	1	0	1	4	5	2	1
c980	c980.a2	c980.a2.a1	tr|C7H917|C7H917_FAEPA	histidine kinase OS=Faecalibacterium prausnitzii (strain DSM 17677 / JCM 31915 / A2-165) OX=411483 GN=FAEPRAA2165_02814 PE=4 SV=1	1	0	0	0	0	0	1	0	1
c981	c981.a1	c981.a1.a1	tr|C7H2Y1|C7H2Y1_FAEPA	Penicillin-binding protein, transpeptidase domain protein OS=Faecalibacterium prausnitzii (strain DSM 17677 / JCM 31915 / A2-165) OX=411483 GN=FAEPRAA2165_00629 PE=3 SV=1	1	0	0	0	0	6	3	4	1
c984	c984.a3	c984.a3.a1	tr|C7H4A2|C7H4A2_FAEPA	Ribose-5-phosphate isomerase B OS=Faecalibacterium prausnitzii (strain DSM 17677 / JCM 31915 / A2-165) OX=411483 GN=rpiB PE=3 SV=1	1	2	1	1	1	1	2	1	1
c986	c986.a4	c986.a4.a1	tr|C7H769|C7H769_FAEPA	Asp23/Gls24 family envelope stress response protein OS=Faecalibacterium prausnitzii (strain DSM 17677 / JCM 31915 / A2-165) OX=411483 GN=FAEPRAA2165_02152 PE=3 SV=1	1	0	0	0	0	1	1	1	1
c988	c988.a1	c988.a1.a1	tr|A0A2A6ZIC4|A0A2A6ZIC4_9FIRM	tRNA N6-adenosine threonylcarbamoyltransferase OS=Faecalibacterium prausnitzii OX=853 GN=tsaD PE=3 SV=1	2	0	3	0	2	0	0	0	1
c990	c990.a2	c990.a2.a1	tr|C7H9N3|C7H9N3_FAEPA	ABC transporter, permease protein OS=Faecalibacterium prausnitzii (strain DSM 17677 / JCM 31915 / A2-165) OX=411483 GN=FAEPRAA2165_03035 PE=3 SV=1	1	0	0	0	0	1	1	1	1
c993	c993.a1	c993.a1.a1	tr|A8S8F8|A8S8F8_9FIRM	Ribosome-binding factor A OS=Faecalibacterium prausnitzii M21/2 OX=411485 GN=rbfA PE=3 SV=1	1	2	2	1	0	1	1	1	1
c994	c994.a3	c994.a3.a1	tr|C7H6V7|C7H6V7_FAEPA	Transporter, CPA2 family OS=Faecalibacterium prausnitzii (strain DSM 17677 / JCM 31915 / A2-165) OX=411483 GN=FAEPRAA2165_01973 PE=4 SV=1	1	0	0	0	0	1	2	1	1
c998	c998.a3	c998.a3.a1	tr|C7H8B0|C7H8B0_FAEPA	Lipoprotein OS=Faecalibacterium prausnitzii (strain DSM 17677 / JCM 31915 / A2-165) OX=411483 GN=FAEPRAA2165_02550 PE=4 SV=1	1	0	0	0	0	2	0	0	1
d1012	d1012.a1	d1012.a1.a1	tr|C7H5H6|C7H5H6_FAEPA	Peptide deformylase OS=Faecalibacterium prausnitzii (strain DSM 17677 / JCM 31915 / A2-165) OX=411483 GN=def PE=3 SV=1	1	0	0	0	1	1	1	0	1
d1023	d1023.a1	d1023.a1.a1	tr|A8S9Q7|A8S9Q7_9FIRM	Peptidase_M3 domain-containing protein OS=Faecalibacterium prausnitzii M21/2 OX=411485 GN=FAEPRAM212_01115 PE=4 SV=1	2	5	2	6	0	4	6	5	1
d1025	d1025.a1	d1025.a1.a1	tr|C7H4D4|C7H4D4_FAEPA	Recombination protein RecR OS=Faecalibacterium prausnitzii (strain DSM 17677 / JCM 31915 / A2-165) OX=411483 GN=recR PE=3 SV=1	1	2	1	4	0	3	2	3	1
d1028	d1028.a1	d1028.a1.a1	tr|C7H453|C7H453_FAEPA	ABC transporter, ATP-binding protein OS=Faecalibacterium prausnitzii (strain DSM 17677 / JCM 31915 / A2-165) OX=411483 GN=FAEPRAA2165_01065 PE=4 SV=1	1	0	0	0	0	1	2	1	1
d1036	d1036.a1	d1036.a1.a1	tr|A0A2A6ZFM4|A0A2A6ZFM4_9FIRM	Asparagine synthetase B OS=Faecalibacterium prausnitzii OX=853 GN=CGS49_09030 PE=3 SV=1	1	1	0	0	0	1	1	0	1
d1047	d1047.a1	d1047.a1.a1	tr|C7H918|C7H918_FAEPA	Stage 0 sporulation protein A homolog OS=Faecalibacterium prausnitzii (strain DSM 17677 / JCM 31915 / A2-165) OX=411483 GN=FAEPRAA2165_02815 PE=4 SV=1	1	2	2	1	2	3	2	2	1
d1057	d1057.a1	d1057.a1.a1	tr|C7H8C8|C7H8C8_FAEPA	Modification methylase OS=Faecalibacterium prausnitzii (strain DSM 17677 / JCM 31915 / A2-165) OX=411483 GN=FAEPRAA2165_02568 PE=4 SV=1	1	3	5	3	3	1	4	2	1
d1060	d1060.a2	d1060.a2.a1	tr|C7H9C2|C7H9C2_FAEPA	ABC transporter, ATP-binding protein OS=Faecalibacterium prausnitzii (strain DSM 17677 / JCM 31915 / A2-165) OX=411483 GN=FAEPRAA2165_02920 PE=4 SV=1	1	0	0	0	0	2	1	2	1
d1062	d1062.a1	d1062.a1.a1	tr|C7H5W3|C7H5W3_FAEPA	Conjugal transfer protein OS=Faecalibacterium prausnitzii (strain DSM 17677 / JCM 31915 / A2-165) OX=411483 GN=FAEPRAA2165_01687 PE=4 SV=1	1	1	1	3	1	1	3	4	1
d1066	d1066.a2	d1066.a2.a1	tr|C7H1M3|C7H1M3_FAEPA	Oxidoreductase, short chain dehydrogenase/reductase family protein OS=Faecalibacterium prausnitzii (strain DSM 17677 / JCM 31915 / A2-165) OX=411483 GN=FAEPRAA2165_00162 PE=3 SV=1	1	1	2	1	1	1	1	1	1
d1067	d1067.a1	d1067.a1.a1	tr|C7H8I7|C7H8I7_FAEPA	Methyltransferase domain protein OS=Faecalibacterium prausnitzii (strain DSM 17677 / JCM 31915 / A2-165) OX=411483 GN=FAEPRAA2165_02629 PE=4 SV=1	1	3	4	4	2	1	5	0	1
d1092	d1092.a1	d1092.a1.a1	tr|C7H8H3|C7H8H3_FAEPA	Transcriptional regulator, GntR family OS=Faecalibacterium prausnitzii (strain DSM 17677 / JCM 31915 / A2-165) OX=411483 GN=FAEPRAA2165_02613 PE=3 SV=1	1	0	1	1	0	1	1	0	1
d1105	d1105.a3	d1105.a3.a1	tr|D4K1N5|D4K1N5_9FIRM	Permeases of the major facilitator superfamily OS=Faecalibacterium prausnitzii L2-6 OX=718252 GN=FP2_29150 PE=4 SV=1	1	0	0	0	0	0	1	0	1
d1120	d1120.a3	d1120.a3.a1	tr|C7H1P3|C7H1P3_FAEPA	Putative esterase OS=Faecalibacterium prausnitzii (strain DSM 17677 / JCM 31915 / A2-165) OX=411483 GN=FAEPRAA2165_00182 PE=4 SV=1	1	1	1	0	0	0	0	0	1
d1128	d1128.a2	d1128.a2.a1	tr|C7H517|C7H517_FAEPA	NAD-dependent protein deacetylase OS=Faecalibacterium prausnitzii (strain DSM 17677 / JCM 31915 / A2-165) OX=411483 GN=cobB PE=3 SV=1	1	2	1	2	2	2	2	2	1
d1140	d1140.a2	d1140.a2.a1	tr|C7H8V8|C7H8V8_FAEPA	Sodium/proline symporter OS=Faecalibacterium prausnitzii (strain DSM 17677 / JCM 31915 / A2-165) OX=411483 GN=FAEPRAA2165_02752 PE=3 SV=1	1	0	0	0	0	0	1	0	1
d1158	d1158.a2	d1158.a2.a1	tr|C7H455|C7H455_FAEPA	ABC transporter, ATP-binding protein OS=Faecalibacterium prausnitzii (strain DSM 17677 / JCM 31915 / A2-165) OX=411483 GN=FAEPRAA2165_01068 PE=4 SV=1	1	0	0	0	0	2	1	1	1
d1170	d1170.a1	d1170.a1.a1	tr|C7H1N0|C7H1N0_FAEPA	Argininosuccinate lyase OS=Faecalibacterium prausnitzii (strain DSM 17677 / JCM 31915 / A2-165) OX=411483 GN=argH PE=3 SV=1	1	4	3	4	2	0	1	1	1
d1174	d1174.a1	d1174.a1.a1	tr|C7H787|C7H787_FAEPA	Isoprenyl transferase OS=Faecalibacterium prausnitzii (strain DSM 17677 / JCM 31915 / A2-165) OX=411483 GN=uppS PE=3 SV=1	1	1	1	1	1	2	1	2	1
d1176	d1176.a3	d1176.a3.a1	tr|C7H5V8|C7H5V8_FAEPA	HAD phosphatase, family IIIA OS=Faecalibacterium prausnitzii (strain DSM 17677 / JCM 31915 / A2-165) OX=411483 GN=yqeG PE=4 SV=1	1	0	0	0	0	1	1	0	1
d1184	d1184.a1	d1184.a1.a1	tr|C7H5L9|C7H5L9_FAEPA	2Fe-2S iron-sulfur cluster-binding domain protein OS=Faecalibacterium prausnitzii (strain DSM 17677 / JCM 31915 / A2-165) OX=411483 GN=FAEPRAA2165_01590 PE=4 SV=1	1	1	1	2	1	1	1	0	1
d1185	d1185.a1	d1185.a1.a1	tr|C7H8X0|C7H8X0_FAEPA	ABC transporter, permease protein OS=Faecalibacterium prausnitzii (strain DSM 17677 / JCM 31915 / A2-165) OX=411483 GN=FAEPRAA2165_02764 PE=3 SV=1	1	1	0	1	1	3	2	3	1
d1203	d1203.a2	d1203.a2.a1	tr|C7H8W1|C7H8W1_FAEPA	L-asparaginase, type I OS=Faecalibacterium prausnitzii (strain DSM 17677 / JCM 31915 / A2-165) OX=411483 GN=FAEPRAA2165_02755 PE=4 SV=1	1	1	1	2	1	0	0	1	1
d1206	d1206.a1	d1206.a1.a1	tr|C7H6A9|C7H6A9_FAEPA	Riboflavin biosynthesis protein OS=Faecalibacterium prausnitzii (strain DSM 17677 / JCM 31915 / A2-165) OX=411483 GN=ribF PE=3 SV=1	1	0	1	1	0	5	1	2	1
d1215	d1215.a1	d1215.a1.a1	tr|C7H4P5|C7H4P5_FAEPA	Molybdate ABC transporter, periplasmic molybdate-binding protein OS=Faecalibacterium prausnitzii (strain DSM 17677 / JCM 31915 / A2-165) OX=411483 GN=modA PE=3 SV=1	1	0	1	0	0	2	0	3	1
d1228	d1228.a2	d1228.a2.a1	tr|C7H5F7|C7H5F7_FAEPA	50S ribosomal protein L28 OS=Faecalibacterium prausnitzii (strain DSM 17677 / JCM 31915 / A2-165) OX=411483 GN=rpmB PE=3 SV=1	2	1	1	0	1	1	1	1	1
d1238	d1238.a3	d1238.a3.a1	tr|C7H358|C7H358_FAEPA	ATP synthase subunit I OS=Faecalibacterium prausnitzii (strain DSM 17677 / JCM 31915 / A2-165) OX=411483 GN=FAEPRAA2165_00712 PE=4 SV=1	1	1	0	1	0	2	1	1	1
d1251	d1251.a1	d1251.a1.a1	tr|A0A2A6ZG21|A0A2A6ZG21_9FIRM	Cell division protein ZapA OS=Faecalibacterium prausnitzii OX=853 GN=CGS49_09765 PE=4 SV=1	1	0	0	1	0	1	1	1	1
d1266	d1266.a1	d1266.a1.a1	tr|C7H1V5|C7H1V5_FAEPA	Hydrolase, NUDIX family OS=Faecalibacterium prausnitzii (strain DSM 17677 / JCM 31915 / A2-165) OX=411483 GN=FAEPRAA2165_00244 PE=3 SV=1	1	2	2	2	3	2	1	1	1
d1267	d1267.a1	d1267.a1.a1	tr|C7HA18|C7HA18_FAEPA	4-diphosphocytidyl-2-C-methyl-D-erythritol kinase OS=Faecalibacterium prausnitzii (strain DSM 17677 / JCM 31915 / A2-165) OX=411483 GN=ispE PE=3 SV=1	1	4	1	3	4	4	2	1	1
d1268	d1268.a2	d1268.a2.a1	tr|C7H3C0|C7H3C0_FAEPA	Phosphomethylpyrimidine kinase OS=Faecalibacterium prausnitzii (strain DSM 17677 / JCM 31915 / A2-165) OX=411483 GN=thiD PE=3 SV=1	1	1	1	1	1	1	1	1	1
d1272	d1272.a3	d1272.a3.a1	tr|C7H4U9|C7H4U9_FAEPA	Nucleoid-associated protein OS=Faecalibacterium prausnitzii (strain DSM 17677 / JCM 31915 / A2-165) OX=411483 GN=FAEPRAA2165_01315 PE=3 SV=1	1	3	3	2	3	1	1	0	1
d1277	d1277.a1	d1277.a1.a1	tr|C7H213|C7H213_FAEPA	Transcriptional regulator, LysR family OS=Faecalibacterium prausnitzii (strain DSM 17677 / JCM 31915 / A2-165) OX=411483 GN=FAEPRAA2165_00305 PE=3 SV=1	1	2	2	2	2	4	1	3	1
d1278	d1278.a1	d1278.a1.a1	tr|C7H2Y5|C7H2Y5_FAEPA	ATPase OS=Faecalibacterium prausnitzii (strain DSM 17677 / JCM 31915 / A2-165) OX=411483 GN=FAEPRAA2165_00633 PE=4 SV=1	1	2	2	2	2	2	2	4	1
d1280	d1280.a1	d1280.a1.a1	tr|C7H4S5|C7H4S5_FAEPA	Phosphoglycerate mutase family protein OS=Faecalibacterium prausnitzii (strain DSM 17677 / JCM 31915 / A2-165) OX=411483 GN=FAEPRAA2165_01290 PE=4 SV=1	1	4	3	3	2	0	3	1	1
d1290	d1290.a1	d1290.a1.a1	tr|C7H2M8|C7H2M8_FAEPA	ATP-binding protein OS=Faecalibacterium prausnitzii (strain DSM 17677 / JCM 31915 / A2-165) OX=411483 GN=FAEPRAA2165_00526 PE=4 SV=1	1	3	2	2	3	2	1	1	1
d1291	d1291.a1	d1291.a1.a1	tr|C7H4Y1|C7H4Y1_FAEPA	DUF3783 domain-containing protein OS=Faecalibacterium prausnitzii (strain DSM 17677 / JCM 31915 / A2-165) OX=411483 GN=FAEPRAA2165_01351 PE=4 SV=1	1	1	1	1	2	1	2	1	1
d1305	d1305.a1	d1305.a1.a1	tr|C7H3Y9|C7H3Y9_FAEPA	Ice-structuring protein OS=Faecalibacterium prausnitzii (strain DSM 17677 / JCM 31915 / A2-165) OX=411483 GN=FAEPRAA2165_01002 PE=4 SV=1	1	0	0	0	2	4	3	2	1
d1315	d1315.a2	d1315.a2.a1	tr|C7H5Z4|C7H5Z4_FAEPA	Glycerol-3-phosphate acyltransferase OS=Faecalibacterium prausnitzii (strain DSM 17677 / JCM 31915 / A2-165) OX=411483 GN=plsY PE=3 SV=1	1	1	0	1	0	2	2	2	1
d1317	d1317.a3	d1317.a3.a1	tr|C7H5T2|C7H5T2_FAEPA	HAD hydrolase, family IA, variant 1 OS=Faecalibacterium prausnitzii (strain DSM 17677 / JCM 31915 / A2-165) OX=411483 GN=FAEPRAA2165_01656 PE=4 SV=1	1	1	1	2	0	0	0	1	1
d1322	d1322.a1	d1322.a1.a1	tr|C7H6M4|C7H6M4_FAEPA	Uncharacterized protein OS=Faecalibacterium prausnitzii (strain DSM 17677 / JCM 31915 / A2-165) OX=411483 GN=FAEPRAA2165_01957 PE=4 SV=1	1	0	0	0	0	4	2	4	1
d1324	d1324.a3	d1324.a3.a1	tr|D4K3Y0|D4K3Y0_9FIRM	Segregation and condensation protein B OS=Faecalibacterium prausnitzii L2-6 OX=718252 GN=FP2_05940 PE=4 SV=1	1	0	0	0	0	0	0	0	1
d1342	d1342.a1	d1342.a1.a1	tr|C7H1P7|C7H1P7_FAEPA	LysR substrate binding domain protein OS=Faecalibacterium prausnitzii (strain DSM 17677 / JCM 31915 / A2-165) OX=411483 GN=FAEPRAA2165_00186 PE=3 SV=1	1	2	0	1	1	1	1	1	1
d1355	d1355.a2	d1355.a2.a1	tr|A0A2A6ZFD3|A0A2A6ZFD3_9FIRM	Metallophosphoesterase OS=Faecalibacterium prausnitzii OX=853 GN=CGS49_08815 PE=3 SV=1	1	0	0	0	0	0	0	0	1
d1357	d1357.a1	d1357.a1.a1	tr|C7H1Z9|C7H1Z9_FAEPA	Leucine-rich repeat domain-containing protein OS=Faecalibacterium prausnitzii (strain DSM 17677 / JCM 31915 / A2-165) OX=411483 GN=FAEPRAA2165_00291 PE=4 SV=1	1	0	0	0	0	2	3	1	1
d1374	d1374.a1	d1374.a1.a1	tr|A0A2A6ZIE7|A0A2A6ZIE7_9FIRM	branched-chain-amino-acid transaminase OS=Faecalibacterium prausnitzii OX=853 GN=CGS49_07115 PE=3 SV=1	4	1	1	1	2	0	1	0	1
d1376	d1376.a2	d1376.a2.a1	tr|C7H956|C7H956_FAEPA	RNA-binding protein KhpA OS=Faecalibacterium prausnitzii (strain DSM 17677 / JCM 31915 / A2-165) OX=411483 GN=khpA PE=3 SV=1	1	1	1	1	1	1	1	1	1
d1381	d1381.a2	d1381.a2.a1	tr|C7H8Z2|C7H8Z2_FAEPA	Cobalt transport protein OS=Faecalibacterium prausnitzii (strain DSM 17677 / JCM 31915 / A2-165) OX=411483 GN=FAEPRAA2165_02788 PE=4 SV=1	1	0	0	0	1	1	1	1	1
d1390	d1390.a1	d1390.a1.a1	tr|C7H1Y6|C7H1Y6_FAEPA	Putative phosphoglycolate phosphatase, bacterial OS=Faecalibacterium prausnitzii (strain DSM 17677 / JCM 31915 / A2-165) OX=411483 GN=FAEPRAA2165_00278 PE=4 SV=1	1	3	3	4	4	1	3	1	1
d1394	d1394.a2	d1394.a2.a1	tr|C7H803|C7H803_FAEPA	ABC transporter, permease protein OS=Faecalibacterium prausnitzii (strain DSM 17677 / JCM 31915 / A2-165) OX=411483 GN=FAEPRAA2165_02438 PE=3 SV=1	1	0	0	0	0	1	1	1	1
d1396	d1396.a2	d1396.a2.a1	tr|C7H1I7|C7H1I7_FAEPA	Thioesterase family protein OS=Faecalibacterium prausnitzii (strain DSM 17677 / JCM 31915 / A2-165) OX=411483 GN=FAEPRAA2165_00125 PE=4 SV=1	1	1	2	4	1	0	0	1	1
d1400	d1400.a1	d1400.a1.a1	tr|C7H6P5|C7H6P5_FAEPA	Addiction module toxin, RelE/StbE family OS=Faecalibacterium prausnitzii (strain DSM 17677 / JCM 31915 / A2-165) OX=411483 GN=FAEPRAA2165_01991 PE=4 SV=1	1	2	2	3	2	2	2	3	1
d1401	d1401.a1	d1401.a1.a1	tr|C7H8F2|C7H8F2_FAEPA	DJ-1 family protein OS=Faecalibacterium prausnitzii (strain DSM 17677 / JCM 31915 / A2-165) OX=411483 GN=FAEPRAA2165_02592 PE=4 SV=1	1	3	3	3	2	1	1	2	1
d1405	d1405.a3	d1405.a3.a1	tr|C7H6W4|C7H6W4_FAEPA	ABC transporter, permease protein OS=Faecalibacterium prausnitzii (strain DSM 17677 / JCM 31915 / A2-165) OX=411483 GN=FAEPRAA2165_01980 PE=3 SV=1	1	0	0	0	1	1	1	1	1
d1406	d1406.a1	d1406.a1.a1	tr|A0A2A6ZKR4|A0A2A6ZKR4_9FIRM	S4 domain-containing protein OS=Faecalibacterium prausnitzii OX=853 GN=CGS49_03475 PE=4 SV=1	3	1	1	1	1	1	1	1	1
d1417	d1417.a1	d1417.a1.a1	tr|C7H268|C7H268_FAEPA	Flavin reductase-like protein OS=Faecalibacterium prausnitzii (strain DSM 17677 / JCM 31915 / A2-165) OX=411483 GN=FAEPRAA2165_00362 PE=4 SV=1	1	3	1	1	1	1	2	1	1
d1418	d1418.a1	d1418.a1.a1	tr|C7H2A2|C7H2A2_FAEPA	LF subunit OS=Faecalibacterium prausnitzii (strain DSM 17677 / JCM 31915 / A2-165) OX=411483 GN=FAEPRAA2165_00397 PE=4 SV=1	1	1	2	2	1	1	2	3	1
d1419	d1419.a1	d1419.a1.a1	tr|C7H2Z2|C7H2Z2_FAEPA	Ig-like_bact domain-containing protein OS=Faecalibacterium prausnitzii (strain DSM 17677 / JCM 31915 / A2-165) OX=411483 GN=FAEPRAA2165_00640 PE=4 SV=1	1	3	1	2	0	3	1	2	1
d1433	d1433.a1	d1433.a1.a1	tr|C7H9H2|C7H9H2_FAEPA	TGc domain-containing protein OS=Faecalibacterium prausnitzii (strain DSM 17677 / JCM 31915 / A2-165) OX=411483 GN=FAEPRAA2165_02974 PE=4 SV=1	1	1	1	1	3	2	2	1	1
d1441	d1441.a1	d1441.a1.a1	tr|C7H357|C7H357_FAEPA	ATP synthase subunit a OS=Faecalibacterium prausnitzii (strain DSM 17677 / JCM 31915 / A2-165) OX=411483 GN=atpB PE=3 SV=1	2	1	0	1	1	3	2	1	1
d1453	d1453.a1	d1453.a1.a1	tr|C7H1H5|C7H1H5_FAEPA	HAD hydrolase, family IA, variant 3 OS=Faecalibacterium prausnitzii (strain DSM 17677 / JCM 31915 / A2-165) OX=411483 GN=FAEPRAA2165_00113 PE=4 SV=1	1	2	2	0	1	0	2	2	1
d1456	d1456.a1	d1456.a1.a1	tr|C7H4I6|C7H4I6_FAEPA	Fic family protein OS=Faecalibacterium prausnitzii (strain DSM 17677 / JCM 31915 / A2-165) OX=411483 GN=FAEPRAA2165_01200 PE=4 SV=1	1	1	1	0	2	1	2	2	1
d1460	d1460.a1	d1460.a1.a1	tr|C7H9A9|C7H9A9_FAEPA	Precorrin-3B C(17)-methyltransferase OS=Faecalibacterium prausnitzii (strain DSM 17677 / JCM 31915 / A2-165) OX=411483 GN=cobJ PE=4 SV=1	1	1	1	1	1	1	2	2	1
d1466	d1466.a3	d1466.a3.a1	tr|C7H6A0|C7H6A0_FAEPA	Ribosome maturation factor RimP OS=Faecalibacterium prausnitzii (strain DSM 17677 / JCM 31915 / A2-165) OX=411483 GN=rimP PE=3 SV=1	1	1	1	3	1	1	1	1	1
d1469	d1469.a2	d1469.a2.a1	tr|C7H276|C7H276_FAEPA	Dihydroxy-acid dehydratase OS=Faecalibacterium prausnitzii (strain DSM 17677 / JCM 31915 / A2-165) OX=411483 GN=ilvD PE=3 SV=1	1	1	1	2	1	0	0	0	1
d1477	d1477.a1	d1477.a1.a1	tr|C7H2B1|C7H2B1_FAEPA	DNA-binding helix-turn-helix protein OS=Faecalibacterium prausnitzii (strain DSM 17677 / JCM 31915 / A2-165) OX=411483 GN=FAEPRAA2165_00406 PE=4 SV=1	1	1	2	0	2	2	1	0	1
d1480	d1480.a1	d1480.a1.a1	tr|C7H5V4|C7H5V4_FAEPA	Ribosomal silencing factor RsfS OS=Faecalibacterium prausnitzii (strain DSM 17677 / JCM 31915 / A2-165) OX=411483 GN=rsfS PE=3 SV=1	1	1	2	2	1	2	0	0	1
d1481	d1481.a1	d1481.a1.a1	tr|C7H6D3|C7H6D3_FAEPA	Solute-binding protein OS=Faecalibacterium prausnitzii (strain DSM 17677 / JCM 31915 / A2-165) OX=411483 GN=FAEPRAA2165_01865 PE=4 SV=1	1	0	0	0	0	3	3	2	1
d1494	d1494.a1	d1494.a1.a1	tr|C7H2H1|C7H2H1_FAEPA	DUF3048 domain-containing protein OS=Faecalibacterium prausnitzii (strain DSM 17677 / JCM 31915 / A2-165) OX=411483 GN=FAEPRAA2165_00469 PE=4 SV=1	1	0	0	0	0	2	2	3	1
d1501	d1501.a1	d1501.a1.a1	tr|C7H8J2|C7H8J2_FAEPA	Electron transporter RnfE OS=Faecalibacterium prausnitzii (strain DSM 17677 / JCM 31915 / A2-165) OX=411483 GN=FAEPRAA2165_02634 PE=4 SV=1	1	0	0	1	0	1	3	2	1
d1503	d1503.a1	d1503.a1.a1	tr|C7HAH5|C7HAH5_FAEPA	Abi_C domain-containing protein OS=Faecalibacterium prausnitzii (strain DSM 17677 / JCM 31915 / A2-165) OX=411483 GN=FAEPRAA2165_03333 PE=4 SV=1	1	0	0	1	0	2	2	2	1
d1509	d1509.a1	d1509.a1.a1	tr|A0A2A6ZKD3|A0A2A6ZKD3_9FIRM	6-phospho-beta-glucosidase OS=Faecalibacterium prausnitzii OX=853 GN=CGS49_03190 PE=3 SV=1	1	0	0	0	0	0	0	0	1
d1513	d1513.a1	d1513.a1.a1	tr|C7H338|C7H338_FAEPA	Beta-lactamase2 domain-containing protein OS=Faecalibacterium prausnitzii (strain DSM 17677 / JCM 31915 / A2-165) OX=411483 GN=FAEPRAA2165_00686 PE=4 SV=1	1	1	3	0	2	0	0	0	1
d1516	d1516.a1	d1516.a1.a1	tr|C7H986|C7H986_FAEPA	Acyl_transf_3 domain-containing protein OS=Faecalibacterium prausnitzii (strain DSM 17677 / JCM 31915 / A2-165) OX=411483 GN=FAEPRAA2165_02883 PE=4 SV=1	1	0	0	0	0	2	1	3	1
d1530	d1530.a1	d1530.a1.a1	tr|C7H380|C7H380_FAEPA	Diguanylate cyclase (GGDEF) domain protein OS=Faecalibacterium prausnitzii (strain DSM 17677 / JCM 31915 / A2-165) OX=411483 GN=FAEPRAA2165_00739 PE=4 SV=1	1	0	0	0	0	2	3	0	1
d1531	d1531.a1	d1531.a1.a1	tr|C7H500|C7H500_FAEPA	Cell division protein FtsX OS=Faecalibacterium prausnitzii (strain DSM 17677 / JCM 31915 / A2-165) OX=411483 GN=FAEPRAA2165_01370 PE=3 SV=1	1	0	0	0	0	1	2	2	1
d1532	d1532.a1	d1532.a1.a1	tr|C7H5L5|C7H5L5_FAEPA	Putative permease OS=Faecalibacterium prausnitzii (strain DSM 17677 / JCM 31915 / A2-165) OX=411483 GN=FAEPRAA2165_01586 PE=3 SV=1	1	0	0	0	0	2	1	2	1
d1578	d1578.a1	d1578.a1.a1	tr|C7H9M4|C7H9M4_FAEPA	Bacterial group 2 Ig-like protein OS=Faecalibacterium prausnitzii (strain DSM 17677 / JCM 31915 / A2-165) OX=411483 GN=FAEPRAA2165_03026 PE=4 SV=1	1	2	3	4	2	3	2	3	1
d1597	d1597.a2	d1597.a2.a1	tr|C7H8B3|C7H8B3_FAEPA	Polysaccharide biosynthesis protein OS=Faecalibacterium prausnitzii (strain DSM 17677 / JCM 31915 / A2-165) OX=411483 GN=FAEPRAA2165_02553 PE=4 SV=1	1	0	0	0	0	2	2	1	1
d1600	d1600.a1	d1600.a1.a1	tr|C7H7U9|C7H7U9_FAEPA	DNA_pol3_tau_5 domain-containing protein OS=Faecalibacterium prausnitzii (strain DSM 17677 / JCM 31915 / A2-165) OX=411483 GN=FAEPRAA2165_02384 PE=4 SV=1	1	2	2	2	1	1	2	1	1
d1602	d1602.a1	d1602.a1.a1	tr|A0A2A6ZGE7|A0A2A6ZGE7_9FIRM	Amino acid ABC transporter substrate-binding protein OS=Faecalibacterium prausnitzii OX=853 GN=CGS49_10915 PE=3 SV=1	1	0	0	0	0	1	1	0	1
d1606	d1606.a1	d1606.a1.a1	tr|C7HAQ1|C7HAQ1_FAEPA	Sodium pump decarboxylase, gamma subunit OS=Faecalibacterium prausnitzii (strain DSM 17677 / JCM 31915 / A2-165) OX=411483 GN=FAEPRAA2165_03367 PE=4 SV=1	1	0	0	0	0	1	1	1	1
d1616	d1616.a1	d1616.a1.a1	tr|C7H385|C7H385_FAEPA	DUF2628 domain-containing protein OS=Faecalibacterium prausnitzii (strain DSM 17677 / JCM 31915 / A2-165) OX=411483 GN=FAEPRAA2165_00743 PE=4 SV=1	1	0	0	0	0	2	3	3	1
d1618	d1618.a1	d1618.a1.a1	tr|C7H4R6|C7H4R6_FAEPA	Bacteriocin OS=Faecalibacterium prausnitzii (strain DSM 17677 / JCM 31915 / A2-165) OX=411483 GN=FAEPRAA2165_01281 PE=4 SV=1	1	1	0	0	0	3	2	2	1
d1620	d1620.a1	d1620.a1.a1	tr|C7H5Z0|C7H5Z0_FAEPA	Putative ACR, COG1399 OS=Faecalibacterium prausnitzii (strain DSM 17677 / JCM 31915 / A2-165) OX=411483 GN=FAEPRAA2165_01714 PE=4 SV=1	1	1	0	2	1	1	2	1	1
d1621	d1621.a1	d1621.a1.a1	tr|C7H8L1|C7H8L1_FAEPA	Oxidoreductase, short chain dehydrogenase/reductase family protein OS=Faecalibacterium prausnitzii (strain DSM 17677 / JCM 31915 / A2-165) OX=411483 GN=FAEPRAA2165_02653 PE=3 SV=1	1	1	1	1	1	1	2	1	1
d1623	d1623.a1	d1623.a1.a1	tr|A0A2A6ZH03|A0A2A6ZH03_9FIRM	Spermidine/putrescine ABC transporter substrate-binding protein OS=Faecalibacterium prausnitzii OX=853 GN=CGS49_11900 PE=4 SV=1	1	0	0	0	0	1	0	0	1
d1630	d1630.a1	d1630.a1.a1	tr|C7H207|C7H207_FAEPA	DUF4194 domain-containing protein OS=Faecalibacterium prausnitzii (strain DSM 17677 / JCM 31915 / A2-165) OX=411483 GN=FAEPRAA2165_00299 PE=4 SV=1	1	1	1	1	1	0	1	1	1
d1647	d1647.a1	d1647.a1.a1	tr|C7H1E7|C7H1E7_FAEPA	Stage 0 sporulation protein A homolog OS=Faecalibacterium prausnitzii (strain DSM 17677 / JCM 31915 / A2-165) OX=411483 GN=FAEPRAA2165_00085 PE=4 SV=1	1	0	0	1	1	1	2	1	1
d1653	d1653.a1	d1653.a1.a1	tr|C7H8I0|C7H8I0_FAEPA	DNA-binding helix-turn-helix protein OS=Faecalibacterium prausnitzii (strain DSM 17677 / JCM 31915 / A2-165) OX=411483 GN=FAEPRAA2165_02620 PE=4 SV=1	1	0	1	0	2	2	1	0	1
d1673	d1673.a1	d1673.a1.a1	tr|C7H2U3|C7H2U3_FAEPA	DNA-binding helix-turn-helix protein OS=Faecalibacterium prausnitzii (strain DSM 17677 / JCM 31915 / A2-165) OX=411483 GN=FAEPRAA2165_00591 PE=4 SV=1	1	0	0	0	0	0	1	0	1
d1677	d1677.a1	d1677.a1.a1	tr|C7H783|C7H783_FAEPA	Peptidase, M50 family OS=Faecalibacterium prausnitzii (strain DSM 17677 / JCM 31915 / A2-165) OX=411483 GN=FAEPRAA2165_02166 PE=3 SV=1	1	0	0	0	0	2	1	2	1
d1679	d1679.a1	d1679.a1.a1	tr|C7HAN1|C7HAN1_FAEPA	Helicase C-terminal domain protein OS=Faecalibacterium prausnitzii (strain DSM 17677 / JCM 31915 / A2-165) OX=411483 GN=FAEPRAA2165_03346 PE=4 SV=1	1	0	0	0	0	1	1	1	1
d1685	d1685.a1	d1685.a1.a1	tr|C7H6Q9|C7H6Q9_FAEPA	histidine kinase OS=Faecalibacterium prausnitzii (strain DSM 17677 / JCM 31915 / A2-165) OX=411483 GN=FAEPRAA2165_02005 PE=4 SV=1	2	0	0	0	0	1	2	1	1
d1707	d1707.a1	d1707.a1.a1	tr|C7H466|C7H466_FAEPA	Transcriptional regulator OS=Faecalibacterium prausnitzii (strain DSM 17677 / JCM 31915 / A2-165) OX=411483 GN=FAEPRAA2165_01079 PE=4 SV=1	1	0	0	0	0	1	2	1	1
d1708	d1708.a1	d1708.a1.a1	tr|C7H4A6|C7H4A6_FAEPA	LemA OS=Faecalibacterium prausnitzii (strain DSM 17677 / JCM 31915 / A2-165) OX=411483 GN=FAEPRAA2165_01119 PE=4 SV=1	1	0	0	0	0	2	1	1	1
d1709	d1709.a1	d1709.a1.a1	tr|C7H4I8|C7H4I8_FAEPA	ANTAR domain-containing protein OS=Faecalibacterium prausnitzii (strain DSM 17677 / JCM 31915 / A2-165) OX=411483 GN=FAEPRAA2165_01203 PE=4 SV=1	1	0	0	0	0	1	2	1	1
d1712	d1712.a1	d1712.a1.a1	tr|C7H6X8|C7H6X8_FAEPA	ABC transporter, ATP-binding protein OS=Faecalibacterium prausnitzii (strain DSM 17677 / JCM 31915 / A2-165) OX=411483 GN=FAEPRAA2165_02061 PE=4 SV=1	1	0	0	0	0	2	1	1	1
d1713	d1713.a1	d1713.a1.a1	tr|C7H7Q4|C7H7Q4_FAEPA	Phage integrase SAM-like domain protein OS=Faecalibacterium prausnitzii (strain DSM 17677 / JCM 31915 / A2-165) OX=411483 GN=FAEPRAA2165_02339 PE=4 SV=1	1	0	0	0	2	0	1	1	1
d1714	d1714.a1	d1714.a1.a1	tr|C7H868|C7H868_FAEPA	DUF2179 domain-containing protein OS=Faecalibacterium prausnitzii (strain DSM 17677 / JCM 31915 / A2-165) OX=411483 GN=FAEPRAA2165_02503 PE=4 SV=1	1	0	0	0	0	2	1	1	1
d1715	d1715.a1	d1715.a1.a1	tr|C7H8G9|C7H8G9_FAEPA	Diguanylate cyclase (GGDEF) domain protein OS=Faecalibacterium prausnitzii (strain DSM 17677 / JCM 31915 / A2-165) OX=411483 GN=FAEPRAA2165_02609 PE=4 SV=1	1	0	0	0	0	1	2	1	1
d1716	d1716.a1	d1716.a1.a1	tr|C7H8J3|C7H8J3_FAEPA	Putative electron transport complex protein RnfD OS=Faecalibacterium prausnitzii (strain DSM 17677 / JCM 31915 / A2-165) OX=411483 GN=FAEPRAA2165_02635 PE=4 SV=1	1	0	0	0	0	2	1	1	1
d1719	d1719.a1	d1719.a1.a1	tr|C7H182|C7H182_FAEPA	Bifunctional chorismate mutase/prephenate dehydratase OS=Faecalibacterium prausnitzii (strain DSM 17677 / JCM 31915 / A2-165) OX=411483 GN=FAEPRAA2165_00020 PE=4 SV=1	2	0	0	1	0	1	1	0	1
d1721	d1721.a1	d1721.a1.a1	tr|C7H6Q8|C7H6Q8_FAEPA	ABC transporter, ATP-binding protein OS=Faecalibacterium prausnitzii (strain DSM 17677 / JCM 31915 / A2-165) OX=411483 GN=FAEPRAA2165_02004 PE=4 SV=1	2	0	0	0	0	2	1	0	1
d1737	d1737.a1	d1737.a1.a1	tr|C7H190|C7H190_FAEPA	DUF308 domain-containing protein OS=Faecalibacterium prausnitzii (strain DSM 17677 / JCM 31915 / A2-165) OX=411483 GN=FAEPRAA2165_00028 PE=4 SV=1	1	0	0	0	0	2	0	1	1
d1738	d1738.a1	d1738.a1.a1	tr|C7H3W1|C7H3W1_FAEPA	Glycosyltransferase, group 2 family protein OS=Faecalibacterium prausnitzii (strain DSM 17677 / JCM 31915 / A2-165) OX=411483 GN=FAEPRAA2165_00974 PE=4 SV=1	1	0	0	0	0	0	1	2	1
d1739	d1739.a1	d1739.a1.a1	tr|C7H3W4|C7H3W4_FAEPA	Glyco_trans_2-like domain-containing protein OS=Faecalibacterium prausnitzii (strain DSM 17677 / JCM 31915 / A2-165) OX=411483 GN=FAEPRAA2165_00977 PE=4 SV=1	1	0	0	0	0	2	1	0	1
d1740	d1740.a1	d1740.a1.a1	tr|C7H3W8|C7H3W8_FAEPA	Exopolysaccharide biosynthesis polyprenyl glycosylphosphotransferase OS=Faecalibacterium prausnitzii (strain DSM 17677 / JCM 31915 / A2-165) OX=411483 GN=FAEPRAA2165_00981 PE=3 SV=1	1	0	0	0	0	2	1	0	1
d1742	d1742.a1	d1742.a1.a1	tr|C7H673|C7H673_FAEPA	ATP synthase gamma chain OS=Faecalibacterium prausnitzii (strain DSM 17677 / JCM 31915 / A2-165) OX=411483 GN=atpG PE=3 SV=1	1	0	0	0	1	1	1	0	1
d1745	d1745.a1	d1745.a1.a1	tr|C7H8C0|C7H8C0_FAEPA	Transcriptional regulator, AbrB family OS=Faecalibacterium prausnitzii (strain DSM 17677 / JCM 31915 / A2-165) OX=411483 GN=FAEPRAA2165_02560 PE=4 SV=1	1	0	0	0	0	1	2	0	1
d1748	d1748.a1	d1748.a1.a1	tr|C7HAJ2|C7HAJ2_FAEPA	DNA-packaging protein OS=Faecalibacterium prausnitzii (strain DSM 17677 / JCM 31915 / A2-165) OX=411483 GN=FAEPRAA2165_03387 PE=4 SV=1	1	0	1	0	0	0	0	2	1
d1752	d1752.a1	d1752.a1.a1	tr|A8SAG2|A8SAG2_9FIRM	DUF3899 domain-containing protein OS=Faecalibacterium prausnitzii M21/2 OX=411485 GN=FAEPRAM212_01361 PE=4 SV=1	3	0	0	0	0	0	0	1	1
d1779	d1779.a1	d1779.a1.a1	tr|C7H324|C7H324_FAEPA	Cation diffusion facilitator family transporter OS=Faecalibacterium prausnitzii (strain DSM 17677 / JCM 31915 / A2-165) OX=411483 GN=FAEPRAA2165_00672 PE=4 SV=1	1	0	0	0	0	1	0	1	1
d1787	d1787.a1	d1787.a1.a1	tr|C7H725|C7H725_FAEPA	VanZ-like protein OS=Faecalibacterium prausnitzii (strain DSM 17677 / JCM 31915 / A2-165) OX=411483 GN=FAEPRAA2165_02108 PE=4 SV=1	1	0	0	0	0	0	1	1	1
d1789	d1789.a1	d1789.a1.a1	tr|C7H9Q8|C7H9Q8_FAEPA	Large-conductance mechanosensitive channel OS=Faecalibacterium prausnitzii (strain DSM 17677 / JCM 31915 / A2-165) OX=411483 GN=mscL PE=3 SV=1	1	0	0	0	0	1	1	0	1
d1791	d1791.a1	d1791.a1.a1	tr|A8S8N7|A8S8N7_9FIRM	Cyclic nucleotide-binding domain protein OS=Faecalibacterium prausnitzii M21/2 OX=411485 GN=FAEPRAM212_00826 PE=4 SV=1	3	1	0	0	0	0	0	0	1
d1827	d1827.a1	d1827.a1.a1	tr|C7H5Q9|C7H5Q9_FAEPA	Acyl-ACP thioesterase OS=Faecalibacterium prausnitzii (strain DSM 17677 / JCM 31915 / A2-165) OX=411483 GN=FAEPRAA2165_01632 PE=4 SV=1	1	0	0	0	1	0	0	0	1
a1	a1.a3	a1.a3.a1	tr|A0A2A6ZKL8|A0A2A6ZKL8_9FIRM	Pyruvate:ferredoxin (Flavodoxin) oxidoreductase OS=Faecalibacterium prausnitzii OX=853 GN=nifJ PE=3 SV=1	1	1	0	1	1	1	0	0	0
a2	a2.a2	a2.a2.a1	tr|A8SDZ4|A8SDZ4_9FIRM	Pyruvate, phosphate dikinase OS=Faecalibacterium prausnitzii M21/2 OX=411485 GN=ppdK PE=3 SV=1	1	0	0	0	1	0	0	0	0
a2	a2.a3	a2.a3.a1	tr|A0A2A6ZJ81|A0A2A6ZJ81_9FIRM	Pyruvate, phosphate dikinase OS=Faecalibacterium prausnitzii OX=853 GN=CGS49_05685 PE=3 SV=1	1	0	0	0	0	0	0	0	0
a2	a2.a6	a2.a6.a1	tr|A0A2A6ZJ65|A0A2A6ZJ65_9FIRM	Fatty acid-binding protein DegV OS=Faecalibacterium prausnitzii OX=853 GN=CGS49_05550 PE=4 SV=1	1	0	0	0	0	0	11	0	0
a3	a3.a1	a3.a1.a1	tr|A0A2A6ZHP1|A0A2A6ZHP1_9FIRM	DNA-directed RNA polymerase subunit beta OS=Faecalibacterium prausnitzii OX=853 GN=rpoB PE=3 SV=1	1	0	0	0	0	0	0	0	0
a3	a3.a2	a3.a2.a1	tr|A8SFM7|A8SFM7_9FIRM	DNA-directed RNA polymerase subunit beta OS=Faecalibacterium prausnitzii M21/2 OX=411485 GN=rpoB PE=3 SV=1	1	0	0	0	1	0	1	0	0
a4	a4.a1	a4.a1.a1	tr|A8SFM6|A8SFM6_9FIRM	DNA-directed RNA polymerase subunit beta' OS=Faecalibacterium prausnitzii M21/2 OX=411485 GN=rpoC PE=3 SV=1	1	0	0	0	0	0	0	0	0
a4	a4.a2	a4.a2.a1	tr|A0A2A6ZHF4|A0A2A6ZHF4_9FIRM	DNA-directed RNA polymerase subunit beta' OS=Faecalibacterium prausnitzii OX=853 GN=rpoC PE=3 SV=1	1	0	0	0	0	0	0	0	0
a5	a5.a1	a5.a1.a1	tr|A0A2A6ZHM4|A0A2A6ZHM4_9FIRM	Elongation factor Tu OS=Faecalibacterium prausnitzii OX=853 GN=tuf PE=3 SV=1	1	0	1	1	0	1	5	1	0
a5	a5.a2	a5.a2.a1	tr|A8SFM1|A8SFM1_9FIRM	Elongation factor Tu OS=Faecalibacterium prausnitzii M21/2 OX=411485 GN=tuf PE=3 SV=1	1	0	0	0	0	0	0	0	0
a5	a5.a4	a5.a4.a1	tr|D4JZ53|D4JZ53_9FIRM	Elongation factor Tu OS=Faecalibacterium prausnitzii L2-6 OX=718252 GN=tuf PE=3 SV=1	1	0	0	0	1	0	0	0	0
a6	a6.a3	a6.a3.a1	tr|A8SFN9|A8SFN9_9FIRM	3-hydroxyacyl-CoA dehydrogenase, NAD binding domain protein OS=Faecalibacterium prausnitzii M21/2 OX=411485 GN=FAEPRAM212_02806 PE=4 SV=1	1	0	0	0	1	0	0	0	0
a6	a6.a4	a6.a4.a1	tr|D4JZK1|D4JZK1_9FIRM	3-hydroxyacyl-CoA dehydrogenase OS=Faecalibacterium prausnitzii L2-6 OX=718252 GN=FP2_20580 PE=4 SV=1	1	1	1	0	0	1	1	1	0
a7	a7.a2	a7.a2.a1	tr|A0A2A6ZHR6|A0A2A6ZHR6_9FIRM	Acetyl-CoA acetyltransferase OS=Faecalibacterium prausnitzii OX=853 GN=CGS49_12960 PE=3 SV=1	1	0	0	0	0	0	0	0	0
a8	a8.a2	a8.a2.a1	tr|A8SFM2|A8SFM2_9FIRM	Elongation factor G OS=Faecalibacterium prausnitzii M21/2 OX=411485 GN=fusA PE=3 SV=1	1	0	0	0	0	0	0	0	0
a8	a8.a4	a8.a4.a1	tr|D4JZ52|D4JZ52_9FIRM	Elongation factor G OS=Faecalibacterium prausnitzii L2-6 OX=718252 GN=fusA PE=3 SV=1	1	1	0	1	0	1	0	2	0
a9	a9.a1	a9.a1.a1	tr|A0A2A6ZLS8|A0A2A6ZLS8_9FIRM	Glyceraldehyde-3-phosphate dehydrogenase OS=Faecalibacterium prausnitzii OX=853 GN=gap PE=3 SV=1	1	1	0	1	1	0	0	1	0
b10	b10.a1	b10.a1.a1	tr|A8S6K5|A8S6K5_9FIRM	Phosphoenolpyruvate carboxykinase (ATP) OS=Faecalibacterium prausnitzii M21/2 OX=411485 GN=pckA PE=3 SV=1	1	0	0	0	2	0	0	0	0
b11	b11.a2	b11.a2.a1	tr|A8SCP5|A8SCP5_9FIRM	Aldehyde ferredoxin oxidoreductase, tungsten cofactor-binding domain protein OS=Faecalibacterium prausnitzii M21/2 OX=411485 GN=FAEPRAM212_02025 PE=3 SV=1	1	0	0	0	0	0	0	0	0
b11	b11.a3	b11.a3.a1	tr|D4K0W3|D4K0W3_9FIRM	Aldehyde:ferredoxin oxidoreductase OS=Faecalibacterium prausnitzii L2-6 OX=718252 GN=FP2_26020 PE=3 SV=1	1	0	0	0	0	0	0	0	0
b12	b12.a1	b12.a1.a1	tr|A8SA78|A8SA78_9FIRM	Formate acetyltransferase OS=Faecalibacterium prausnitzii M21/2 OX=411485 GN=pflB PE=3 SV=1	1	0	0	0	0	0	0	0	0
b12	b12.a2	b12.a2.a1	tr|A0A2A6ZIX4|A0A2A6ZIX4_9FIRM	Formate acetyltransferase OS=Faecalibacterium prausnitzii OX=853 GN=pflB PE=3 SV=1	1	0	0	0	0	0	0	0	0
b12	b12.a4	b12.a4.a1	tr|D4K0K4|D4K0K4_9FIRM	Formate acetyltransferase OS=Faecalibacterium prausnitzii L2-6 OX=718252 GN=FP2_24860 PE=3 SV=1	1	0	0	0	0	0	0	0	0
b13	b13.a1	b13.a1.a1	tr|A0A2A6ZHW8|A0A2A6ZHW8_9FIRM	Electron transfer flavoprotein subunit alpha OS=Faecalibacterium prausnitzii OX=853 GN=CGS49_12935 PE=3 SV=1	1	2	0	0	1	1	0	0	0
b14	b14.a2	b14.a2.a1	tr|A8SEK9|A8SEK9_9FIRM	Chaperone protein DnaK OS=Faecalibacterium prausnitzii M21/2 OX=411485 GN=dnaK PE=2 SV=1	1	0	1	0	0	0	1	0	0
b14	b14.a3	b14.a3.a1	tr|A0A2A6ZK46|A0A2A6ZK46_9FIRM	Chaperone protein DnaK OS=Faecalibacterium prausnitzii OX=853 GN=dnaK PE=2 SV=1	1	0	0	0	0	0	0	0	0
b14	b14.a4	b14.a4.a1	tr|D4JXK9|D4JXK9_9FIRM	Chaperone protein DnaK OS=Faecalibacterium prausnitzii L2-6 OX=718252 GN=dnaK PE=2 SV=1	1	1	2	1	2	2	1	1	0
b15	b15.a1	b15.a1.a1	tr|A0A2A6ZHP7|A0A2A6ZHP7_9FIRM	Acyl-CoA dehydrogenase OS=Faecalibacterium prausnitzii OX=853 GN=CGS49_12945 PE=3 SV=1	1	0	0	0	0	0	0	0	0
b15	b15.a3	b15.a3.a1	tr|A8SFN8|A8SFN8_9FIRM	Acyl-CoA dehydrogenase, C-terminal domain protein OS=Faecalibacterium prausnitzii M21/2 OX=411485 GN=FAEPRAM212_02805 PE=3 SV=1	1	0	0	0	0	0	0	0	0
b15	b15.a4	b15.a4.a1	tr|D4JZK0|D4JZK0_9FIRM	Butyryl-CoA dehydrogenase OS=Faecalibacterium prausnitzii L2-6 OX=718252 GN=FP2_20570 PE=3 SV=1	1	0	0	0	0	0	0	0	0
b16	b16.a2	b16.a2.a1	tr|A0A2A6ZG73|A0A2A6ZG73_9FIRM	Alpha-1,4 glucan phosphorylase OS=Faecalibacterium prausnitzii OX=853 GN=CGS49_09755 PE=3 SV=1	1	0	1	0	0	0	0	0	0
b16	b16.a3	b16.a3.a1	tr|A8SAV1|A8SAV1_9FIRM	Alpha-1,4 glucan phosphorylase OS=Faecalibacterium prausnitzii M21/2 OX=411485 GN=glgP PE=3 SV=1	1	0	0	0	0	0	0	0	0
b16	b16.a4	b16.a4.a1	tr|D4JYG3|D4JYG3_9FIRM	Alpha-1,4 glucan phosphorylase OS=Faecalibacterium prausnitzii L2-6 OX=718252 GN=FP2_15900 PE=3 SV=1	1	0	0	0	0	0	0	0	0
b17	b17.a2	b17.a2.a1	tr|A8SEZ2|A8SEZ2_9FIRM	Isoleucine--tRNA ligase OS=Faecalibacterium prausnitzii M21/2 OX=411485 GN=ileS PE=3 SV=1	1	0	0	0	0	0	0	0	0
b17	b17.a3	b17.a3.a1	tr|A0A2A6ZGV9|A0A2A6ZGV9_9FIRM	Isoleucine--tRNA ligase OS=Faecalibacterium prausnitzii OX=853 GN=ileS PE=3 SV=1	1	0	0	0	1	0	0	0	0
b17	b17.a4	b17.a4.a1	tr|A0A2A6ZI83|A0A2A6ZI83_9FIRM	Valine--tRNA ligase OS=Faecalibacterium prausnitzii OX=853 GN=valS PE=3 SV=1	1	0	0	0	0	0	0	0	0
b17	b17.a5	b17.a5.a1	tr|A8SCX9|A8SCX9_9FIRM	Valine--tRNA ligase OS=Faecalibacterium prausnitzii M21/2 OX=411485 GN=valS PE=3 SV=1	1	0	0	0	0	0	0	0	0
b18	b18.a1	b18.a1.a1	tr|A8SE61|A8SE61_9FIRM	Chaperone protein ClpB OS=Faecalibacterium prausnitzii M21/2 OX=411485 GN=clpB PE=3 SV=1	1	0	0	0	0	0	0	0	0
b18	b18.a3	b18.a3.a1	tr|A0A2A6ZIV5|A0A2A6ZIV5_9FIRM	Chaperone protein ClpB OS=Faecalibacterium prausnitzii OX=853 GN=clpB PE=3 SV=1	1	0	0	0	0	0	0	0	0
b18	b18.a4	b18.a4.a1	tr|A8S761|A8S761_9FIRM	ATPase family associated with various cellular activities (AAA) OS=Faecalibacterium prausnitzii M21/2 OX=411485 GN=FAEPRAM212_00416 PE=4 SV=1	1	0	0	0	0	0	0	0	0
b18	b18.a5	b18.a5.a1	tr|A0A2A6ZJP9|A0A2A6ZJP9_9FIRM	Chaperone ClpB OS=Faecalibacterium prausnitzii OX=853 GN=CGS49_05045 PE=4 SV=1	1	0	0	0	0	0	0	0	0
b18	b18.a7	b18.a7.a1	tr|A0A2A6ZHY2|A0A2A6ZHY2_9FIRM	M18 family aminopeptidase OS=Faecalibacterium prausnitzii OX=853 GN=CGS49_07585 PE=3 SV=1	1	0	0	0	0	0	0	0	0
b18	b18.a8	b18.a8.a1	tr|A8S838|A8S838_9FIRM	M18 family aminopeptidase OS=Faecalibacterium prausnitzii M21/2 OX=411485 GN=FAEPRAM212_00636 PE=3 SV=1	1	0	0	0	0	0	0	0	0
b19	b19.a1	b19.a1.a1	tr|A8SAZ8|A8SAZ8_9FIRM	Chaperonin GroEL OS=Faecalibacterium prausnitzii M21/2 OX=411485 GN=groL PE=3 SV=1	1	0	0	0	0	0	0	0	0
b19	b19.a2	b19.a2.a1	tr|A0A2A6ZH70|A0A2A6ZH70_9FIRM	Chaperonin GroEL OS=Faecalibacterium prausnitzii OX=853 GN=groL PE=3 SV=1	1	0	0	0	0	0	0	0	0
b19	b19.a4	b19.a4.a1	tr|D4K3P3|D4K3P3_9FIRM	Chaperonin GroEL OS=Faecalibacterium prausnitzii L2-6 OX=718252 GN=groEL PE=3 SV=1	1	0	0	0	0	0	0	0	0
b20	b20.a2	b20.a2.a1	tr|A8SGS2|A8SGS2_9FIRM	4-hydroxy-3-methylbut-2-enyl diphosphate reductase OS=Faecalibacterium prausnitzii M21/2 OX=411485 GN=ispH PE=3 SV=1	1	1	1	1	2	0	0	1	0
b20	b20.a3	b20.a3.a1	tr|A0A2A6ZM24|A0A2A6ZM24_9FIRM	4-hydroxy-3-methylbut-2-enyl diphosphate reductase OS=Faecalibacterium prausnitzii OX=853 GN=ispH PE=3 SV=1	1	0	0	0	0	0	0	0	0
b21	b21.a1	b21.a1.a1	tr|A0A2A6ZHC0|A0A2A6ZHC0_9FIRM	Glutamate dehydrogenase OS=Faecalibacterium prausnitzii OX=853 GN=CGS49_12665 PE=3 SV=1	1	0	0	0	0	0	0	0	0
b21	b21.a2	b21.a2.a1	tr|D4JZ94|D4JZ94_9FIRM	Glutamate dehydrogenase OS=Faecalibacterium prausnitzii L2-6 OX=718252 GN=FP2_19300 PE=3 SV=1	1	0	0	0	0	0	0	0	0
b21	b21.a4	b21.a4.a1	tr|A8SAT6|A8SAT6_9FIRM	Glutamate dehydrogenase OS=Faecalibacterium prausnitzii M21/2 OX=411485 GN=FAEPRAM212_01465 PE=3 SV=1	1	0	0	0	0	0	0	0	0
b22	b22.a1	b22.a1.a1	tr|A0A2A6ZLF6|A0A2A6ZLF6_9FIRM	Iron hydrogenase OS=Faecalibacterium prausnitzii OX=853 GN=CGS49_02315 PE=4 SV=1	1	0	0	0	0	0	0	0	0
b22	b22.a3	b22.a3.a1	tr|A8S7D7|A8S7D7_9FIRM	4Fe-4S binding domain protein OS=Faecalibacterium prausnitzii M21/2 OX=411485 GN=FAEPRAM212_00449 PE=4 SV=1	1	0	0	0	0	0	0	0	0
b23	b23.a1	b23.a1.a1	tr|A8SBB6|A8SBB6_9FIRM	Tat pathway signal sequence domain protein OS=Faecalibacterium prausnitzii M21/2 OX=411485 GN=FAEPRAM212_01619 PE=4 SV=1	1	0	0	0	0	0	0	0	0
b23	b23.a3	b23.a3.a1	tr|A0A2A6ZGH8|A0A2A6ZGH8_9FIRM	ABC transporter substrate-binding protein OS=Faecalibacterium prausnitzii OX=853 GN=CGS49_10840 PE=4 SV=1	1	0	0	0	0	0	0	0	0
b23	b23.a4	b23.a4.a1	tr|D4JZ20|D4JZ20_9FIRM	Carbohydrate ABC transporter substrate-binding protein, CUT1 family (TC 3.A.1.1.-) OS=Faecalibacterium prausnitzii L2-6 OX=718252 GN=FP2_18420 PE=4 SV=1	1	0	0	0	0	0	0	0	0
b24	b24.a1	b24.a1.a1	tr|A0A2A6ZIW1|A0A2A6ZIW1_9FIRM	Carbamoyl-phosphate synthase large chain OS=Faecalibacterium prausnitzii OX=853 GN=carB PE=3 SV=1	1	0	0	0	0	0	0	0	0
b24	b24.a3	b24.a3.a1	tr|A8SD30|A8SD30_9FIRM	Carbamoyl-phosphate synthase large chain OS=Faecalibacterium prausnitzii M21/2 OX=411485 GN=carB PE=3 SV=1	1	0	0	0	0	0	0	0	0
b27	b27.a2	b27.a2.a1	tr|A8SA87|A8SA87_9FIRM	AMP-binding enzyme OS=Faecalibacterium prausnitzii M21/2 OX=411485 GN=FAEPRAM212_01284 PE=4 SV=1	1	0	0	0	0	0	0	0	0
b27	b27.a3	b27.a3.a1	tr|A0A2A6ZIY5|A0A2A6ZIY5_9FIRM	Acyl-CoA synthetase OS=Faecalibacterium prausnitzii OX=853 GN=CGS49_06535 PE=4 SV=1	1	0	0	0	0	0	0	0	0
b27	b27.a5	b27.a5.a1	tr|A0A2A6ZJ35|A0A2A6ZJ35_9FIRM	Acyl-CoA synthetase OS=Faecalibacterium prausnitzii OX=853 GN=CGS49_06540 PE=4 SV=1	1	0	0	0	0	0	0	0	0
b27	b27.a6	b27.a6.a1	tr|D4K0H2|D4K0H2_9FIRM	Acyl-CoA synthetases (AMP-forming)/AMP-acid ligases II OS=Faecalibacterium prausnitzii L2-6 OX=718252 GN=FP2_24510 PE=4 SV=1	1	0	0	0	1	0	0	0	0
b27	b27.a7	b27.a7.a1	tr|D4K0H1|D4K0H1_9FIRM	Acyl-CoA synthetases (AMP-forming)/AMP-acid ligases II OS=Faecalibacterium prausnitzii L2-6 OX=718252 GN=FP2_24500 PE=4 SV=1	1	0	0	0	0	0	0	0	0
b28	b28.a1	b28.a1.a1	tr|A8S9D0|A8S9D0_9FIRM	Threonine--tRNA ligase OS=Faecalibacterium prausnitzii M21/2 OX=411485 GN=thrS PE=3 SV=1	1	0	0	0	0	0	0	0	0
b28	b28.a2	b28.a2.a1	tr|A0A2A6ZKG2|A0A2A6ZKG2_9FIRM	Threonine--tRNA ligase OS=Faecalibacterium prausnitzii OX=853 GN=thrS PE=3 SV=1	1	0	0	0	0	0	0	0	0
b29	b29.a1	b29.a1.a1	tr|A8SEN5|A8SEN5_9FIRM	Phosphoenolpyruvate-protein phosphotransferase OS=Faecalibacterium prausnitzii M21/2 OX=411485 GN=ptsP PE=3 SV=1	1	0	0	0	0	0	0	0	0
b29	b29.a2	b29.a2.a1	tr|A0A2A6ZK30|A0A2A6ZK30_9FIRM	Phosphoenolpyruvate-protein phosphotransferase OS=Faecalibacterium prausnitzii OX=853 GN=ptsP PE=3 SV=1	1	0	0	0	0	0	0	0	0
b30	b30.a2	b30.a2.a1	tr|A0A2A6ZIB3|A0A2A6ZIB3_9FIRM	Translation initiation factor IF-2 OS=Faecalibacterium prausnitzii OX=853 GN=infB PE=3 SV=1	1	0	0	0	0	0	0	0	0
b30	b30.a3	b30.a3.a1	tr|A8S8F9|A8S8F9_9FIRM	Translation initiation factor IF-2 OS=Faecalibacterium prausnitzii M21/2 OX=411485 GN=infB PE=3 SV=1	1	0	0	0	0	0	0	0	0
b31	b31.a2	b31.a2.a1	tr|A8SBV1|A8SBV1_9FIRM	DNA gyrase subunit A OS=Faecalibacterium prausnitzii M21/2 OX=411485 GN=gyrA PE=3 SV=1	1	0	0	0	0	0	0	0	0
b31	b31.a3	b31.a3.a1	tr|A0A2A6ZKI7|A0A2A6ZKI7_9FIRM	DNA gyrase subunit A OS=Faecalibacterium prausnitzii OX=853 GN=gyrA PE=3 SV=1	1	0	0	0	0	0	0	0	0
b31	b31.a4	b31.a4.a1	tr|D4JZF4|D4JZF4_9FIRM	DNA gyrase subunit A OS=Faecalibacterium prausnitzii L2-6 OX=718252 GN=gyrA PE=3 SV=1	1	0	0	0	0	0	0	0	0
b32	b32.a2	b32.a2.a1	tr|A0A2A6ZIA5|A0A2A6ZIA5_9FIRM	Lysine--tRNA ligase OS=Faecalibacterium prausnitzii OX=853 GN=lysS PE=3 SV=1	1	0	0	0	0	0	0	0	0
b32	b32.a3	b32.a3.a1	tr|A8SDG1|A8SDG1_9FIRM	Lysine--tRNA ligase OS=Faecalibacterium prausnitzii M21/2 OX=411485 GN=lysS PE=3 SV=1	1	0	0	0	0	0	0	0	0
b32	b32.a4	b32.a4.a1	tr|A0A2A6ZFH1|A0A2A6ZFH1_9FIRM	Acyl-CoA synthetase OS=Faecalibacterium prausnitzii OX=853 GN=CGS49_08965 PE=4 SV=1	1	0	0	0	0	0	0	0	0
b32	b32.a6	b32.a6.a1	tr|A8SH43|A8SH43_9FIRM	AMP-binding enzyme OS=Faecalibacterium prausnitzii M21/2 OX=411485 GN=FAEPRAM212_03249 PE=4 SV=1	1	0	0	1	0	0	0	0	0
b33	b33.a2	b33.a2.a1	tr|A8S9C1|A8S9C1_9FIRM	Ribonuclease Y OS=Faecalibacterium prausnitzii M21/2 OX=411485 GN=rny PE=3 SV=1	1	0	0	0	0	0	0	0	0
b33	b33.a3	b33.a3.a1	tr|A0A2A6ZK43|A0A2A6ZK43_9FIRM	Ribonuclease Y OS=Faecalibacterium prausnitzii OX=853 GN=rny PE=3 SV=1	1	0	0	0	0	0	0	0	0
b34	b34.a1	b34.a1.a1	tr|A0A2A6ZL94|A0A2A6ZL94_9FIRM	Alanine--tRNA ligase OS=Faecalibacterium prausnitzii OX=853 GN=alaS PE=3 SV=1	1	0	0	0	0	0	0	0	0
b34	b34.a3	b34.a3.a1	tr|A8S649|A8S649_9FIRM	Alanine--tRNA ligase OS=Faecalibacterium prausnitzii M21/2 OX=411485 GN=alaS PE=3 SV=1	1	0	0	0	0	0	0	0	0
b35	b35.a1	b35.a1.a1	tr|A0A2A6ZH86|A0A2A6ZH86_9FIRM	Oxaloacetate decarboxylase OS=Faecalibacterium prausnitzii OX=853 GN=CGS49_12460 PE=4 SV=1	1	0	0	0	0	0	0	0	0
b35	b35.a2	b35.a2.a1	tr|A8SFG7|A8SFG7_9FIRM	Conserved carboxylase domain protein OS=Faecalibacterium prausnitzii M21/2 OX=411485 GN=FAEPRAM212_02747 PE=4 SV=1	1	0	0	0	0	0	0	0	0
b35	b35.a4	b35.a4.a1	tr|D4K3Y8|D4K3Y8_9FIRM	Pyruvate/oxaloacetate carboxyltransferase OS=Faecalibacterium prausnitzii L2-6 OX=718252 GN=FP2_06020 PE=4 SV=1	1	0	0	0	0	0	0	0	0
b36	b36.a1	b36.a1.a1	tr|A8SFN7|A8SFN7_9FIRM	Electron transfer flavoprotein domain protein OS=Faecalibacterium prausnitzii M21/2 OX=411485 GN=FAEPRAM212_02804 PE=4 SV=1	1	0	0	0	0	0	0	0	0
b36	b36.a2	b36.a2.a1	tr|A0A2A6ZHK8|A0A2A6ZHK8_9FIRM	Electron transfer flavoprotein subunit beta OS=Faecalibacterium prausnitzii OX=853 GN=CGS49_12940 PE=4 SV=1	1	0	0	0	0	0	0	0	0
b37	b37.a1	b37.a1.a1	tr|A8SA75|A8SA75_9FIRM	Cysteine--tRNA ligase OS=Faecalibacterium prausnitzii M21/2 OX=411485 GN=cysS PE=3 SV=1	1	0	0	0	0	0	0	0	0
b37	b37.a2	b37.a2.a1	tr|A0A2A6ZIW3|A0A2A6ZIW3_9FIRM	Cysteine--tRNA ligase OS=Faecalibacterium prausnitzii OX=853 GN=cysS PE=3 SV=1	1	0	0	0	0	0	0	0	0
b38	b38.a1	b38.a1.a1	tr|A0A2A6ZIN6|A0A2A6ZIN6_9FIRM	Ion-translocating oxidoreductase complex subunit C OS=Faecalibacterium prausnitzii OX=853 GN=rnfC PE=3 SV=1	1	0	0	0	0	0	0	0	0
b38	b38.a2	b38.a2.a1	tr|A8SAC4|A8SAC4_9FIRM	Ion-translocating oxidoreductase complex subunit C OS=Faecalibacterium prausnitzii M21/2 OX=411485 GN=rnfC PE=3 SV=1	1	0	0	0	0	0	0	0	0
b38	b38.a4	b38.a4.a1	tr|D4K048|D4K048_9FIRM	Ion-translocating oxidoreductase complex subunit C OS=Faecalibacterium prausnitzii L2-6 OX=718252 GN=rnfC PE=3 SV=1	1	0	0	0	0	0	0	0	0
b39	b39.a2	b39.a2.a1	tr|A8SGU4|A8SGU4_9FIRM	ABC transporter, ATP-binding protein OS=Faecalibacterium prausnitzii M21/2 OX=411485 GN=FAEPRAM212_03164 PE=4 SV=1	1	0	0	0	0	0	0	0	0
b39	b39.a3	b39.a3.a1	tr|A0A2A6ZFB0|A0A2A6ZFB0_9FIRM	Sugar ABC transporter ATP-binding protein OS=Faecalibacterium prausnitzii OX=853 GN=CGS49_08705 PE=4 SV=1	1	0	0	0	0	0	0	0	0
b39	b39.a4	b39.a4.a1	tr|D4K217|D4K217_9FIRM	Monosaccharide ABC transporter ATP-binding protein, CUT2 family (TC 3.A.1.2.-) OS=Faecalibacterium prausnitzii L2-6 OX=718252 GN=FP2_30690 PE=4 SV=1	1	0	0	0	0	0	0	0	0
b40	b40.a2	b40.a2.a1	tr|A0A2A6ZLJ3|A0A2A6ZLJ3_9FIRM	Protein translocase subunit SecA OS=Faecalibacterium prausnitzii OX=853 GN=secA PE=3 SV=1	1	0	0	0	0	0	0	0	0
b40	b40.a3	b40.a3.a1	tr|A8SCR7|A8SCR7_9FIRM	Protein translocase subunit SecA OS=Faecalibacterium prausnitzii M21/2 OX=411485 GN=secA PE=3 SV=1	1	0	0	0	0	0	0	0	0
b40	b40.a4	b40.a4.a1	tr|D4JYC8|D4JYC8_9FIRM	Protein translocase subunit SecA OS=Faecalibacterium prausnitzii L2-6 OX=718252 GN=secA PE=3 SV=1	1	1	1	0	0	0	1	0	0
b41	b41.a2	b41.a2.a1	tr|A0A2A6ZHI1|A0A2A6ZHI1_9FIRM	GMP synthase [glutamine-hydrolyzing] OS=Faecalibacterium prausnitzii OX=853 GN=guaA PE=3 SV=1	1	0	0	0	1	0	0	0	0
b41	b41.a3	b41.a3.a1	tr|A8SF42|A8SF42_9FIRM	GMP synthase [glutamine-hydrolyzing] OS=Faecalibacterium prausnitzii M21/2 OX=411485 GN=guaA PE=3 SV=1	1	0	0	0	0	0	0	0	0
b42	b42.a2	b42.a2.a1	tr|A8SCS0|A8SCS0_9FIRM	Polyribonucleotide nucleotidyltransferase OS=Faecalibacterium prausnitzii M21/2 OX=411485 GN=pnp PE=3 SV=1	1	0	0	0	0	0	0	0	0
b42	b42.a3	b42.a3.a1	tr|A0A2A6ZID8|A0A2A6ZID8_9FIRM	Polyribonucleotide nucleotidyltransferase OS=Faecalibacterium prausnitzii OX=853 GN=pnp PE=3 SV=1	1	0	0	0	0	0	0	0	0
b43	b43.a2	b43.a2.a1	tr|A0A2A6ZHV9|A0A2A6ZHV9_9FIRM	Glutamine--tRNA ligase OS=Faecalibacterium prausnitzii OX=853 GN=CGS49_07560 PE=3 SV=1	1	0	0	0	0	0	0	0	0
b43	b43.a3	b43.a3.a1	tr|A8SDQ6|A8SDQ6_9FIRM	Glutamine--tRNA ligase OS=Faecalibacterium prausnitzii M21/2 OX=411485 GN=glnS PE=3 SV=1	1	0	0	0	0	0	0	0	0
b45	b45.a2	b45.a2.a1	tr|A8SFH3|A8SFH3_9FIRM	Elongation factor Ts OS=Faecalibacterium prausnitzii M21/2 OX=411485 GN=tsf PE=3 SV=1	1	0	0	0	0	0	0	0	0
b45	b45.a3	b45.a3.a1	tr|A0A2A6ZGR2|A0A2A6ZGR2_9FIRM	Elongation factor Ts OS=Faecalibacterium prausnitzii OX=853 GN=tsf PE=3 SV=1	1	0	0	0	0	0	0	0	0
b46	b46.a2	b46.a2.a1	tr|A8S9Q8|A8S9Q8_9FIRM	FtsK/SpoIIIE family protein OS=Faecalibacterium prausnitzii M21/2 OX=411485 GN=FAEPRAM212_01116 PE=4 SV=1	1	0	0	0	0	0	0	0	0
b47	b47.a1	b47.a1.a1	tr|A8SFH4|A8SFH4_9FIRM	30S ribosomal protein S2 OS=Faecalibacterium prausnitzii M21/2 OX=411485 GN=rpsB PE=3 SV=1	1	0	0	0	0	0	0	0	0
b47	b47.a3	b47.a3.a1	tr|D4K412|D4K412_9FIRM	30S ribosomal protein S2 OS=Faecalibacterium prausnitzii L2-6 OX=718252 GN=rpsB PE=3 SV=1	1	0	0	0	0	0	0	0	0
b48	b48.a2	b48.a2.a1	tr|A8S8K5|A8S8K5_9FIRM	Leucine Rich Repeat protein OS=Faecalibacterium prausnitzii M21/2 OX=411485 GN=FAEPRAM212_00794 PE=4 SV=1	1	0	0	0	0	0	0	1	0
b48	b48.a3	b48.a3.a1	tr|A8S8K3|A8S8K3_9FIRM	Ig-like domain-containing protein OS=Faecalibacterium prausnitzii M21/2 OX=411485 GN=FAEPRAM212_00792 PE=4 SV=1	1	0	0	0	0	0	0	0	0
b49	b49.a2	b49.a2.a1	tr|A8SEH8|A8SEH8_9FIRM	Leucine--tRNA ligase OS=Faecalibacterium prausnitzii M21/2 OX=411485 GN=leuS PE=3 SV=1	1	0	0	0	0	0	0	0	0
b49	b49.a3	b49.a3.a1	tr|A0A2A6ZLC2|A0A2A6ZLC2_9FIRM	Leucine--tRNA ligase OS=Faecalibacterium prausnitzii OX=853 GN=leuS PE=3 SV=1	1	0	0	0	0	0	0	0	0
b50	b50.a1	b50.a1.a1	tr|A8SD88|A8SD88_9FIRM	Putative translation elongation factor G OS=Faecalibacterium prausnitzii M21/2 OX=411485 GN=FAEPRAM212_02151 PE=3 SV=1	1	0	0	0	0	0	0	0	0
b50	b50.a2	b50.a2.a1	tr|A0A2A6ZIF2|A0A2A6ZIF2_9FIRM	Elongation factor G OS=Faecalibacterium prausnitzii OX=853 GN=CGS49_07725 PE=3 SV=1	1	0	0	0	0	0	0	0	0
b51	b51.a1	b51.a1.a1	tr|A0A2A6ZG37|A0A2A6ZG37_9FIRM	50S ribosomal subunit assembly factor BipA OS=Faecalibacterium prausnitzii OX=853 GN=typA PE=3 SV=1	1	0	0	0	0	0	0	0	0
b51	b51.a3	b51.a3.a1	tr|A8SGC3|A8SGC3_9FIRM	50S ribosomal subunit assembly factor BipA OS=Faecalibacterium prausnitzii M21/2 OX=411485 GN=typA PE=3 SV=1	1	0	0	0	0	0	0	0	0
b52	b52.a1	b52.a1.a1	tr|A8S802|A8S802_9FIRM	Urocanate reductase OS=Faecalibacterium prausnitzii M21/2 OX=411485 GN=FAEPRAM212_00604 PE=3 SV=1	1	0	0	0	0	0	0	0	0
b52	b52.a2	b52.a2.a1	tr|A0A2A6ZHV5|A0A2A6ZHV5_9FIRM	Urocanate reductase OS=Faecalibacterium prausnitzii OX=853 GN=CGS49_08385 PE=3 SV=1	1	0	0	0	0	0	0	0	0
b52	b52.a4	b52.a4.a1	tr|D4JYI6|D4JYI6_9FIRM	Urocanate reductase OS=Faecalibacterium prausnitzii L2-6 OX=718252 GN=FP2_16180 PE=3 SV=1	1	0	0	0	0	0	0	0	0
b54	b54.a1	b54.a1.a1	tr|A8SGP6|A8SGP6_9FIRM	Citrate synthase OS=Faecalibacterium prausnitzii M21/2 OX=411485 GN=FAEPRAM212_03123 PE=3 SV=1	1	0	0	0	0	0	0	0	0
b54	b54.a2	b54.a2.a1	tr|A0A2A6ZJN7|A0A2A6ZJN7_9FIRM	Citrate synthase OS=Faecalibacterium prausnitzii OX=853 GN=CGS49_05960 PE=3 SV=1	1	0	0	0	0	0	0	0	0
b54	b54.a3	b54.a3.a1	tr|A0A2A6ZLH6|A0A2A6ZLH6_9FIRM	Citrate synthase OS=Faecalibacterium prausnitzii OX=853 GN=CGS49_02425 PE=3 SV=1	1	0	0	0	0	0	0	0	0
b54	b54.a4	b54.a4.a1	tr|A8S8C0|A8S8C0_9FIRM	Citrate synthase OS=Faecalibacterium prausnitzii M21/2 OX=411485 GN=FAEPRAM212_00708 PE=3 SV=1	1	0	0	0	0	0	0	0	0
b54	b54.a5	b54.a5.a1	tr|C7H3Y5|C7H3Y5_FAEPA	Citrate synthase OS=Faecalibacterium prausnitzii (strain DSM 17677 / JCM 31915 / A2-165) OX=411483 GN=FAEPRAA2165_00998 PE=3 SV=1	1	1	1	0	2	1	2	1	0
b55	b55.a2	b55.a2.a1	tr|A8SFP0|A8SFP0_9FIRM	3-hydroxybutyryl-CoA dehydratase OS=Faecalibacterium prausnitzii M21/2 OX=411485 GN=crt PE=3 SV=1	1	0	0	0	0	0	0	0	0
b55	b55.a3	b55.a3.a1	tr|A0A2A6ZPG2|A0A2A6ZPG2_9FIRM	Enoyl-CoA hydratase OS=Faecalibacterium prausnitzii OX=853 GN=CGS49_12955 PE=3 SV=1	1	0	0	0	0	0	0	0	0
b56	b56.a1	b56.a1.a1	tr|A0A2A6ZJF3|A0A2A6ZJF3_9FIRM	DNA-directed RNA polymerase subunit alpha OS=Faecalibacterium prausnitzii OX=853 GN=rpoA PE=3 SV=1	1	0	0	0	0	0	0	0	0
b57	b57.a1	b57.a1.a1	tr|A0A2A6ZG83|A0A2A6ZG83_9FIRM	Dihydroxyacetone kinase OS=Faecalibacterium prausnitzii OX=853 GN=CGS49_10200 PE=4 SV=1	1	0	0	0	0	0	0	0	0
b57	b57.a3	b57.a3.a1	tr|A8SBE9|A8SBE9_9FIRM	DAK2 domain fusion protein YloV OS=Faecalibacterium prausnitzii M21/2 OX=411485 GN=FAEPRAM212_01646 PE=4 SV=1	1	0	0	0	0	0	0	0	0
b57	b57.a4	b57.a4.a1	tr|D4K3U9|D4K3U9_9FIRM	DAK2 domain fusion protein YloV OS=Faecalibacterium prausnitzii L2-6 OX=718252 GN=FP2_05590 PE=4 SV=1	1	0	0	0	0	0	0	0	0
b58	b58.a1	b58.a1.a1	tr|A8S711|A8S711_9FIRM	50S ribosomal protein L3 OS=Faecalibacterium prausnitzii M21/2 OX=411485 GN=rplC PE=3 SV=1	1	0	0	0	0	0	0	0	0
b58	b58.a3	b58.a3.a1	tr|A0A2A6ZJ39|A0A2A6ZJ39_9FIRM	50S ribosomal protein L3 OS=Faecalibacterium prausnitzii OX=853 GN=rplC PE=3 SV=1	1	0	0	0	0	0	0	0	0
b59	b59.a1	b59.a1.a1	tr|A8SF10|A8SF10_9FIRM	Trigger factor OS=Faecalibacterium prausnitzii M21/2 OX=411485 GN=tig PE=3 SV=1	1	0	1	0	1	0	0	0	0
b59	b59.a2	b59.a2.a1	tr|A0A2A6ZGT3|A0A2A6ZGT3_9FIRM	Trigger factor OS=Faecalibacterium prausnitzii OX=853 GN=tig PE=3 SV=1	1	0	0	0	0	0	0	0	0
b60	b60.a1	b60.a1.a1	tr|A0A2A6ZFK0|A0A2A6ZFK0_9FIRM	Ferrous iron transport protein B OS=Faecalibacterium prausnitzii OX=853 GN=feoB PE=3 SV=1	1	0	0	0	0	0	0	0	0
b60	b60.a3	b60.a3.a1	tr|D4K150|D4K150_9FIRM	Ferrous iron transport protein B OS=Faecalibacterium prausnitzii L2-6 OX=718252 GN=FP2_26950 PE=3 SV=1	1	0	0	0	0	0	0	0	0
b61	b61.a1	b61.a1.a1	tr|A0A2A6ZFT5|A0A2A6ZFT5_9FIRM	2-hydroxyglutaryl-CoA dehydratase OS=Faecalibacterium prausnitzii OX=853 GN=CGS49_09595 PE=3 SV=1	1	0	0	0	0	0	0	0	0
b61	b61.a2	b61.a2.a1	tr|A8SCV1|A8SCV1_9FIRM	Putative CoA-substrate-specific enzyme activase OS=Faecalibacterium prausnitzii M21/2 OX=411485 GN=FAEPRAM212_02071 PE=3 SV=1	1	0	0	0	0	0	0	0	0
b62	b62.a1	b62.a1.a1	tr|A8S8D5|A8S8D5_9FIRM	Phosphoribosylformylglycinamidine synthase OS=Faecalibacterium prausnitzii M21/2 OX=411485 GN=FAEPRAM212_00723 PE=4 SV=1	1	0	0	1	0	0	0	0	0
b62	b62.a2	b62.a2.a1	tr|A0A2A6ZFT1|A0A2A6ZFT1_9FIRM	Phosphoribosylformylglycinamidine synthase OS=Faecalibacterium prausnitzii OX=853 GN=CGS49_09290 PE=4 SV=1	1	0	0	0	0	0	0	0	0
b63	b63.a2	b63.a2.a1	tr|A0A2A6ZKG9|A0A2A6ZKG9_9FIRM	serine--tRNA ligase OS=Faecalibacterium prausnitzii OX=853 GN=CGS49_03395 PE=4 SV=1	1	0	0	0	0	0	0	0	0
b63	b63.a3	b63.a3.a1	tr|A8SBY1|A8SBY1_9FIRM	serine--tRNA ligase OS=Faecalibacterium prausnitzii M21/2 OX=411485 GN=serS PE=4 SV=1	1	0	0	0	0	0	0	0	0
b64	b64.a2	b64.a2.a1	tr|A8SFX8|A8SFX8_9FIRM	M18 family aminopeptidase OS=Faecalibacterium prausnitzii M21/2 OX=411485 GN=FAEPRAM212_02885 PE=3 SV=1	1	0	0	0	0	0	0	0	0
b64	b64.a3	b64.a3.a1	tr|A0A2A6ZHA5|A0A2A6ZHA5_9FIRM	M18 family aminopeptidase OS=Faecalibacterium prausnitzii OX=853 GN=CGS49_12290 PE=3 SV=1	1	0	0	0	1	0	0	0	0
b65	b65.a1	b65.a1.a1	tr|A8S9Z0|A8S9Z0_9FIRM	Cysteine synthase OS=Faecalibacterium prausnitzii M21/2 OX=411485 GN=cysK PE=3 SV=1	1	0	0	0	0	0	0	0	0
b65	b65.a3	b65.a3.a1	tr|A0A2A6ZJM4|A0A2A6ZJM4_9FIRM	Cysteine synthase OS=Faecalibacterium prausnitzii OX=853 GN=cysK PE=3 SV=1	1	0	0	0	0	0	0	0	0
b66	b66.a1	b66.a1.a1	tr|A0A2A6ZLK4|A0A2A6ZLK4_9FIRM	Glucose-6-phosphate isomerase OS=Faecalibacterium prausnitzii OX=853 GN=pgi PE=3 SV=1	1	0	0	0	0	0	0	0	0
b66	b66.a3	b66.a3.a1	tr|A8S7C9|A8S7C9_9FIRM	Glucose-6-phosphate isomerase OS=Faecalibacterium prausnitzii M21/2 OX=411485 GN=pgi PE=3 SV=1	1	0	0	0	0	0	0	0	0
b66	b66.a4	b66.a4.a1	tr|D4K349|D4K349_9FIRM	Glucose-6-phosphate isomerase OS=Faecalibacterium prausnitzii L2-6 OX=718252 GN=pgi PE=3 SV=1	1	0	0	0	0	0	0	0	0
b67	b67.a1	b67.a1.a1	tr|A8SAU6|A8SAU6_9FIRM	SPFH/Band 7/PHB domain protein OS=Faecalibacterium prausnitzii M21/2 OX=411485 GN=FAEPRAM212_01474 PE=3 SV=1	1	0	0	0	0	0	0	0	0
b67	b67.a2	b67.a2.a1	tr|A0A2A6ZG00|A0A2A6ZG00_9FIRM	Peptidase OS=Faecalibacterium prausnitzii OX=853 GN=CGS49_09740 PE=3 SV=1	1	0	0	0	0	0	0	0	0
b68	b68.a1	b68.a1.a1	tr|A8S707|A8S707_9FIRM	50S ribosomal protein L2 OS=Faecalibacterium prausnitzii M21/2 OX=411485 GN=rplB PE=3 SV=1	1	0	0	0	0	0	0	0	0
b68	b68.a2	b68.a2.a1	tr|A0A2A6ZJH9|A0A2A6ZJH9_9FIRM	50S ribosomal protein L2 OS=Faecalibacterium prausnitzii OX=853 GN=rplB PE=3 SV=1	1	0	0	0	0	0	0	0	0
b69	b69.a1	b69.a1.a1	tr|A8S6Z4|A8S6Z4_9FIRM	50S ribosomal protein L5 OS=Faecalibacterium prausnitzii M21/2 OX=411485 GN=rplE PE=3 SV=1	1	0	0	0	0	0	0	0	0
b69	b69.a2	b69.a2.a1	tr|D4JY72|D4JY72_9FIRM	50S ribosomal protein L5 OS=Faecalibacterium prausnitzii L2-6 OX=718252 GN=rplE PE=3 SV=1	1	0	0	0	0	0	0	0	0
b70	b70.a1	b70.a1.a1	tr|A8SG81|A8SG81_9FIRM	Aconitase domain protein OS=Faecalibacterium prausnitzii M21/2 OX=411485 GN=FAEPRAM212_02979 PE=4 SV=1	1	0	0	0	0	0	0	0	0
b70	b70.a2	b70.a2.a1	tr|A0A2A6ZH20|A0A2A6ZH20_9FIRM	Hydratase OS=Faecalibacterium prausnitzii OX=853 GN=CGS49_11930 PE=4 SV=1	1	0	0	0	0	0	0	0	0
b71	b71.a2	b71.a2.a1	tr|A0A2A6ZLQ0|A0A2A6ZLQ0_9FIRM	2,3-bisphosphoglycerate-independent phosphoglycerate mutase OS=Faecalibacterium prausnitzii OX=853 GN=gpmI PE=3 SV=1	1	0	0	0	0	0	0	0	0
b71	b71.a3	b71.a3.a1	tr|A8S8F0|A8S8F0_9FIRM	2,3-bisphosphoglycerate-independent phosphoglycerate mutase OS=Faecalibacterium prausnitzii M21/2 OX=411485 GN=gpmI PE=3 SV=1	1	0	0	0	0	0	0	0	0
b72	b72.a2	b72.a2.a1	tr|A8SA70|A8SA70_9FIRM	Putative cysteine desulfurase NifS OS=Faecalibacterium prausnitzii M21/2 OX=411485 GN=FAEPRAM212_01264 PE=3 SV=1	1	0	0	0	0	0	0	0	0
b72	b72.a4	b72.a4.a1	tr|D4K057|D4K057_9FIRM	Cysteine sulfinate desulfinase/cysteine desulfurase and related enzymes OS=Faecalibacterium prausnitzii L2-6 OX=718252 GN=FP2_23220 PE=3 SV=1	1	0	0	0	0	0	0	0	0
b73	b73.a1	b73.a1.a1	tr|A8S969|A8S969_9FIRM	Trigger factor OS=Faecalibacterium prausnitzii M21/2 OX=411485 GN=tig PE=3 SV=1	1	0	0	0	0	0	0	0	0
b73	b73.a2	b73.a2.a1	tr|A0A2A6ZKC3|A0A2A6ZKC3_9FIRM	Trigger factor OS=Faecalibacterium prausnitzii OX=853 GN=tig PE=3 SV=1	1	0	0	0	0	0	0	0	0
b74	b74.a1	b74.a1.a1	tr|A0A2A6ZH60|A0A2A6ZH60_9FIRM	Aspartate--tRNA ligase OS=Faecalibacterium prausnitzii OX=853 GN=aspS PE=3 SV=1	1	0	0	0	0	0	0	0	0
b74	b74.a2	b74.a2.a1	tr|A8SFZ1|A8SFZ1_9FIRM	Aspartate--tRNA ligase OS=Faecalibacterium prausnitzii M21/2 OX=411485 GN=aspS PE=3 SV=1	1	0	0	0	0	0	0	0	0
b75	b75.a1	b75.a1.a1	tr|A8SE85|A8SE85_9FIRM	Acetate kinase OS=Faecalibacterium prausnitzii M21/2 OX=411485 GN=ackA PE=3 SV=1	1	0	0	0	0	0	0	0	0
b75	b75.a3	b75.a3.a1	tr|A0A2A6ZJ50|A0A2A6ZJ50_9FIRM	Acetate kinase OS=Faecalibacterium prausnitzii OX=853 GN=ackA PE=3 SV=1	1	0	0	0	0	0	0	0	0
b75	b75.a4	b75.a4.a1	tr|D4JY52|D4JY52_9FIRM	Acetate kinase OS=Faecalibacterium prausnitzii L2-6 OX=718252 GN=ackA PE=3 SV=1	1	0	0	0	0	0	0	0	0
b76	b76.a1	b76.a1.a1	tr|A0A2A6ZIP2|A0A2A6ZIP2_9FIRM	Ion-translocating oxidoreductase complex subunit B OS=Faecalibacterium prausnitzii OX=853 GN=rnfB PE=3 SV=1	1	0	0	0	0	1	1	1	0
b76	b76.a3	b76.a3.a1	tr|A8SAC9|A8SAC9_9FIRM	Ion-translocating oxidoreductase complex subunit B OS=Faecalibacterium prausnitzii M21/2 OX=411485 GN=rnfB PE=3 SV=1	1	0	0	0	0	0	0	0	0
b76	b76.a4	b76.a4.a1	tr|D4K043|D4K043_9FIRM	Ion-translocating oxidoreductase complex subunit B OS=Faecalibacterium prausnitzii L2-6 OX=718252 GN=rnfB PE=3 SV=1	1	0	0	0	0	0	0	0	0
b77	b77.a1	b77.a1.a1	tr|A0A2A6ZFA1|A0A2A6ZFA1_9FIRM	Phosphoribosyl pyrophosphate synthase OS=Faecalibacterium prausnitzii OX=853 GN=CGS49_08595 PE=3 SV=1	1	0	0	0	0	0	0	0	0
b77	b77.a2	b77.a2.a1	tr|A8SGT4|A8SGT4_9FIRM	Phosphoribosyl pyrophosphate synthase OS=Faecalibacterium prausnitzii M21/2 OX=411485 GN=prs PE=3 SV=1	1	0	0	0	0	0	0	0	0
b77	b77.a4	b77.a4.a1	tr|D4K213|D4K213_9FIRM	Phosphoribosyl pyrophosphate synthase OS=Faecalibacterium prausnitzii L2-6 OX=718252 GN=FP2_30650 PE=3 SV=1	1	0	0	0	0	0	0	0	0
b78	b78.a2	b78.a2.a1	tr|A8SDQ4|A8SDQ4_9FIRM	Uronate isomerase OS=Faecalibacterium prausnitzii M21/2 OX=411485 GN=uxaC PE=3 SV=1	1	1	2	0	1	0	0	0	0
b78	b78.a3	b78.a3.a1	tr|A0A2A6ZIW8|A0A2A6ZIW8_9FIRM	Uronate isomerase OS=Faecalibacterium prausnitzii OX=853 GN=uxaC PE=3 SV=1	1	0	0	0	1	0	0	0	0
b79	b79.a1	b79.a1.a1	tr|A0A2A6ZIM8|A0A2A6ZIM8_9FIRM	Glycine--tRNA ligase OS=Faecalibacterium prausnitzii OX=853 GN=glyQS PE=3 SV=1	1	0	0	0	0	0	0	0	0
b79	b79.a2	b79.a2.a1	tr|A8S810|A8S810_9FIRM	Glycine--tRNA ligase OS=Faecalibacterium prausnitzii M21/2 OX=411485 GN=glyS PE=3 SV=1	1	0	0	0	0	0	0	0	0
b80	b80.a1	b80.a1.a1	tr|A8SA93|A8SA93_9FIRM	Adenylosuccinate synthetase OS=Faecalibacterium prausnitzii M21/2 OX=411485 GN=purA PE=3 SV=1	1	0	0	0	0	0	0	0	0
b80	b80.a3	b80.a3.a1	tr|A0A2A6ZJ13|A0A2A6ZJ13_9FIRM	Adenylosuccinate synthetase OS=Faecalibacterium prausnitzii OX=853 GN=purA PE=3 SV=1	1	0	0	0	0	0	0	0	0
b80	b80.a4	b80.a4.a1	tr|D4K040|D4K040_9FIRM	Adenylosuccinate synthetase OS=Faecalibacterium prausnitzii L2-6 OX=718252 GN=purA PE=3 SV=1	1	0	0	0	0	0	0	0	0
b81	b81.a1	b81.a1.a1	tr|A0A2A6ZK76|A0A2A6ZK76_9FIRM	Asparagine--tRNA ligase OS=Faecalibacterium prausnitzii OX=853 GN=asnS PE=3 SV=1	1	0	0	0	0	0	0	0	0
b81	b81.a2	b81.a2.a1	tr|A8SEM6|A8SEM6_9FIRM	Asparagine--tRNA ligase OS=Faecalibacterium prausnitzii M21/2 OX=411485 GN=asnS PE=3 SV=1	1	0	0	0	0	0	0	0	0
b81	b81.a4	b81.a4.a1	tr|C7H7H6|C7H7H6_FAEPA	Isochorismatase family protein OS=Faecalibacterium prausnitzii (strain DSM 17677 / JCM 31915 / A2-165) OX=411483 GN=FAEPRAA2165_02260 PE=4 SV=1	1	0	0	1	0	0	0	0	0
b82	b82.a1	b82.a1.a1	tr|A8S898|A8S898_9FIRM	ATP synthase subunit beta OS=Faecalibacterium prausnitzii M21/2 OX=411485 GN=atpD PE=3 SV=1	1	0	0	0	0	0	0	0	0
b82	b82.a2	b82.a2.a1	tr|A8S6G1|A8S6G1_9FIRM	ATP synthase subunit beta OS=Faecalibacterium prausnitzii M21/2 OX=411485 GN=atpD PE=3 SV=1	1	0	0	0	0	0	0	0	0
b82	b82.a4	b82.a4.a1	tr|A0A2A6ZFL3|A0A2A6ZFL3_9FIRM	ATP synthase subunit beta OS=Faecalibacterium prausnitzii OX=853 GN=atpD PE=3 SV=1	1	0	0	0	0	0	0	0	0
b82	b82.a5	b82.a5.a1	tr|A0A2A6ZJ57|A0A2A6ZJ57_9FIRM	ATP synthase subunit beta OS=Faecalibacterium prausnitzii OX=853 GN=atpD PE=3 SV=1	1	0	0	0	0	0	0	0	0
b83	b83.a2	b83.a2.a1	tr|A0A2A6ZL45|A0A2A6ZL45_9FIRM	3-oxoacyl-[acyl-carrier-protein] synthase 2 OS=Faecalibacterium prausnitzii OX=853 GN=fabF PE=3 SV=1	1	0	0	0	0	0	0	0	0
b83	b83.a3	b83.a3.a1	tr|A8SE14|A8SE14_9FIRM	3-oxoacyl-[acyl-carrier-protein] synthase 2 OS=Faecalibacterium prausnitzii M21/2 OX=411485 GN=fabF PE=3 SV=1	1	0	0	0	0	0	0	0	0
b83	b83.a4	b83.a4.a1	tr|D4JZL9|D4JZL9_9FIRM	3-oxoacyl-[acyl-carrier-protein] synthase 2 OS=Faecalibacterium prausnitzii L2-6 OX=718252 GN=FP2_20810 PE=3 SV=1	1	0	0	0	1	0	0	0	0
b84	b84.a1	b84.a1.a1	tr|A8SFS6|A8SFS6_9FIRM	Chaperone protein HtpG OS=Faecalibacterium prausnitzii M21/2 OX=411485 GN=htpG PE=3 SV=1	1	0	0	0	0	0	0	0	0
b84	b84.a2	b84.a2.a1	tr|A0A2A6ZLP5|A0A2A6ZLP5_9FIRM	Chaperone protein HtpG OS=Faecalibacterium prausnitzii OX=853 GN=htpG PE=3 SV=1	1	0	0	0	0	0	0	0	0
b85	b85.a1	b85.a1.a1	tr|A8SFW9|A8SFW9_9FIRM	Glutamate--ammonia ligase, catalytic domain protein OS=Faecalibacterium prausnitzii M21/2 OX=411485 GN=glnA PE=3 SV=1	1	0	0	0	0	0	0	0	0
b85	b85.a2	b85.a2.a1	tr|A0A2A6ZHL4|A0A2A6ZHL4_9FIRM	Glutamine synthetase type III OS=Faecalibacterium prausnitzii OX=853 GN=CGS49_12830 PE=3 SV=1	1	0	0	0	0	0	0	0	0
b86	b86.a2	b86.a2.a1	tr|A8SAR9|A8SAR9_9FIRM	Mannitol dehydrogenase domain protein OS=Faecalibacterium prausnitzii M21/2 OX=411485 GN=FAEPRAM212_01451 PE=4 SV=1	1	0	0	0	0	0	0	0	0
b86	b86.a3	b86.a3.a1	tr|A0A2A6ZH42|A0A2A6ZH42_9FIRM	Mannitol dehydrogenase OS=Faecalibacterium prausnitzii OX=853 GN=CGS49_12220 PE=4 SV=1	1	0	0	0	0	0	0	0	0
b87	b87.a1	b87.a1.a1	tr|A0A2A6ZKU0|A0A2A6ZKU0_9FIRM	Malonyl CoA-acyl carrier protein transacylase OS=Faecalibacterium prausnitzii OX=853 GN=fabD PE=3 SV=1	1	0	0	0	0	0	0	0	0
b87	b87.a2	b87.a2.a1	tr|A8SE16|A8SE16_9FIRM	Malonyl CoA-acyl carrier protein transacylase OS=Faecalibacterium prausnitzii M21/2 OX=411485 GN=fabD PE=3 SV=1	1	0	0	0	0	0	0	0	0
b88	b88.a1	b88.a1.a1	tr|A0A2A6ZG68|A0A2A6ZG68_9FIRM	Phosphoglucomutase OS=Faecalibacterium prausnitzii OX=853 GN=CGS49_09995 PE=3 SV=1	1	0	0	0	0	0	0	0	0
b88	b88.a2	b88.a2.a1	tr|A8SGF9|A8SGF9_9FIRM	Phosphoglucomutase/phosphomannomutase, alpha/beta/alpha domain I OS=Faecalibacterium prausnitzii M21/2 OX=411485 GN=FAEPRAM212_03053 PE=3 SV=1	1	0	0	0	0	0	0	0	0
b88	b88.a4	b88.a4.a1	tr|A8S9U7|A8S9U7_9FIRM	Phosphoglucomutase/phosphomannomutase, alpha/beta/alpha domain II OS=Faecalibacterium prausnitzii M21/2 OX=411485 GN=FAEPRAM212_01145 PE=3 SV=1	1	0	0	0	0	0	0	0	0
b89	b89.a1	b89.a1.a1	tr|A8S9X8|A8S9X8_9FIRM	Anaerobic ribonucleoside-triphosphate reductase OS=Faecalibacterium prausnitzii M21/2 OX=411485 GN=nrdD PE=4 SV=1	1	0	0	0	0	0	0	0	0
b89	b89.a2	b89.a2.a1	tr|A0A2A6ZKG7|A0A2A6ZKG7_9FIRM	Anaerobic ribonucleoside-triphosphate reductase OS=Faecalibacterium prausnitzii OX=853 GN=CGS49_03795 PE=4 SV=1	1	0	0	0	0	0	0	0	0
b90	b90.a1	b90.a1.a1	tr|A8SGC5|A8SGC5_9FIRM	ABC-type bacteriocin transporter OS=Faecalibacterium prausnitzii M21/2 OX=411485 GN=FAEPRAM212_03023 PE=4 SV=1	1	0	0	0	0	0	0	0	0
b90	b90.a2	b90.a2.a1	tr|A0A2A6ZG69|A0A2A6ZG69_9FIRM	ABC transporter permease OS=Faecalibacterium prausnitzii OX=853 GN=CGS49_10130 PE=4 SV=1	1	0	0	0	0	0	0	0	0
b90	b90.a5	b90.a5.a1	tr|A8S739|A8S739_9FIRM	ABC transporter, ATP-binding protein OS=Faecalibacterium prausnitzii M21/2 OX=411485 GN=FAEPRAM212_00399 PE=4 SV=1	1	0	0	0	0	0	0	0	0
b90	b90.a6	b90.a6.a1	tr|A0A2A6ZJK1|A0A2A6ZJK1_9FIRM	Thiamine ABC transporter permease OS=Faecalibacterium prausnitzii OX=853 GN=CGS49_05105 PE=4 SV=1	1	0	0	0	0	0	0	0	0
b91	b91.a1	b91.a1.a1	tr|A0A2A6ZIX2|A0A2A6ZIX2_9FIRM	Heavy metal translocating P-type ATPase OS=Faecalibacterium prausnitzii OX=853 GN=CGS49_06805 PE=3 SV=1	1	0	0	0	0	0	0	0	0
b91	b91.a2	b91.a2.a1	tr|C7HA49|C7HA49_FAEPA	Heavy metal translocating P-type ATPase OS=Faecalibacterium prausnitzii (strain DSM 17677 / JCM 31915 / A2-165) OX=411483 GN=FAEPRAA2165_03204 PE=3 SV=1	1	0	0	0	0	0	0	1	0
b91	b91.a3	b91.a3.a1	tr|D4K0N8|D4K0N8_9FIRM	ATPase, P-type (Transporting), HAD superfamily, subfamily IC/heavy metal translocating P-type ATPase OS=Faecalibacterium prausnitzii L2-6 OX=718252 GN=FP2_25220 PE=3 SV=1	1	0	0	0	0	0	0	0	0
b92	b92.a2	b92.a2.a1	tr|A0A2A6ZJ45|A0A2A6ZJ45_9FIRM	30S ribosomal protein S4 OS=Faecalibacterium prausnitzii OX=853 GN=rpsD PE=3 SV=1	1	0	0	0	0	0	0	0	0
b92	b92.a3	b92.a3.a1	tr|A8S7A0|A8S7A0_9FIRM	30S ribosomal protein S4 OS=Faecalibacterium prausnitzii M21/2 OX=411485 GN=rpsD PE=3 SV=1	1	0	0	0	0	0	0	0	0
b93	b93.a2	b93.a2.a1	tr|D4K0R7|D4K0R7_9FIRM	Fructose-1,6-bisphosphate aldolase, class II, various bacterial and amitochondriate protist OS=Faecalibacterium prausnitzii L2-6 OX=718252 GN=FP2_25510 PE=4 SV=1	1	0	0	0	0	0	0	0	0
b93	b93.a3	b93.a3.a1	tr|A8S7Q5|A8S7Q5_9FIRM	Fructose-1,6-bisphosphate aldolase, class II OS=Faecalibacterium prausnitzii M21/2 OX=411485 GN=fba PE=4 SV=1	1	0	0	0	0	0	0	0	0
b93	b93.a4	b93.a4.a1	tr|A0A2A6ZIA4|A0A2A6ZIA4_9FIRM	Fructose-1,6-bisphosphate aldolase, class II OS=Faecalibacterium prausnitzii OX=853 GN=fba PE=4 SV=1	1	0	0	0	0	0	0	0	0
b94	b94.a1	b94.a1.a1	tr|A0A2A6ZFV7|A0A2A6ZFV7_9FIRM	Proline--tRNA ligase OS=Faecalibacterium prausnitzii OX=853 GN=proS PE=3 SV=1	1	0	0	0	0	0	0	0	0
b94	b94.a2	b94.a2.a1	tr|A8S7V0|A8S7V0_9FIRM	Proline--tRNA ligase OS=Faecalibacterium prausnitzii M21/2 OX=411485 GN=proS PE=3 SV=1	1	0	0	0	0	0	0	0	0
b95	b95.a1	b95.a1.a1	tr|A0A2A6ZHL2|A0A2A6ZHL2_9FIRM	Butyryl-CoA:acetate CoA-transferase OS=Faecalibacterium prausnitzii OX=853 GN=CGS49_12970 PE=3 SV=1	1	0	0	0	0	0	0	0	0
b95	b95.a3	b95.a3.a1	tr|A8SFP6|A8SFP6_9FIRM	Butyryl-CoA:acetate CoA-transferase OS=Faecalibacterium prausnitzii M21/2 OX=411485 GN=FAEPRAM212_02812 PE=3 SV=1	1	0	0	0	0	0	0	0	0
b95	b95.a4	b95.a4.a1	tr|D4JZK5|D4JZK5_9FIRM	Butyryl-CoA:acetate CoA-transferase OS=Faecalibacterium prausnitzii L2-6 OX=718252 GN=FP2_20620 PE=3 SV=1	1	0	0	0	0	0	0	0	0
b96	b96.a2	b96.a2.a1	tr|A8S616|A8S616_9FIRM	RNA polymerase sigma factor SigA OS=Faecalibacterium prausnitzii M21/2 OX=411485 GN=sigA PE=3 SV=1	1	0	0	0	0	0	0	0	0
b96	b96.a3	b96.a3.a1	tr|A0A2A6ZJA8|A0A2A6ZJA8_9FIRM	RNA polymerase sigma factor SigA OS=Faecalibacterium prausnitzii OX=853 GN=sigA PE=3 SV=1	1	0	0	0	0	0	0	0	0
b97	b97.a1	b97.a1.a1	tr|A8S7H8|A8S7H8_9FIRM	ATP-dependent zinc metalloprotease FtsH OS=Faecalibacterium prausnitzii M21/2 OX=411485 GN=ftsH PE=3 SV=1	1	0	0	0	0	0	0	0	0
b97	b97.a3	b97.a3.a1	tr|A0A2A6ZKY0|A0A2A6ZKY0_9FIRM	ATP-dependent zinc metalloprotease FtsH OS=Faecalibacterium prausnitzii OX=853 GN=ftsH PE=3 SV=1	1	0	0	0	0	0	0	0	0
b97	b97.a4	b97.a4.a1	tr|A8SAX5|A8SAX5_9FIRM	ATP-dependent zinc metalloprotease FtsH OS=Faecalibacterium prausnitzii M21/2 OX=411485 GN=ftsH PE=3 SV=1	1	0	0	0	0	0	0	0	0
b97	b97.a6	b97.a6.a1	tr|A0A2A6ZGA2|A0A2A6ZGA2_9FIRM	ATP-dependent zinc metalloprotease FtsH OS=Faecalibacterium prausnitzii OX=853 GN=ftsH PE=3 SV=1	1	0	0	0	0	0	0	0	0
b98	b98.a1	b98.a1.a1	tr|A8SGV1|A8SGV1_9FIRM	Portal protein OS=Faecalibacterium prausnitzii M21/2 OX=411485 GN=FAEPRAM212_03169 PE=4 SV=1	1	0	0	0	0	0	0	0	0
b98	b98.a2	b98.a2.a1	tr|A0A2A6ZFJ2|A0A2A6ZFJ2_9FIRM	Phage portal protein OS=Faecalibacterium prausnitzii OX=853 GN=CGS49_08750 PE=4 SV=1	1	0	0	0	0	0	0	0	0
b98	b98.a3	b98.a3.a1	tr|C7H429|C7H429_FAEPA	Portal protein OS=Faecalibacterium prausnitzii (strain DSM 17677 / JCM 31915 / A2-165) OX=411483 GN=FAEPRAA2165_01042 PE=4 SV=1	1	0	0	0	0	0	0	0	0
b99	b99.a2	b99.a2.a1	tr|A0A2A6ZFN8|A0A2A6ZFN8_9FIRM	Methionine--tRNA ligase OS=Faecalibacterium prausnitzii OX=853 GN=metG PE=3 SV=1	1	0	0	0	0	0	0	0	0
b99	b99.a3	b99.a3.a1	tr|A8S8B5|A8S8B5_9FIRM	Methionine--tRNA ligase OS=Faecalibacterium prausnitzii M21/2 OX=411485 GN=metG PE=3 SV=1	1	0	0	0	0	0	0	0	0
c100	c100.a1	c100.a1.a1	tr|C7H4Z8|C7H4Z8_FAEPA	CdaR family transcriptional regulator OS=Faecalibacterium prausnitzii (strain DSM 17677 / JCM 31915 / A2-165) OX=411483 GN=FAEPRAA2165_01367 PE=3 SV=1	1	4	2	2	1	2	3	0	0
c100	c100.a2	c100.a2.a1	tr|A0A2A6ZFN6|A0A2A6ZFN6_9FIRM	CdaR family transcriptional regulator OS=Faecalibacterium prausnitzii OX=853 GN=CGS49_09305 PE=3 SV=1	1	0	0	0	0	0	0	0	0
c100	c100.a3	c100.a3.a1	tr|A8S8D1|A8S8D1_9FIRM	CdaR family transcriptional regulator OS=Faecalibacterium prausnitzii M21/2 OX=411485 GN=FAEPRAM212_00719 PE=3 SV=1	1	0	0	0	0	0	0	0	0
c101	c101.a1	c101.a1.a1	tr|A8SBV2|A8SBV2_9FIRM	DNA gyrase subunit B OS=Faecalibacterium prausnitzii M21/2 OX=411485 GN=gyrB PE=3 SV=1	1	0	0	0	0	0	0	0	0
c101	c101.a2	c101.a2.a1	tr|A0A2A6ZKQ1|A0A2A6ZKQ1_9FIRM	DNA gyrase subunit B OS=Faecalibacterium prausnitzii OX=853 GN=gyrB PE=3 SV=1	1	0	0	0	0	0	0	0	0
c102	c102.a1	c102.a1.a1	tr|A0A2A6ZH75|A0A2A6ZH75_9FIRM	Ribonuclease R OS=Faecalibacterium prausnitzii OX=853 GN=rnr PE=3 SV=1	1	0	0	0	0	0	0	0	0
c102	c102.a2	c102.a2.a1	tr|A8SB02|A8SB02_9FIRM	Ribonuclease R OS=Faecalibacterium prausnitzii M21/2 OX=411485 GN=rnr PE=3 SV=1	1	0	0	0	0	0	0	0	0
c103	c103.a1	c103.a1.a1	tr|A8S805|A8S805_9FIRM	NifU homolog involved in Fe-S cluster formation OS=Faecalibacterium prausnitzii M21/2 OX=411485 GN=FAEPRAM212_00606 PE=4 SV=1	1	0	0	0	0	0	0	0	0
c103	c103.a3	c103.a3.a1	tr|D4JYI4|D4JYI4_9FIRM	NifU homolog involved in Fe-S cluster formation OS=Faecalibacterium prausnitzii L2-6 OX=718252 GN=FP2_16160 PE=4 SV=1	1	3	1	2	3	0	1	0	0
c104	c104.a2	c104.a2.a1	tr|A8S8F2|A8S8F2_9FIRM	Triosephosphate isomerase OS=Faecalibacterium prausnitzii M21/2 OX=411485 GN=tpiA PE=3 SV=1	1	0	0	0	0	0	0	0	0
c104	c104.a3	c104.a3.a1	tr|A0A2A6ZLH3|A0A2A6ZLH3_9FIRM	Triosephosphate isomerase OS=Faecalibacterium prausnitzii OX=853 GN=tpiA PE=3 SV=1	1	0	0	0	0	0	0	0	0
c105	c105.a1	c105.a1.a1	tr|A8S6H1|A8S6H1_9FIRM	Glycogen synthase OS=Faecalibacterium prausnitzii M21/2 OX=411485 GN=glgA PE=3 SV=1	1	0	0	0	0	0	0	0	0
c105	c105.a2	c105.a2.a1	tr|A0A2A6ZJ06|A0A2A6ZJ06_9FIRM	Glycogen synthase OS=Faecalibacterium prausnitzii OX=853 GN=glgA PE=3 SV=1	1	0	0	0	0	0	0	0	0
c105	c105.a3	c105.a3.a1	tr|D4JY36|D4JY36_9FIRM	Glycogen synthase OS=Faecalibacterium prausnitzii L2-6 OX=718252 GN=glgA PE=3 SV=1	1	0	0	0	0	0	0	0	0
c106	c106.a2	c106.a2.a1	tr|A8SGU5|A8SGU5_9FIRM	D-galactose/methyl-galactoside binding periplasmic protein MglB OS=Faecalibacterium prausnitzii M21/2 OX=411485 GN=FAEPRAM212_03165 PE=3 SV=1	1	0	0	0	0	0	0	0	0
c106	c106.a3	c106.a3.a1	tr|A0A2A6ZFI0|A0A2A6ZFI0_9FIRM	D-galactose/methyl-galactoside binding periplasmic protein MglB OS=Faecalibacterium prausnitzii OX=853 GN=CGS49_08700 PE=3 SV=1	1	0	0	0	0	0	0	0	0
c107	c107.a1	c107.a1.a1	tr|A0A2A6ZG76|A0A2A6ZG76_9FIRM	Aspartokinase OS=Faecalibacterium prausnitzii OX=853 GN=CGS49_10245 PE=3 SV=1	1	0	0	0	0	0	0	0	0
c107	c107.a2	c107.a2.a1	tr|A8SAP6|A8SAP6_9FIRM	Aspartokinase OS=Faecalibacterium prausnitzii M21/2 OX=411485 GN=FAEPRAM212_01431 PE=3 SV=1	1	0	0	0	0	0	0	0	0
c108	c108.a1	c108.a1.a1	tr|A8SAK2|A8SAK2_9FIRM	Putative phage tail component domain protein OS=Faecalibacterium prausnitzii M21/2 OX=411485 GN=FAEPRAM212_01396 PE=4 SV=1	1	0	0	0	0	0	0	0	0
c109	c109.a1	c109.a1.a1	tr|A8SFJ7|A8SFJ7_9FIRM	Aspartate carbamoyltransferase OS=Faecalibacterium prausnitzii M21/2 OX=411485 GN=pyrB PE=3 SV=1	1	0	0	0	0	0	1	0	0
c109	c109.a2	c109.a2.a1	tr|A0A2A6ZHD2|A0A2A6ZHD2_9FIRM	Aspartate carbamoyltransferase OS=Faecalibacterium prausnitzii OX=853 GN=pyrB PE=3 SV=1	1	0	0	0	0	0	0	0	0
c109	c109.a5	c109.a5.a1	tr|A0A2A6ZI32|A0A2A6ZI32_9FIRM	Aspartate carbamoyltransferase OS=Faecalibacterium prausnitzii OX=853 GN=pyrB PE=3 SV=1	1	0	0	0	0	0	0	0	0
c110	c110.a1	c110.a1.a1	tr|A0A174ATZ9|A0A174ATZ9_9FIRM	50S ribosomal protein L4 OS=Faecalibacterium prausnitzii OX=853 GN=rplD PE=3 SV=1	1	0	0	0	0	0	0	0	0
c110	c110.a3	c110.a3.a1	tr|D4JY61|D4JY61_9FIRM	50S ribosomal protein L4 OS=Faecalibacterium prausnitzii L2-6 OX=718252 GN=rplD PE=3 SV=1	1	0	0	0	0	0	0	0	0
c111	c111.a2	c111.a2.a1	tr|A8SE54|A8SE54_9FIRM	Kinase, PfkB family OS=Faecalibacterium prausnitzii M21/2 OX=411485 GN=FAEPRAM212_02436 PE=4 SV=1	1	0	0	0	0	0	0	0	0
c111	c111.a3	c111.a3.a1	tr|A0A2A6ZIQ9|A0A2A6ZIQ9_9FIRM	2-dehydro-3-deoxygluconokinase OS=Faecalibacterium prausnitzii OX=853 GN=CGS49_06685 PE=4 SV=1	1	0	0	0	0	0	0	0	0
c112	c112.a2	c112.a2.a1	tr|A8S6G3|A8S6G3_9FIRM	ATP synthase subunit alpha OS=Faecalibacterium prausnitzii M21/2 OX=411485 GN=atpA PE=3 SV=1	1	0	0	0	0	0	0	0	0
c112	c112.a3	c112.a3.a1	tr|A0A2A6ZJ82|A0A2A6ZJ82_9FIRM	ATP synthase subunit alpha OS=Faecalibacterium prausnitzii OX=853 GN=atpA PE=3 SV=1	1	0	0	0	0	0	0	0	0
c112	c112.a4	c112.a4.a1	tr|A0A2A6ZFP9|A0A2A6ZFP9_9FIRM	ATP synthase subunit alpha OS=Faecalibacterium prausnitzii OX=853 GN=atpA PE=3 SV=1	1	0	0	0	0	0	0	0	0
c112	c112.a5	c112.a5.a1	tr|A8S8A0|A8S8A0_9FIRM	ATP synthase subunit alpha OS=Faecalibacterium prausnitzii M21/2 OX=411485 GN=atpA PE=3 SV=1	1	0	0	0	0	0	0	0	0
c113	c113.a1	c113.a1.a1	tr|A8SAL8|A8SAL8_9FIRM	Tat pathway signal sequence domain protein OS=Faecalibacterium prausnitzii M21/2 OX=411485 GN=FAEPRAM212_01408 PE=3 SV=1	1	0	0	0	0	0	0	0	0
c114	c114.a1	c114.a1.a1	tr|A8SAY2|A8SAY2_9FIRM	Pyruvate kinase OS=Faecalibacterium prausnitzii M21/2 OX=411485 GN=pyk PE=3 SV=1	1	0	0	0	0	0	0	0	0
c114	c114.a3	c114.a3.a1	tr|A0A2A6ZG29|A0A2A6ZG29_9FIRM	Pyruvate kinase OS=Faecalibacterium prausnitzii OX=853 GN=pyk PE=3 SV=1	1	0	0	0	0	0	0	0	0
c115	c115.a1	c115.a1.a1	tr|A8SBJ4|A8SBJ4_9FIRM	Phenylalanine--tRNA ligase beta subunit OS=Faecalibacterium prausnitzii M21/2 OX=411485 GN=pheT PE=3 SV=1	1	0	0	0	0	0	0	0	0
c115	c115.a3	c115.a3.a1	tr|A0A2A6ZLK6|A0A2A6ZLK6_9FIRM	Phenylalanine--tRNA ligase beta subunit OS=Faecalibacterium prausnitzii OX=853 GN=pheT PE=3 SV=1	1	0	0	0	0	0	0	0	0
c116	c116.a1	c116.a1.a1	tr|A0A2A6ZI18|A0A2A6ZI18_9FIRM	Glutamine--fructose-6-phosphate aminotransferase [isomerizing] OS=Faecalibacterium prausnitzii OX=853 GN=glmS PE=3 SV=1	1	0	0	0	0	0	0	0	0
c116	c116.a3	c116.a3.a1	tr|A8SGD1|A8SGD1_9FIRM	Glutamine--fructose-6-phosphate aminotransferase [isomerizing] OS=Faecalibacterium prausnitzii M21/2 OX=411485 GN=glmS PE=3 SV=1	1	0	0	0	0	0	0	1	0
c117	c117.a1	c117.a1.a1	tr|A8SFU0|A8SFU0_9FIRM	Cobalt chelatase (CbiK) OS=Faecalibacterium prausnitzii M21/2 OX=411485 GN=cbiK PE=4 SV=1	1	0	0	0	0	0	0	0	0
c117	c117.a2	c117.a2.a1	tr|A0A2A6ZLY3|A0A2A6ZLY3_9FIRM	Cobalt chelatase OS=Faecalibacterium prausnitzii OX=853 GN=CGS49_01165 PE=4 SV=1	1	0	0	0	0	2	2	0	0
c117	c117.a4	c117.a4.a1	tr|D4K360|D4K360_9FIRM	Cobalamin biosynthesis protein CbiK, Co2+ chelatase OS=Faecalibacterium prausnitzii L2-6 OX=718252 GN=FP2_02730 PE=4 SV=1	1	0	0	0	0	0	1	0	0
c118	c118.a1	c118.a1.a1	tr|A8S7X7|A8S7X7_9FIRM	SPFH/Band 7/PHB domain protein OS=Faecalibacterium prausnitzii M21/2 OX=411485 GN=FAEPRAM212_00584 PE=4 SV=1	1	0	0	0	0	0	0	0	0
c118	c118.a2	c118.a2.a1	tr|A0A2A6ZFW6|A0A2A6ZFW6_9FIRM	PHB domain-containing protein OS=Faecalibacterium prausnitzii OX=853 GN=CGS49_09215 PE=4 SV=1	1	0	0	0	0	0	0	0	0
c119	c119.a1	c119.a1.a1	tr|A0A2A6ZGV6|A0A2A6ZGV6_9FIRM	Threonine synthase OS=Faecalibacterium prausnitzii OX=853 GN=CGS49_11635 PE=3 SV=1	1	0	0	0	0	0	0	0	0
c119	c119.a2	c119.a2.a1	tr|A8SF07|A8SF07_9FIRM	Threonine synthase OS=Faecalibacterium prausnitzii M21/2 OX=411485 GN=thrC PE=3 SV=1	1	0	0	0	0	0	0	0	0
c119	c119.a4	c119.a4.a1	tr|D4K4A3|D4K4A3_9FIRM	L-threonine synthase OS=Faecalibacterium prausnitzii L2-6 OX=718252 GN=FP2_07380 PE=3 SV=1	1	0	0	1	0	0	0	0	0
c120	c120.a2	c120.a2.a1	tr|A0A2A6ZKX9|A0A2A6ZKX9_9FIRM	O-acetylhomoserine aminocarboxypropyltransferase OS=Faecalibacterium prausnitzii OX=853 GN=CGS49_02790 PE=3 SV=1	1	0	0	0	0	0	0	0	0
c121	c121.a1	c121.a1.a1	tr|A8SGQ7|A8SGQ7_9FIRM	Tat pathway signal sequence domain protein OS=Faecalibacterium prausnitzii M21/2 OX=411485 GN=FAEPRAM212_03133 PE=4 SV=1	1	0	0	0	0	0	0	0	0
c121	c121.a3	c121.a3.a1	tr|A0A2A6ZJV5|A0A2A6ZJV5_9FIRM	Sugar ABC transporter substrate-binding protein OS=Faecalibacterium prausnitzii OX=853 GN=CGS49_05990 PE=4 SV=1	1	0	0	0	0	0	0	0	0
c121	c121.a4	c121.a4.a1	tr|D4K0E7|D4K0E7_9FIRM	ABC-type sugar transport system, periplasmic component OS=Faecalibacterium prausnitzii L2-6 OX=718252 GN=FP2_24230 PE=4 SV=1	1	0	0	0	0	0	0	0	0
c122	c122.a1	c122.a1.a1	tr|A8S7F8|A8S7F8_9FIRM	Tat pathway signal sequence domain protein OS=Faecalibacterium prausnitzii M21/2 OX=411485 GN=FAEPRAM212_00465 PE=4 SV=1	1	0	0	0	0	0	0	0	0
c123	c123.a2	c123.a2.a1	tr|A0A2A6ZIY3|A0A2A6ZIY3_9FIRM	Glucose-1-phosphate adenylyltransferase OS=Faecalibacterium prausnitzii OX=853 GN=glgC PE=3 SV=1	1	0	0	0	0	0	0	0	0
c124	c124.a1	c124.a1.a1	tr|A8S9H8|A8S9H8_9FIRM	Peptide chain release factor 3 OS=Faecalibacterium prausnitzii M21/2 OX=411485 GN=prfC PE=3 SV=1	1	0	0	0	0	0	0	0	0
c124	c124.a2	c124.a2.a1	tr|A0A2A6ZKD0|A0A2A6ZKD0_9FIRM	Peptide chain release factor 3 OS=Faecalibacterium prausnitzii OX=853 GN=prfC PE=3 SV=1	1	0	0	0	0	0	0	0	0
c124	c124.a4	c124.a4.a1	tr|D4JXJ0|D4JXJ0_9FIRM	Peptide chain release factor 3 OS=Faecalibacterium prausnitzii L2-6 OX=718252 GN=prfC PE=3 SV=1	1	0	0	0	0	0	0	0	0
c125	c125.a1	c125.a1.a1	tr|A8S887|A8S887_9FIRM	UvrABC system protein A OS=Faecalibacterium prausnitzii M21/2 OX=411485 GN=uvrA PE=3 SV=1	1	0	0	0	0	0	0	0	0
c125	c125.a2	c125.a2.a1	tr|C7H3R3|C7H3R3_FAEPA	UvrABC system protein A OS=Faecalibacterium prausnitzii (strain DSM 17677 / JCM 31915 / A2-165) OX=411483 GN=uvrA PE=3 SV=1	1	3	3	2	3	3	3	3	0
c125	c125.a3	c125.a3.a1	tr|A0A2A6ZHB1|A0A2A6ZHB1_9FIRM	UvrABC system protein A OS=Faecalibacterium prausnitzii OX=853 GN=uvrA PE=3 SV=1	1	0	0	0	0	0	0	0	0
c126	c126.a2	c126.a2.a1	tr|A0A2A6ZIP1|A0A2A6ZIP1_9FIRM	6-phospho-beta-glucosidase OS=Faecalibacterium prausnitzii OX=853 GN=CGS49_06585 PE=3 SV=1	1	0	0	0	0	0	0	0	0
c126	c126.a3	c126.a3.a1	tr|A8SE11|A8SE11_9FIRM	Glycosyl hydrolase, family 1 OS=Faecalibacterium prausnitzii M21/2 OX=411485 GN=FAEPRAM212_02398 PE=3 SV=1	1	0	0	0	0	0	0	0	0
c127	c127.a2	c127.a2.a1	tr|A8S8L5|A8S8L5_9FIRM	DUF4428 domain-containing protein OS=Faecalibacterium prausnitzii M21/2 OX=411485 GN=FAEPRAM212_00804 PE=4 SV=1	1	0	0	0	0	0	0	0	0
c128	c128.a1	c128.a1.a1	tr|A0A2A6ZFX6|A0A2A6ZFX6_9FIRM	Fe-S cluster assembly protein SufB OS=Faecalibacterium prausnitzii OX=853 GN=sufB PE=3 SV=1	1	0	0	0	0	0	0	0	0
c128	c128.a2	c128.a2.a1	tr|D4K3F9|D4K3F9_9FIRM	Iron-regulated ABC transporter membrane component SufB OS=Faecalibacterium prausnitzii L2-6 OX=718252 GN=FP2_03980 PE=3 SV=1	1	0	0	0	0	0	0	0	0
c129	c129.a3	c129.a3.a1	tr|D4JY66|D4JY66_9FIRM	30S ribosomal protein S3 OS=Faecalibacterium prausnitzii L2-6 OX=718252 GN=rpsC PE=3 SV=1	1	0	0	1	0	0	0	0	0
c130	c130.a1	c130.a1.a1	tr|A0A2A6ZJB3|A0A2A6ZJB3_9FIRM	50S ribosomal protein L6 OS=Faecalibacterium prausnitzii OX=853 GN=rplF PE=3 SV=1	1	0	0	0	0	0	0	0	0
c131	c131.a2	c131.a2.a1	tr|A8SG61|A8SG61_9FIRM	Putative inosine-5'-monophosphate dehydrogenase OS=Faecalibacterium prausnitzii M21/2 OX=411485 GN=FAEPRAM212_02959 PE=4 SV=1	1	0	0	0	0	0	0	0	0
c131	c131.a3	c131.a3.a1	tr|A0A2A6ZH59|A0A2A6ZH59_9FIRM	Inosine 5-monophosphate dehydrogenase OS=Faecalibacterium prausnitzii OX=853 GN=CGS49_11915 PE=4 SV=1	1	0	0	0	0	0	0	0	0
c132	c132.a1	c132.a1.a1	tr|A8SGV3|A8SGV3_9FIRM	N4-gp56 family major capsid protein OS=Faecalibacterium prausnitzii M21/2 OX=411485 GN=FAEPRAM212_03171 PE=4 SV=1	1	0	0	0	0	0	0	0	0
c132	c132.a2	c132.a2.a1	tr|A0A2A6ZFH8|A0A2A6ZFH8_9FIRM	N4-gp56 family major capsid protein OS=Faecalibacterium prausnitzii OX=853 GN=CGS49_08760 PE=4 SV=1	1	0	0	0	0	0	0	0	0
c132	c132.a3	c132.a3.a1	tr|D4K1P2|D4K1P2_9FIRM	N4-gp56 family major capsid protein OS=Faecalibacterium prausnitzii L2-6 OX=718252 GN=FP2_29220 PE=4 SV=1	1	0	0	0	0	0	0	0	0
c132	c132.a4	c132.a4.a1	tr|C7H427|C7H427_FAEPA	N4-gp56 family major capsid protein OS=Faecalibacterium prausnitzii (strain DSM 17677 / JCM 31915 / A2-165) OX=411483 GN=FAEPRAA2165_01040 PE=4 SV=1	1	0	0	0	0	0	0	0	0
c133	c133.a1	c133.a1.a1	tr|A0A2A6ZH19|A0A2A6ZH19_9FIRM	ATP-dependent Clp protease ATP-binding subunit ClpX OS=Faecalibacterium prausnitzii OX=853 GN=clpX PE=3 SV=1	1	0	0	0	0	0	1	0	0
c133	c133.a2	c133.a2.a1	tr|A8SF12|A8SF12_9FIRM	ATP-dependent Clp protease ATP-binding subunit ClpX OS=Faecalibacterium prausnitzii M21/2 OX=411485 GN=clpX PE=3 SV=1	1	0	0	0	0	0	0	0	0
c134	c134.a2	c134.a2.a1	tr|A8SFQ0|A8SFQ0_9FIRM	Radical SAM domain protein OS=Faecalibacterium prausnitzii M21/2 OX=411485 GN=FAEPRAM212_02815 PE=4 SV=1	1	0	0	0	0	0	0	0	0
c135	c135.a1	c135.a1.a1	tr|A8SAF1|A8SAF1_9FIRM	ABC transporter, ATP-binding protein OS=Faecalibacterium prausnitzii M21/2 OX=411485 GN=FAEPRAM212_01349 PE=4 SV=1	1	0	0	0	0	0	0	0	0
c135	c135.a2	c135.a2.a1	tr|A0A2A6ZJP5|A0A2A6ZJP5_9FIRM	Sugar ABC transporter ATP-binding protein OS=Faecalibacterium prausnitzii OX=853 GN=CGS49_06085 PE=4 SV=1	1	0	0	0	0	0	0	0	0
c136	c136.a2	c136.a2.a1	tr|A0A2A6ZHB0|A0A2A6ZHB0_9FIRM	Aspartate-semialdehyde dehydrogenase OS=Faecalibacterium prausnitzii OX=853 GN=asd PE=4 SV=1	1	0	0	0	0	0	0	0	0
c136	c136.a3	c136.a3.a1	tr|A8SFA4|A8SFA4_9FIRM	Aspartate-semialdehyde dehydrogenase OS=Faecalibacterium prausnitzii M21/2 OX=411485 GN=asd PE=4 SV=1	1	0	0	0	0	0	0	0	0
c137	c137.a2	c137.a2.a1	tr|A0A2A6ZFX1|A0A2A6ZFX1_9FIRM	LL-diaminopimelate aminotransferase OS=Faecalibacterium prausnitzii OX=853 GN=dapL PE=3 SV=1	1	0	0	0	0	0	0	0	0
c137	c137.a3	c137.a3.a1	tr|A8S7U3|A8S7U3_9FIRM	LL-diaminopimelate aminotransferase OS=Faecalibacterium prausnitzii M21/2 OX=411485 GN=dapL PE=3 SV=1	1	0	0	0	0	0	0	0	0
c137	c137.a4	c137.a4.a1	tr|D4JYF2|D4JYF2_9FIRM	LL-diaminopimelate aminotransferase OS=Faecalibacterium prausnitzii L2-6 OX=718252 GN=dapL PE=3 SV=1	1	1	0	0	0	0	0	0	0
c138	c138.a2	c138.a2.a1	tr|A8SBF4|A8SBF4_9FIRM	Glutamate synthase (NADPH), homotetrameric OS=Faecalibacterium prausnitzii M21/2 OX=411485 GN=gltA PE=4 SV=1	1	0	0	0	1	0	0	0	0
c138	c138.a3	c138.a3.a1	tr|A0A2A6ZGB1|A0A2A6ZGB1_9FIRM	Glutamate synthase (NADPH), homotetrameric OS=Faecalibacterium prausnitzii OX=853 GN=gltA PE=4 SV=1	1	0	0	0	0	0	0	0	0
c139	c139.a2	c139.a2.a1	tr|A0A2A6ZLW1|A0A2A6ZLW1_9FIRM	Flavodoxin OS=Faecalibacterium prausnitzii OX=853 GN=CGS49_02605 PE=3 SV=1	1	0	0	0	0	0	0	0	0
c139	c139.a3	c139.a3.a1	tr|A8SFR5|A8SFR5_9FIRM	Metallo-beta-lactamase domain protein OS=Faecalibacterium prausnitzii M21/2 OX=411485 GN=FAEPRAM212_02829 PE=3 SV=1	1	0	0	0	0	0	0	0	0
c140	c140.a1	c140.a1.a1	tr|A8SF14|A8SF14_9FIRM	Aminotransferase OS=Faecalibacterium prausnitzii M21/2 OX=411485 GN=FAEPRAM212_02629 PE=4 SV=1	1	0	0	0	0	0	0	0	0
c140	c140.a3	c140.a3.a1	tr|A0A2A6ZGX6|A0A2A6ZGX6_9FIRM	Aminotransferase OS=Faecalibacterium prausnitzii OX=853 GN=CGS49_11660 PE=4 SV=1	1	0	0	0	0	0	0	0	0
c141	c141.a1	c141.a1.a1	tr|A8S6I0|A8S6I0_9FIRM	Phage tail protein OS=Faecalibacterium prausnitzii M21/2 OX=411485 GN=FAEPRAM212_00200 PE=4 SV=1	1	0	0	0	0	0	0	0	0
c142	c142.a2	c142.a2.a1	tr|A8S6M2|A8S6M2_9FIRM	Peptidase, M24 family OS=Faecalibacterium prausnitzii M21/2 OX=411485 GN=FAEPRAM212_00244 PE=4 SV=1	1	0	0	0	0	0	0	0	0
c142	c142.a3	c142.a3.a1	tr|A0A2A6ZJY6|A0A2A6ZJY6_9FIRM	Peptidase M24 OS=Faecalibacterium prausnitzii OX=853 GN=CGS49_04360 PE=4 SV=1	1	0	0	0	0	0	0	0	0
c142	c142.a4	c142.a4.a1	tr|D4K2G6|D4K2G6_9FIRM	Xaa-Pro aminopeptidase OS=Faecalibacterium prausnitzii L2-6 OX=718252 GN=FP2_32360 PE=4 SV=1	1	0	0	0	0	1	0	0	0
c143	c143.a1	c143.a1.a1	tr|A8SC16|A8SC16_9FIRM	AAA family ATPase OS=Faecalibacterium prausnitzii M21/2 OX=411485 GN=FAEPRAM212_01825 PE=4 SV=1	1	0	0	0	0	0	0	0	0
c143	c143.a2	c143.a2.a1	tr|A0A2A6ZKE9|A0A2A6ZKE9_9FIRM	SMC hinge domain-containing protein OS=Faecalibacterium prausnitzii OX=853 GN=CGS49_03270 PE=4 SV=1	1	0	0	0	0	0	0	0	0
c143	c143.a4	c143.a4.a1	tr|D4JZJ0|D4JZJ0_9FIRM	SMC proteins Flexible Hinge Domain OS=Faecalibacterium prausnitzii L2-6 OX=718252 GN=FP2_20470 PE=4 SV=1	1	0	0	0	0	0	0	0	0
c145	c145.a1	c145.a1.a1	tr|A0A2A6ZFJ4|A0A2A6ZFJ4_9FIRM	Arginine--tRNA ligase OS=Faecalibacterium prausnitzii OX=853 GN=argS PE=3 SV=1	1	0	0	0	0	0	0	0	0
c145	c145.a3	c145.a3.a1	tr|A8SD70|A8SD70_9FIRM	Arginine--tRNA ligase OS=Faecalibacterium prausnitzii M21/2 OX=411485 GN=argS PE=3 SV=1	1	0	0	0	0	0	0	0	0
c145	c145.a4	c145.a4.a1	tr|D4K327|D4K327_9FIRM	Arginine--tRNA ligase OS=Faecalibacterium prausnitzii L2-6 OX=718252 GN=argS PE=3 SV=1	1	0	0	0	0	0	0	0	0
c146	c146.a1	c146.a1.a1	tr|A8S787|A8S787_9FIRM	Protein RecA OS=Faecalibacterium prausnitzii M21/2 OX=411485 GN=recA PE=3 SV=1	1	0	0	0	0	0	0	0	0
c146	c146.a2	c146.a2.a1	tr|A0A2A6ZJ77|A0A2A6ZJ77_9FIRM	Protein RecA OS=Faecalibacterium prausnitzii OX=853 GN=recA PE=3 SV=1	1	0	0	0	0	0	0	0	0
c147	c147.a1	c147.a1.a1	tr|A0A2A6ZLF7|A0A2A6ZLF7_9FIRM	GTPase Der OS=Faecalibacterium prausnitzii OX=853 GN=der PE=3 SV=1	1	0	0	0	0	0	0	0	0
c147	c147.a3	c147.a3.a1	tr|A8S7C1|A8S7C1_9FIRM	GTPase Der OS=Faecalibacterium prausnitzii M21/2 OX=411485 GN=der PE=3 SV=1	1	0	0	0	0	0	0	0	0
c148	c148.a1	c148.a1.a1	tr|A0A2A6ZJV3|A0A2A6ZJV3_9FIRM	Glutamate--tRNA ligase OS=Faecalibacterium prausnitzii OX=853 GN=gltX PE=3 SV=1	1	0	0	0	0	0	0	0	0
c148	c148.a2	c148.a2.a1	tr|A8S758|A8S758_9FIRM	Glutamate--tRNA ligase OS=Faecalibacterium prausnitzii M21/2 OX=411485 GN=gltX PE=3 SV=1	1	0	0	0	0	0	0	0	0
c148	c148.a4	c148.a4.a1	tr|D4JXC9|D4JXC9_9FIRM	Glutamate--tRNA ligase OS=Faecalibacterium prausnitzii L2-6 OX=718252 GN=gltX PE=3 SV=1	1	0	0	0	0	0	0	0	0
c149	c149.a2	c149.a2.a1	tr|A0A2A6ZJ66|A0A2A6ZJ66_9FIRM	Glucose-1-phosphate adenylyltransferase subunit GlgD OS=Faecalibacterium prausnitzii OX=853 GN=glgD PE=3 SV=1	1	0	0	0	0	0	0	0	0
c149	c149.a3	c149.a3.a1	tr|A8S6H2|A8S6H2_9FIRM	Glucose-1-phosphate adenylyltransferase, GlgD subunit OS=Faecalibacterium prausnitzii M21/2 OX=411485 GN=glgD PE=3 SV=1	1	0	0	0	0	0	0	0	0
c150	c150.a1	c150.a1.a1	tr|A8SGV9|A8SGV9_9FIRM	Cell envelope biogenesis protein TolA OS=Faecalibacterium prausnitzii M21/2 OX=411485 GN=FAEPRAM212_03176 PE=4 SV=1	1	0	0	0	0	0	0	0	0
c151	c151.a1	c151.a1.a1	tr|A8S817|A8S817_9FIRM	DNA topoisomerase (ATP-hydrolyzing) OS=Faecalibacterium prausnitzii M21/2 OX=411485 GN=FAEPRAM212_00615 PE=4 SV=1	1	0	0	0	0	0	0	0	0
c151	c151.a2	c151.a2.a1	tr|A0A2A6ZIA6|A0A2A6ZIA6_9FIRM	DNA topoisomerase (ATP-hydrolyzing) OS=Faecalibacterium prausnitzii OX=853 GN=CGS49_08105 PE=4 SV=1	1	0	0	0	0	0	0	0	0
c152	c152.a1	c152.a1.a1	tr|A0A2A6ZJ84|A0A2A6ZJ84_9FIRM	UDP-N-acetylmuramyl-tripeptide synthetase OS=Faecalibacterium prausnitzii OX=853 GN=murE PE=3 SV=1	1	0	0	0	0	1	0	0	0
c152	c152.a2	c152.a2.a1	tr|A8SE23|A8SE23_9FIRM	UDP-N-acetylmuramyl-tripeptide synthetase OS=Faecalibacterium prausnitzii M21/2 OX=411485 GN=murE PE=3 SV=1	1	0	0	0	0	0	0	0	0
c153	c153.a1	c153.a1.a1	tr|A8SE20|A8SE20_9FIRM	Acetyl-coenzyme A carboxylase carboxyl transferase subunit alpha OS=Faecalibacterium prausnitzii M21/2 OX=411485 GN=accA PE=3 SV=1	1	0	0	0	0	0	0	0	0
c153	c153.a2	c153.a2.a1	tr|A0A2A6ZKT3|A0A2A6ZKT3_9FIRM	Acetyl-coenzyme A carboxylase carboxyl transferase subunit alpha OS=Faecalibacterium prausnitzii OX=853 GN=accA PE=3 SV=1	1	0	0	0	0	0	0	0	0
c153	c153.a4	c153.a4.a1	tr|D4JZM5|D4JZM5_9FIRM	Acetyl-coenzyme A carboxylase carboxyl transferase subunit alpha OS=Faecalibacterium prausnitzii L2-6 OX=718252 GN=accA PE=3 SV=1	1	0	0	0	0	0	0	0	0
c155	c155.a2	c155.a2.a1	tr|A0A2A6ZFR1|A0A2A6ZFR1_9FIRM	dTDP-glucose 4,6-dehydratase OS=Faecalibacterium prausnitzii OX=853 GN=rfbB PE=3 SV=1	1	0	0	0	0	0	0	0	0
c156	c156.a2	c156.a2.a1	tr|A8S6M4|A8S6M4_9FIRM	CobW/P47K family protein OS=Faecalibacterium prausnitzii M21/2 OX=411485 GN=FAEPRAM212_00246 PE=3 SV=1	1	0	0	0	0	0	0	0	0
c156	c156.a3	c156.a3.a1	tr|A0A2A6ZJN9|A0A2A6ZJN9_9FIRM	Cobalamin biosynthesis protein CobW OS=Faecalibacterium prausnitzii OX=853 GN=CGS49_04355 PE=3 SV=1	1	0	0	0	0	0	0	0	0
c156	c156.a4	c156.a4.a1	tr|D4K2G7|D4K2G7_9FIRM	Putative GTPases (G3E family) OS=Faecalibacterium prausnitzii L2-6 OX=718252 GN=FP2_32370 PE=3 SV=1	1	0	0	0	0	0	0	0	0
c157	c157.a3	c157.a3.a1	tr|D4K4D9|D4K4D9_9FIRM	Tyrosine--tRNA ligase OS=Faecalibacterium prausnitzii L2-6 OX=718252 GN=tyrS PE=3 SV=1	1	0	0	0	0	0	0	0	0
c157	c157.a4	c157.a4.a1	tr|A8SFB3|A8SFB3_9FIRM	Tyrosine--tRNA ligase OS=Faecalibacterium prausnitzii M21/2 OX=411485 GN=tyrS PE=3 SV=1	1	0	0	0	0	0	0	0	0
c158	c158.a1	c158.a1.a1	tr|A0A2A6ZJ23|A0A2A6ZJ23_9FIRM	Enolase OS=Faecalibacterium prausnitzii OX=853 GN=eno PE=3 SV=1	1	0	0	0	0	0	0	0	0
c158	c158.a2	c158.a2.a1	tr|C7H462|C7H462_FAEPA	Enolase OS=Faecalibacterium prausnitzii (strain DSM 17677 / JCM 31915 / A2-165) OX=411483 GN=eno PE=3 SV=1	1	1	0	0	0	0	0	0	0
c158	c158.a3	c158.a3.a1	tr|A8SAA3|A8SAA3_9FIRM	Enolase OS=Faecalibacterium prausnitzii M21/2 OX=411485 GN=eno PE=3 SV=1	1	0	0	0	0	0	0	0	0
c159	c159.a1	c159.a1.a1	tr|A8SGZ0|A8SGZ0_9FIRM	Galactowaldenase OS=Faecalibacterium prausnitzii M21/2 OX=411485 GN=FAEPRAM212_03202 PE=3 SV=1	1	0	0	0	0	0	0	0	0
c159	c159.a2	c159.a2.a1	tr|A8SG42|A8SG42_9FIRM	Galactowaldenase OS=Faecalibacterium prausnitzii M21/2 OX=411485 GN=FAEPRAM212_02941 PE=3 SV=1	1	0	0	0	0	0	0	0	0
c160	c160.a1	c160.a1.a1	tr|A8S955|A8S955_9FIRM	RND transporter, HAE1/HME family, permease protein OS=Faecalibacterium prausnitzii M21/2 OX=411485 GN=FAEPRAM212_00961 PE=4 SV=1	1	0	0	0	0	0	0	0	0
c160	c160.a2	c160.a2.a1	tr|A0A2A6ZKK1|A0A2A6ZKK1_9FIRM	Acriflavin resistance protein OS=Faecalibacterium prausnitzii OX=853 GN=CGS49_03670 PE=4 SV=1	1	0	0	0	0	0	0	0	0
c161	c161.a1	c161.a1.a1	tr|A8SC07|A8SC07_9FIRM	inorganic diphosphatase OS=Faecalibacterium prausnitzii M21/2 OX=411485 GN=FAEPRAM212_01816 PE=4 SV=1	1	0	0	1	2	1	0	0	0
c161	c161.a3	c161.a3.a1	tr|A0A2A6ZKN2|A0A2A6ZKN2_9FIRM	inorganic diphosphatase OS=Faecalibacterium prausnitzii OX=853 GN=CGS49_03300 PE=4 SV=1	1	0	0	0	0	0	0	0	0
c162	c162.a2	c162.a2.a1	tr|A8SBI4|A8SBI4_9FIRM	Lon protease OS=Faecalibacterium prausnitzii M21/2 OX=411485 GN=lon PE=2 SV=1	1	0	0	0	0	0	0	0	0
c162	c162.a3	c162.a3.a1	tr|A0A2A6ZGS7|A0A2A6ZGS7_9FIRM	Lon protease OS=Faecalibacterium prausnitzii OX=853 GN=lon PE=2 SV=1	1	0	0	0	0	0	0	0	0
c163	c163.a1	c163.a1.a1	tr|A0A2A6ZFU3|A0A2A6ZFU3_9FIRM	PTS glucose transporter subunit IIA OS=Faecalibacterium prausnitzii OX=853 GN=CGS49_09555 PE=4 SV=1	1	0	0	0	0	0	0	0	0
c164	c164.a1	c164.a1.a1	tr|A8SCN5|A8SCN5_9FIRM	Phosphoenolpyruvate-dependent sugar phosphotransferase system, EIIA 2 OS=Faecalibacterium prausnitzii M21/2 OX=411485 GN=FAEPRAM212_02017 PE=4 SV=1	1	0	0	0	0	0	0	0	0
c164	c164.a2	c164.a2.a1	tr|A0A2A6ZM63|A0A2A6ZM63_9FIRM	PTS fructose transporter subunit IIC OS=Faecalibacterium prausnitzii OX=853 GN=CGS49_00355 PE=4 SV=1	1	0	0	0	0	0	0	0	0
c165	c165.a1	c165.a1.a1	tr|A8SBW7|A8SBW7_9FIRM	R3H domain protein OS=Faecalibacterium prausnitzii M21/2 OX=411485 GN=FAEPRAM212_01781 PE=4 SV=1	1	0	0	0	0	0	0	0	0
c166	c166.a2	c166.a2.a1	tr|A8S8L6|A8S8L6_9FIRM	Band_7_1 domain-containing protein OS=Faecalibacterium prausnitzii M21/2 OX=411485 GN=FAEPRAM212_00805 PE=4 SV=1	1	0	0	0	0	0	0	0	0
c167	c167.a2	c167.a2.a1	tr|A8SG78|A8SG78_9FIRM	Oleate hydratase OS=Faecalibacterium prausnitzii M21/2 OX=411485 GN=FAEPRAM212_02975 PE=4 SV=1	1	0	0	0	0	0	0	0	0
c168	c168.a2	c168.a2.a1	tr|A0A2A6ZG31|A0A2A6ZG31_9FIRM	Cell shape-determining protein MreB OS=Faecalibacterium prausnitzii OX=853 GN=mreB PE=3 SV=1	1	0	0	0	0	0	0	0	0
c168	c168.a3	c168.a3.a1	tr|A8SAV7|A8SAV7_9FIRM	Cell shape-determining protein MreB OS=Faecalibacterium prausnitzii M21/2 OX=411485 GN=mreB PE=3 SV=1	1	0	0	0	0	0	0	0	0
c168	c168.a4	c168.a4.a1	tr|D4JYG8|D4JYG8_9FIRM	Cell shape-determining protein MreB OS=Faecalibacterium prausnitzii L2-6 OX=718252 GN=mreB PE=3 SV=1	1	0	0	0	1	0	0	1	0
c169	c169.a1	c169.a1.a1	tr|A8S784|A8S784_9FIRM	Ribosomal protein S12 methylthiotransferase RimO OS=Faecalibacterium prausnitzii M21/2 OX=411485 GN=rimO PE=3 SV=1	1	0	0	0	0	0	0	0	0
c169	c169.a3	c169.a3.a1	tr|A0A2A6ZJ54|A0A2A6ZJ54_9FIRM	Ribosomal protein S12 methylthiotransferase RimO OS=Faecalibacterium prausnitzii OX=853 GN=rimO PE=3 SV=1	1	0	0	0	0	0	0	0	0
c170	c170.a1	c170.a1.a1	tr|A0A2A6ZHM6|A0A2A6ZHM6_9FIRM	CTP synthase OS=Faecalibacterium prausnitzii OX=853 GN=pyrG PE=3 SV=1	1	0	0	0	0	0	0	0	0
c171	c171.a1	c171.a1.a1	tr|A8S6D5|A8S6D5_9FIRM	DEAD/DEAH box helicase OS=Faecalibacterium prausnitzii M21/2 OX=411485 GN=FAEPRAM212_00153 PE=3 SV=1	1	0	0	0	0	0	0	0	0
c171	c171.a2	c171.a2.a1	tr|A0A2A6ZK49|A0A2A6ZK49_9FIRM	DEAD/DEAH box helicase OS=Faecalibacterium prausnitzii OX=853 GN=CGS49_03965 PE=3 SV=1	1	0	0	0	0	0	0	0	0
c172	c172.a1	c172.a1.a1	tr|A0A2A6ZIJ5|A0A2A6ZIJ5_9FIRM	Cadmium-translocating P-type ATPase OS=Faecalibacterium prausnitzii OX=853 GN=cadA PE=3 SV=1	1	0	0	0	0	0	0	0	0
c172	c172.a3	c172.a3.a1	tr|A8S9J5|A8S9J5_9FIRM	Cadmium-exporting ATPase OS=Faecalibacterium prausnitzii M21/2 OX=411485 GN=cadA PE=3 SV=1	1	0	0	0	0	0	0	0	0
c173	c173.a1	c173.a1.a1	tr|A0A2A6ZJ11|A0A2A6ZJ11_9FIRM	ABC transporter OS=Faecalibacterium prausnitzii OX=853 GN=CGS49_06620 PE=4 SV=1	1	0	0	0	0	0	0	0	0
c173	c173.a3	c173.a3.a1	tr|A8SE06|A8SE06_9FIRM	ABC transporter, ATP-binding protein OS=Faecalibacterium prausnitzii M21/2 OX=411485 GN=FAEPRAM212_02393 PE=4 SV=1	1	0	0	0	1	0	0	0	0
c175	c175.a1	c175.a1.a1	tr|A8S9G8|A8S9G8_9FIRM	Diguanylate cyclase (GGDEF) domain protein OS=Faecalibacterium prausnitzii M21/2 OX=411485 GN=FAEPRAM212_01053 PE=4 SV=1	1	0	0	0	0	0	0	0	0
c176	c176.a2	c176.a2.a1	tr|A8S8G2|A8S8G2_9FIRM	Transcription termination/antitermination protein NusA OS=Faecalibacterium prausnitzii M21/2 OX=411485 GN=nusA PE=3 SV=1	1	0	0	0	0	0	0	0	0
c177	c177.a1	c177.a1.a1	tr|A8SC27|A8SC27_9FIRM	Carbon starvation protein CstA OS=Faecalibacterium prausnitzii M21/2 OX=411485 GN=FAEPRAM212_01834 PE=3 SV=1	1	1	3	3	1	2	3	1	0
c177	c177.a3	c177.a3.a1	tr|A0A2A6ZKK4|A0A2A6ZKK4_9FIRM	Carbon starvation protein A OS=Faecalibacterium prausnitzii OX=853 GN=CGS49_03210 PE=3 SV=1	1	0	0	0	0	0	0	0	0
c178	c178.a1	c178.a1.a1	tr|A0A2A6ZIZ7|A0A2A6ZIZ7_9FIRM	ABC transporter OS=Faecalibacterium prausnitzii OX=853 GN=CGS49_06615 PE=4 SV=1	1	0	0	0	0	0	0	0	0
c178	c178.a3	c178.a3.a1	tr|A8SE05|A8SE05_9FIRM	ABC transporter, ATP-binding protein OS=Faecalibacterium prausnitzii M21/2 OX=411485 GN=FAEPRAM212_02392 PE=4 SV=1	1	0	0	0	0	0	0	0	0
c178	c178.a4	c178.a4.a1	tr|A8SAM6|A8SAM6_9FIRM	ABC transporter, ATP-binding protein OS=Faecalibacterium prausnitzii M21/2 OX=411485 GN=FAEPRAM212_01415 PE=4 SV=1	1	0	0	0	0	0	0	0	0
c178	c178.a5	c178.a5.a1	tr|A0A2A6ZG47|A0A2A6ZG47_9FIRM	Multidrug ABC transporter ATP-binding protein OS=Faecalibacterium prausnitzii OX=853 GN=CGS49_10330 PE=4 SV=1	1	0	0	0	0	0	0	0	0
c179	c179.a2	c179.a2.a1	tr|A8SAD8|A8SAD8_9FIRM	Bifunctional protein FolC OS=Faecalibacterium prausnitzii M21/2 OX=411485 GN=folC PE=3 SV=1	1	0	0	0	0	0	0	0	0
c179	c179.a3	c179.a3.a1	tr|A0A2A6ZIY4|A0A2A6ZIY4_9FIRM	Tetrahydrofolate synthase OS=Faecalibacterium prausnitzii OX=853 GN=CGS49_06885 PE=3 SV=1	1	0	0	0	0	0	0	0	0
c180	c180.a1	c180.a1.a1	tr|A0A2A6ZIX7|A0A2A6ZIX7_9FIRM	Condensation domain-containing protein OS=Faecalibacterium prausnitzii OX=853 GN=CGS49_06550 PE=4 SV=1	1	0	0	0	0	0	0	0	0
c182	c182.a2	c182.a2.a1	tr|A0A2A6ZGU6|A0A2A6ZGU6_9FIRM	Polyphosphate kinase OS=Faecalibacterium prausnitzii OX=853 GN=ppk1 PE=3 SV=1	1	0	0	0	0	0	0	0	0
c182	c182.a3	c182.a3.a1	tr|A8SEZ7|A8SEZ7_9FIRM	Polyphosphate kinase OS=Faecalibacterium prausnitzii M21/2 OX=411485 GN=ppk1 PE=3 SV=1	1	0	0	0	0	0	0	0	0
c182	c182.a4	c182.a4.a1	tr|D4K494|D4K494_9FIRM	Polyphosphate kinase OS=Faecalibacterium prausnitzii L2-6 OX=718252 GN=ppk PE=3 SV=1	1	0	0	0	0	0	1	1	0
c184	c184.a2	c184.a2.a1	tr|A0A2A6ZBF9|A0A2A6ZBF9_9FIRM	30S ribosomal protein S8 OS=Faecalibacterium prausnitzii OX=853 GN=rpsH PE=3 SV=1	1	0	0	0	0	0	0	0	0
c184	c184.a3	c184.a3.a1	tr|A8S6Y9|A8S6Y9_9FIRM	30S ribosomal protein S8 OS=Faecalibacterium prausnitzii M21/2 OX=411485 GN=rpsH PE=3 SV=1	1	0	0	0	0	0	0	0	0
c185	c185.a2	c185.a2.a1	tr|A0A173VA15|A0A173VA15_9FIRM	50S ribosomal protein L1 OS=Faecalibacterium prausnitzii OX=853 GN=rplA PE=3 SV=1	2	0	0	0	0	0	0	0	0
c186	c186.a1	c186.a1.a1	tr|A0A2A6ZHB7|A0A2A6ZHB7_9FIRM	phosphate acetyltransferase OS=Faecalibacterium prausnitzii OX=853 GN=pta PE=3 SV=1	1	0	0	0	0	0	0	0	0
c186	c186.a2	c186.a2.a1	tr|A8SG97|A8SG97_9FIRM	phosphate acetyltransferase OS=Faecalibacterium prausnitzii M21/2 OX=411485 GN=pta PE=3 SV=1	1	0	0	0	0	0	0	0	0
c187	c187.a1	c187.a1.a1	tr|A0A2A6ZLJ0|A0A2A6ZLJ0_9FIRM	GTPase Obg OS=Faecalibacterium prausnitzii OX=853 GN=obg PE=3 SV=1	1	0	0	0	0	0	0	0	0
c187	c187.a2	c187.a2.a1	tr|A8SAQ4|A8SAQ4_9FIRM	GTPase Obg OS=Faecalibacterium prausnitzii M21/2 OX=411485 GN=obg PE=3 SV=1	1	0	0	0	0	0	0	0	0
c187	c187.a4	c187.a4.a1	tr|D4K3W6|D4K3W6_9FIRM	GTPase Obg OS=Faecalibacterium prausnitzii L2-6 OX=718252 GN=obg PE=3 SV=1	1	0	0	0	0	0	0	0	0
c188	c188.a1	c188.a1.a1	tr|A8SAL6|A8SAL6_9FIRM	ABC transporter, ATP-binding protein OS=Faecalibacterium prausnitzii M21/2 OX=411485 GN=FAEPRAM212_01407 PE=4 SV=1	1	0	0	0	0	0	0	0	0
c189	c189.a1	c189.a1.a1	tr|A8SGV7|A8SGV7_9FIRM	F5/8 type C domain protein OS=Faecalibacterium prausnitzii M21/2 OX=411485 GN=FAEPRAM212_03174 PE=4 SV=1	1	0	0	0	0	0	0	0	0
c189	c189.a2	c189.a2.a1	tr|A0A2A6ZFG9|A0A2A6ZFG9_9FIRM	Fibronectin type-III domain-containing protein OS=Faecalibacterium prausnitzii OX=853 GN=CGS49_08775 PE=4 SV=1	1	0	0	0	0	0	0	0	0
c189	c189.a3	c189.a3.a1	tr|C7H424|C7H424_FAEPA	Fibronectin type-III domain-containing protein OS=Faecalibacterium prausnitzii (strain DSM 17677 / JCM 31915 / A2-165) OX=411483 GN=FAEPRAA2165_01037 PE=4 SV=1	1	0	0	0	0	0	0	0	0
c189	c189.a4	c189.a4.a1	tr|D4K1P5|D4K1P5_9FIRM	Fibronectin type-III domain-containing protein OS=Faecalibacterium prausnitzii L2-6 OX=718252 GN=FP2_29250 PE=4 SV=1	1	0	0	0	0	0	0	0	0
c190	c190.a2	c190.a2.a1	tr|A0A2A6ZJ51|A0A2A6ZJ51_9FIRM	M3 family oligoendopeptidase OS=Faecalibacterium prausnitzii OX=853 GN=CGS49_06875 PE=3 SV=1	1	0	0	0	0	0	0	0	0
c190	c190.a3	c190.a3.a1	tr|A8SAD6|A8SAD6_9FIRM	Oligoendopeptidase, M3 family OS=Faecalibacterium prausnitzii M21/2 OX=411485 GN=FAEPRAM212_01334 PE=3 SV=1	1	0	0	0	0	0	0	0	0
c191	c191.a2	c191.a2.a1	tr|A8SFC1|A8SFC1_9FIRM	1-deoxy-D-xylulose-5-phosphate synthase OS=Faecalibacterium prausnitzii M21/2 OX=411485 GN=dxs PE=3 SV=1	1	0	0	0	1	0	0	0	0
c193	c193.a1	c193.a1.a1	tr|A0A2A6ZKP8|A0A2A6ZKP8_9FIRM	Acetyl-coenzyme A carboxylase carboxyl transferase subunit beta OS=Faecalibacterium prausnitzii OX=853 GN=accD PE=3 SV=1	1	0	0	0	0	0	0	0	0
c193	c193.a2	c193.a2.a1	tr|A8SE21|A8SE21_9FIRM	Acetyl-coenzyme A carboxylase carboxyl transferase subunit beta OS=Faecalibacterium prausnitzii M21/2 OX=411485 GN=accD PE=3 SV=1	1	0	0	0	0	0	0	0	0
c194	c194.a1	c194.a1.a1	tr|A0A2A6ZIY9|A0A2A6ZIY9_9FIRM	2-dehydro-3-deoxy-phosphogluconate aldolase OS=Faecalibacterium prausnitzii OX=853 GN=CGS49_06690 PE=3 SV=1	1	0	0	0	0	0	0	0	0
c194	c194.a3	c194.a3.a1	tr|A8SE53|A8SE53_9FIRM	2-dehydro-3-deoxy-phosphogluconate aldolase OS=Faecalibacterium prausnitzii M21/2 OX=411485 GN=eda PE=3 SV=1	1	0	0	0	0	0	0	0	0
c195	c195.a2	c195.a2.a1	tr|A0A2A6ZKE7|A0A2A6ZKE7_9FIRM	Ribosome-binding ATPase YchF OS=Faecalibacterium prausnitzii OX=853 GN=ychF PE=3 SV=1	1	0	0	0	0	0	0	0	0
c195	c195.a3	c195.a3.a1	tr|A8S6B2|A8S6B2_9FIRM	Ribosome-binding ATPase YchF OS=Faecalibacterium prausnitzii M21/2 OX=411485 GN=ychF PE=3 SV=1	1	0	0	0	0	0	0	0	0
c196	c196.a2	c196.a2.a1	tr|A8SGZ8|A8SGZ8_9FIRM	Phosphoglucosamine mutase OS=Faecalibacterium prausnitzii M21/2 OX=411485 GN=glmM PE=3 SV=1	1	0	0	0	0	0	0	0	0
c196	c196.a4	c196.a4.a1	tr|A8SG23|A8SG23_9FIRM	Phosphoglucosamine mutase OS=Faecalibacterium prausnitzii M21/2 OX=411485 GN=glmM PE=3 SV=1	1	0	0	0	0	0	0	0	0
c197	c197.a1	c197.a1.a1	tr|A0A2A6ZJL9|A0A2A6ZJL9_9FIRM	Isocitrate dehydrogenase [NADP] OS=Faecalibacterium prausnitzii OX=853 GN=CGS49_05210 PE=3 SV=1	1	0	0	0	0	0	0	0	0
c197	c197.a2	c197.a2.a1	tr|A8SEV4|A8SEV4_9FIRM	Isocitrate dehydrogenase [NADP] OS=Faecalibacterium prausnitzii M21/2 OX=411485 GN=FAEPRAM212_02567 PE=3 SV=1	1	0	0	0	0	0	0	0	0
c198	c198.a1	c198.a1.a1	tr|A8S809|A8S809_9FIRM	Histidine--tRNA ligase OS=Faecalibacterium prausnitzii M21/2 OX=411485 GN=hisS PE=3 SV=1	1	0	0	0	0	0	0	0	0
c198	c198.a3	c198.a3.a1	tr|A0A2A6ZHU5|A0A2A6ZHU5_9FIRM	Histidine--tRNA ligase OS=Faecalibacterium prausnitzii OX=853 GN=hisS PE=3 SV=1	1	0	0	0	0	0	0	0	0
c199	c199.a1	c199.a1.a1	tr|A8SBT4|A8SBT4_9FIRM	Magnesium transporter MgtE OS=Faecalibacterium prausnitzii M21/2 OX=411485 GN=mgtE PE=3 SV=1	1	0	0	0	0	0	0	0	0
c199	c199.a2	c199.a2.a1	tr|A0A2A6ZKR2|A0A2A6ZKR2_9FIRM	Magnesium transporter MgtE OS=Faecalibacterium prausnitzii OX=853 GN=mgtE PE=3 SV=1	1	0	0	0	0	0	0	0	0
c200	c200.a2	c200.a2.a1	tr|A8SFR3|A8SFR3_9FIRM	UDP-N-acetylmuramoylalanine--D-glutamate ligase OS=Faecalibacterium prausnitzii M21/2 OX=411485 GN=murD PE=3 SV=1	1	0	0	0	0	0	0	0	0
c200	c200.a3	c200.a3.a1	tr|A0A2A6ZHL9|A0A2A6ZHL9_9FIRM	UDP-N-acetylmuramoylalanine--D-glutamate ligase OS=Faecalibacterium prausnitzii OX=853 GN=murD PE=3 SV=1	1	0	0	0	0	0	0	0	0
c201	c201.a1	c201.a1.a1	tr|A0A2A6ZJ38|A0A2A6ZJ38_9FIRM	UDP-N-acetylmuramoyl-tripeptide--D-alanyl-D-alanine ligase OS=Faecalibacterium prausnitzii OX=853 GN=murF PE=3 SV=1	1	0	0	0	0	0	0	0	0
c201	c201.a2	c201.a2.a1	tr|A8SE28|A8SE28_9FIRM	UDP-N-acetylmuramoyl-tripeptide--D-alanyl-D-alanine ligase OS=Faecalibacterium prausnitzii M21/2 OX=411485 GN=murF PE=3 SV=1	1	0	0	0	0	0	0	0	0
c202	c202.a2	c202.a2.a1	tr|A0A2A6ZLL6|A0A2A6ZLL6_9FIRM	DNA topoisomerase 1 OS=Faecalibacterium prausnitzii OX=853 GN=topA PE=3 SV=1	1	0	0	0	0	0	0	0	0
c202	c202.a3	c202.a3.a1	tr|A8SI18|A8SI18_9FIRM	DNA topoisomerase 1 OS=Faecalibacterium prausnitzii M21/2 OX=411485 GN=topA PE=3 SV=1	1	0	0	0	0	0	0	0	0
c203	c203.a1	c203.a1.a1	tr|A8SDG4|A8SDG4_9FIRM	Flg_new_2 domain-containing protein OS=Faecalibacterium prausnitzii M21/2 OX=411485 GN=FAEPRAM212_02214 PE=4 SV=1	1	0	0	0	0	0	0	0	0
c205	c205.a1	c205.a1.a1	tr|A0A2A6ZJ97|A0A2A6ZJ97_9FIRM	Altronate oxidoreductase OS=Faecalibacterium prausnitzii OX=853 GN=CGS49_06850 PE=4 SV=1	1	0	0	0	0	0	0	0	0
c205	c205.a2	c205.a2.a1	tr|A8SDQ2|A8SDQ2_9FIRM	Mannitol dehydrogenase domain protein OS=Faecalibacterium prausnitzii M21/2 OX=411485 GN=FAEPRAM212_02291 PE=4 SV=1	1	0	0	0	0	0	0	0	0
c206	c206.a2	c206.a2.a1	tr|A0A2A6ZG57|A0A2A6ZG57_9FIRM	BMP family ABC transporter substrate-binding protein OS=Faecalibacterium prausnitzii OX=853 GN=CGS49_09950 PE=3 SV=1	1	0	0	0	0	0	0	0	0
c206	c206.a4	c206.a4.a1	tr|D4K4U8|D4K4U8_9FIRM	Uncharacterized ABC-type transport system, periplasmic component/surface lipoprotein OS=Faecalibacterium prausnitzii L2-6 OX=718252 GN=FP2_09850 PE=3 SV=1	1	0	0	0	0	0	0	0	0
c207	c207.a2	c207.a2.a1	tr|A8SFH0|A8SFH0_9FIRM	Carboxyl transferase domain protein OS=Faecalibacterium prausnitzii M21/2 OX=411485 GN=FAEPRAM212_02749 PE=4 SV=1	1	0	0	0	0	0	0	0	0
c207	c207.a3	c207.a3.a1	tr|A0A2A6ZHG6|A0A2A6ZHG6_9FIRM	Propionyl-CoA carboxylase OS=Faecalibacterium prausnitzii OX=853 GN=CGS49_12470 PE=4 SV=1	1	0	0	0	0	0	0	0	0
c207	c207.a4	c207.a4.a1	tr|D4K3Y6|D4K3Y6_9FIRM	Acetyl-CoA carboxylase, carboxyltransferase component (Subunits alpha and beta) OS=Faecalibacterium prausnitzii L2-6 OX=718252 GN=FP2_06000 PE=4 SV=1	1	0	0	0	0	0	0	0	0
c208	c208.a2	c208.a2.a1	tr|A8SES9|A8SES9_9FIRM	Putative PTS system, N-acetylglucosamine-specific IIBC component OS=Faecalibacterium prausnitzii M21/2 OX=411485 GN=FAEPRAM212_02541 PE=4 SV=1	1	0	0	0	0	0	0	0	0
c208	c208.a3	c208.a3.a1	tr|A0A2A6ZIG8|A0A2A6ZIG8_9FIRM	PTS glucose transporter subunit IIBC OS=Faecalibacterium prausnitzii OX=853 GN=CGS49_07295 PE=4 SV=1	1	0	0	0	0	0	0	0	0
c209	c209.a1	c209.a1.a1	tr|A0A2A6ZFQ8|A0A2A6ZFQ8_9FIRM	Fe-S cluster assembly ATPase SufC OS=Faecalibacterium prausnitzii OX=853 GN=sufC PE=3 SV=1	1	0	0	0	0	0	0	0	0
c210	c210.a1	c210.a1.a1	tr|A8S6I2|A8S6I2_9FIRM	Bacterial group 2 Ig-like protein OS=Faecalibacterium prausnitzii M21/2 OX=411485 GN=FAEPRAM212_00202 PE=4 SV=1	1	0	0	0	0	0	0	0	0
c211	c211.a2	c211.a2.a1	tr|A0A2A6ZIS3|A0A2A6ZIS3_9FIRM	ATPase OS=Faecalibacterium prausnitzii OX=853 GN=CGS49_06600 PE=4 SV=1	1	0	0	0	0	0	0	0	0
c211	c211.a3	c211.a3.a1	tr|A8SA68|A8SA68_9FIRM	AAA domain-containing protein OS=Faecalibacterium prausnitzii M21/2 OX=411485 GN=FAEPRAM212_01262 PE=4 SV=1	1	0	0	0	0	0	0	0	0
c212	c212.a1	c212.a1.a1	tr|A8SA04|A8SA04_9FIRM	Chaperone protein DnaK OS=Faecalibacterium prausnitzii M21/2 OX=411485 GN=dnaK PE=2 SV=1	1	0	0	0	0	0	0	0	0
c212	c212.a2	c212.a2.a1	tr|A0A2A6ZM46|A0A2A6ZM46_9FIRM	Chaperone protein DnaK OS=Faecalibacterium prausnitzii OX=853 GN=dnaK PE=2 SV=1	1	0	0	0	0	0	0	0	0
c213	c213.a1	c213.a1.a1	tr|A8SAP1|A8SAP1_9FIRM	Penicillin-binding protein 1A OS=Faecalibacterium prausnitzii M21/2 OX=411485 GN=FAEPRAM212_01427 PE=3 SV=1	1	0	0	0	0	0	0	0	0
c213	c213.a2	c213.a2.a1	tr|A0A2A6ZGA5|A0A2A6ZGA5_9FIRM	Penicillin-binding protein 1A OS=Faecalibacterium prausnitzii OX=853 GN=CGS49_10225 PE=3 SV=1	1	0	0	0	0	0	0	0	0
c214	c214.a1	c214.a1.a1	tr|A0A2A6ZGA1|A0A2A6ZGA1_9FIRM	Homoserine dehydrogenase OS=Faecalibacterium prausnitzii OX=853 GN=CGS49_10235 PE=3 SV=1	1	0	0	0	0	0	0	0	0
c214	c214.a2	c214.a2.a1	tr|A8SAP3|A8SAP3_9FIRM	Homoserine dehydrogenase OS=Faecalibacterium prausnitzii M21/2 OX=411485 GN=FAEPRAM212_01429 PE=3 SV=1	1	0	0	0	0	0	0	0	0
c215	c215.a1	c215.a1.a1	tr|A0A2A6ZI15|A0A2A6ZI15_9FIRM	Dipeptide epimerase OS=Faecalibacterium prausnitzii OX=853 GN=CGS49_07575 PE=3 SV=1	1	0	0	0	0	0	0	0	0
c216	c216.a1	c216.a1.a1	tr|A8SCR2|A8SCR2_9FIRM	Pyridine nucleotide-disulfide oxidoreductase OS=Faecalibacterium prausnitzii M21/2 OX=411485 GN=FAEPRAM212_02038 PE=4 SV=1	1	0	0	0	0	0	0	0	0
c218	c218.a2	c218.a2.a1	tr|D4K359|D4K359_9FIRM	Helicase associated domain OS=Faecalibacterium prausnitzii L2-6 OX=718252 GN=FP2_02720 PE=4 SV=1	1	0	0	0	0	0	0	0	0
c219	c219.a2	c219.a2.a1	tr|A8SH23|A8SH23_9FIRM	Glycosyltransferase, group 2 family protein OS=Faecalibacterium prausnitzii M21/2 OX=411485 GN=FAEPRAM212_03232 PE=4 SV=1	1	0	0	0	0	0	0	0	0
c219	c219.a3	c219.a3.a1	tr|A0A2A6ZFI6|A0A2A6ZFI6_9FIRM	Glycosyl transferase family 2 OS=Faecalibacterium prausnitzii OX=853 GN=CGS49_08890 PE=4 SV=1	1	0	0	0	0	0	0	0	0
c220	c220.a1	c220.a1.a1	tr|A8SE67|A8SE67_9FIRM	50S ribosomal protein L13 OS=Faecalibacterium prausnitzii M21/2 OX=411485 GN=rplM PE=3 SV=1	1	0	0	0	0	0	0	0	0
c220	c220.a2	c220.a2.a1	tr|A0A2A6ZJ76|A0A2A6ZJ76_9FIRM	50S ribosomal protein L13 OS=Faecalibacterium prausnitzii OX=853 GN=rplM PE=3 SV=1	2	0	0	0	0	0	1	0	0
c221	c221.a2	c221.a2.a1	tr|A0A2A6ZBF8|A0A2A6ZBF8_9FIRM	30S ribosomal protein S5 OS=Faecalibacterium prausnitzii OX=853 GN=rpsE PE=3 SV=1	1	0	0	0	0	0	0	0	0
c221	c221.a3	c221.a3.a1	tr|A8S6Y4|A8S6Y4_9FIRM	30S ribosomal protein S5 OS=Faecalibacterium prausnitzii M21/2 OX=411485 GN=rpsE PE=3 SV=1	1	0	0	0	0	0	0	0	0
c222	c222.a3	c222.a3.a1	tr|A8S7C7|A8S7C7_9FIRM	Twitching motility protein PilT OS=Faecalibacterium prausnitzii M21/2 OX=411485 GN=FAEPRAM212_00444 PE=4 SV=1	1	0	0	0	0	0	0	0	0
c223	c223.a1	c223.a1.a1	tr|A8S9Y2|A8S9Y2_9FIRM	Glycosyltransferase, group 2 family protein OS=Faecalibacterium prausnitzii M21/2 OX=411485 GN=FAEPRAM212_01175 PE=4 SV=1	1	0	0	0	0	0	0	0	0
c223	c223.a2	c223.a2.a1	tr|A0A2A6ZK93|A0A2A6ZK93_9FIRM	Glycosyl transferase OS=Faecalibacterium prausnitzii OX=853 GN=CGS49_03810 PE=4 SV=1	1	0	0	0	0	0	0	0	0
c224	c224.a1	c224.a1.a1	tr|A8S963|A8S963_9FIRM	UDP-glucose 4-epimerase OS=Faecalibacterium prausnitzii M21/2 OX=411485 GN=galE PE=3 SV=1	1	0	0	0	0	0	0	0	0
c224	c224.a2	c224.a2.a1	tr|A0A2A6ZKD2|A0A2A6ZKD2_9FIRM	UDP-glucose 4-epimerase OS=Faecalibacterium prausnitzii OX=853 GN=galE PE=3 SV=1	1	0	0	0	0	0	0	0	0
c224	c224.a4	c224.a4.a1	tr|D4JZD7|D4JZD7_9FIRM	UDP-glucose 4-epimerase OS=Faecalibacterium prausnitzii L2-6 OX=718252 GN=FP2_19840 PE=3 SV=1	1	0	0	0	0	0	0	1	0
c225	c225.a2	c225.a2.a1	tr|A8S6X8|A8S6X8_9FIRM	Adenylate kinase OS=Faecalibacterium prausnitzii M21/2 OX=411485 GN=adk PE=3 SV=1	1	0	0	0	0	0	0	0	0
c225	c225.a3	c225.a3.a1	tr|A0A2A6ZJ40|A0A2A6ZJ40_9FIRM	Adenylate kinase OS=Faecalibacterium prausnitzii OX=853 GN=adk PE=3 SV=1	1	0	0	0	0	0	0	0	0
c226	c226.a2	c226.a2.a1	tr|A0A2A6ZIT4|A0A2A6ZIT4_9FIRM	UDP-N-acetylglucosamine--N-acetylmuramyl-(pentapeptide) pyrophosphoryl-undecaprenol N-acetylglucosamine transferase OS=Faecalibacterium prausnitzii OX=853 GN=murG PE=3 SV=1	1	0	0	0	0	0	0	0	0
c226	c226.a3	c226.a3.a1	tr|A8SE25|A8SE25_9FIRM	UDP-N-acetylglucosamine--N-acetylmuramyl-(pentapeptide) pyrophosphoryl-undecaprenol N-acetylglucosamine transferase OS=Faecalibacterium prausnitzii M21/2 OX=411485 GN=murG PE=3 SV=1	1	0	0	0	0	0	0	0	0
c226	c226.a4	c226.a4.a1	tr|D4K0N5|D4K0N5_9FIRM	UDP-N-acetylglucosamine--N-acetylmuramyl-(pentapeptide) pyrophosphoryl-undecaprenol N-acetylglucosamine transferase OS=Faecalibacterium prausnitzii L2-6 OX=718252 GN=murG PE=3 SV=1	1	0	0	0	0	0	0	0	0
c227	c227.a2	c227.a2.a1	tr|A0A2A6ZHZ1|A0A2A6ZHZ1_9FIRM	Lactaldehyde reductase OS=Faecalibacterium prausnitzii OX=853 GN=CGS49_08350 PE=4 SV=1	1	0	0	0	0	0	0	0	0
c227	c227.a3	c227.a3.a1	tr|A8S8I3|A8S8I3_9FIRM	Lactaldehyde reductase OS=Faecalibacterium prausnitzii M21/2 OX=411485 GN=fucO PE=4 SV=1	1	0	0	0	0	0	0	0	0
c227	c227.a4	c227.a4.a1	tr|D4K386|D4K386_9FIRM	Lactaldehyde reductase OS=Faecalibacterium prausnitzii L2-6 OX=718252 GN=FP2_03020 PE=4 SV=1	1	0	0	0	0	0	1	0	0
c228	c228.a1	c228.a1.a1	tr|A0A2A6ZLH0|A0A2A6ZLH0_9FIRM	Translation initiation factor 3 OS=Faecalibacterium prausnitzii OX=853 GN=CGS49_02385 PE=4 SV=1	1	0	0	0	0	0	0	0	0
c230	c230.a2	c230.a2.a1	tr|A0A2A6ZG18|A0A2A6ZG18_9FIRM	GTP diphosphokinase OS=Faecalibacterium prausnitzii OX=853 GN=CGS49_10030 PE=3 SV=1	1	0	1	0	0	0	0	0	0
c230	c230.a3	c230.a3.a1	tr|A8SGF0|A8SGF0_9FIRM	GTP diphosphokinase OS=Faecalibacterium prausnitzii M21/2 OX=411485 GN=FAEPRAM212_03045 PE=3 SV=1	1	0	0	0	0	0	0	0	0
c231	c231.a1	c231.a1.a1	tr|A0A2A6ZII0|A0A2A6ZII0_9FIRM	DNA topoisomerase (ATP-hydrolyzing) OS=Faecalibacterium prausnitzii OX=853 GN=CGS49_08100 PE=4 SV=1	1	0	0	0	0	0	0	0	0
c231	c231.a2	c231.a2.a1	tr|A8S818|A8S818_9FIRM	DNA topoisomerase (ATP-hydrolyzing) OS=Faecalibacterium prausnitzii M21/2 OX=411485 GN=FAEPRAM212_00616 PE=4 SV=1	1	0	0	0	0	0	0	0	0
c231	c231.a4	c231.a4.a1	tr|D4K1X0|D4K1X0_9FIRM	DNA topoisomerase (ATP-hydrolyzing) OS=Faecalibacterium prausnitzii L2-6 OX=718252 GN=FP2_30180 PE=4 SV=1	1	0	1	0	0	0	0	0	0
c232	c232.a2	c232.a2.a1	tr|A8SDM7|A8SDM7_9FIRM	Toxic anion resistance protein TelA OS=Faecalibacterium prausnitzii M21/2 OX=411485 GN=FAEPRAM212_02269 PE=3 SV=1	1	0	0	0	0	0	0	0	0
c232	c232.a3	c232.a3.a1	tr|A0A2A6ZI06|A0A2A6ZI06_9FIRM	Toxic anion resistance protein OS=Faecalibacterium prausnitzii OX=853 GN=CGS49_07520 PE=3 SV=1	1	0	0	0	0	0	0	0	0
c233	c233.a1	c233.a1.a1	tr|A8S6H4|A8S6H4_9FIRM	1,4-alpha-glucan branching enzyme GlgB OS=Faecalibacterium prausnitzii M21/2 OX=411485 GN=glgB PE=3 SV=1	1	0	0	0	0	0	0	0	0
c234	c234.a1	c234.a1.a1	tr|A0A2A6ZJ42|A0A2A6ZJ42_9FIRM	Phosphoserine aminotransferase OS=Faecalibacterium prausnitzii OX=853 GN=serC PE=3 SV=1	1	0	0	0	0	0	0	0	0
c234	c234.a3	c234.a3.a1	tr|A8SGP3|A8SGP3_9FIRM	Phosphoserine aminotransferase OS=Faecalibacterium prausnitzii M21/2 OX=411485 GN=serC PE=3 SV=1	1	0	0	0	0	0	0	0	0
c235	c235.a1	c235.a1.a1	tr|A8SAL5|A8SAL5_9FIRM	ABC transporter, ATP-binding protein OS=Faecalibacterium prausnitzii M21/2 OX=411485 GN=FAEPRAM212_01406 PE=4 SV=1	1	0	0	0	0	0	0	0	0
c236	c236.a1	c236.a1.a1	tr|A0A2A6ZFT3|A0A2A6ZFT3_9FIRM	Fe-S cluster assembly protein SufD OS=Faecalibacterium prausnitzii OX=853 GN=CGS49_09500 PE=4 SV=1	1	0	0	0	0	0	0	0	0
c237	c237.a2	c237.a2.a1	tr|A8SCN0|A8SCN0_9FIRM	Dipeptidase OS=Faecalibacterium prausnitzii M21/2 OX=411485 GN=pepD PE=3 SV=1	1	0	0	0	0	0	0	0	0
c237	c237.a3	c237.a3.a1	tr|A0A2A6ZMF6|A0A2A6ZMF6_9FIRM	Dipeptidase OS=Faecalibacterium prausnitzii OX=853 GN=CGS49_00340 PE=3 SV=1	1	0	1	3	2	0	0	0	0
c238	c238.a1	c238.a1.a1	tr|A8SGU1|A8SGU1_9FIRM	Peptidase M16 inactive domain protein OS=Faecalibacterium prausnitzii M21/2 OX=411485 GN=FAEPRAM212_03161 PE=4 SV=1	1	0	0	0	0	0	0	0	0
c238	c238.a2	c238.a2.a1	tr|A0A2A6ZFG1|A0A2A6ZFG1_9FIRM	Peptidase M16 OS=Faecalibacterium prausnitzii OX=853 GN=CGS49_08685 PE=4 SV=1	1	0	0	0	0	0	0	0	0
c239	c239.a1	c239.a1.a1	tr|A0A2A6ZKI5|A0A2A6ZKI5_9FIRM	Pyridine nucleotide-disulfide oxidoreductase OS=Faecalibacterium prausnitzii OX=853 GN=CGS49_04195 PE=4 SV=1	1	0	0	0	0	0	0	0	0
c240	c240.a2	c240.a2.a1	tr|A8SC28|A8SC28_9FIRM	ATPase P OS=Faecalibacterium prausnitzii M21/2 OX=411485 GN=FAEPRAM212_01835 PE=4 SV=1	1	0	0	0	0	0	0	0	0
c240	c240.a3	c240.a3.a1	tr|A0A2A6ZKE8|A0A2A6ZKE8_9FIRM	ATPase P OS=Faecalibacterium prausnitzii OX=853 GN=CGS49_03205 PE=4 SV=1	1	0	0	0	0	0	0	0	0
c241	c241.a1	c241.a1.a1	tr|A0A2A6ZJK6|A0A2A6ZJK6_9FIRM	Carbohydrate-binding domain-containing protein OS=Faecalibacterium prausnitzii OX=853 GN=CGS49_05950 PE=4 SV=1	1	0	0	0	0	0	0	0	0
c242	c242.a2	c242.a2.a1	tr|A0A174AUT5|A0A174AUT5_9FIRM	50S ribosomal protein L14 OS=Faecalibacterium prausnitzii OX=853 GN=rplN PE=3 SV=1	2	0	0	0	0	0	0	0	0
c243	c243.a1	c243.a1.a1	tr|A8S7A3|A8S7A3_9FIRM	30S ribosomal protein S13 OS=Faecalibacterium prausnitzii M21/2 OX=411485 GN=rpsM PE=3 SV=1	1	0	0	0	0	0	0	0	0
c244	c244.a2	c244.a2.a1	tr|A0A174AUY1|A0A174AUY1_9FIRM	30S ribosomal protein S17 OS=Faecalibacterium prausnitzii OX=853 GN=rpsQ PE=3 SV=1	1	0	0	0	0	0	0	0	0
c245	c245.a1	c245.a1.a1	tr|A0A173VE78|A0A173VE78_9FIRM	50S ribosomal protein L11 OS=Faecalibacterium prausnitzii OX=853 GN=rplK PE=3 SV=1	2	0	0	0	0	0	0	0	0
c246	c246.a1	c246.a1.a1	tr|A8S7L2|A8S7L2_9FIRM	Uracil phosphoribosyltransferase OS=Faecalibacterium prausnitzii M21/2 OX=411485 GN=upp PE=3 SV=1	1	0	0	0	0	0	0	0	0
c246	c246.a2	c246.a2.a1	tr|A0A2A6ZJF1|A0A2A6ZJF1_9FIRM	Uracil phosphoribosyltransferase OS=Faecalibacterium prausnitzii OX=853 GN=upp PE=3 SV=1	1	0	2	0	0	0	0	0	0
c247	c247.a2	c247.a2.a1	tr|A8SH27|A8SH27_9FIRM	Glucose-1-phosphate thymidylyltransferase OS=Faecalibacterium prausnitzii M21/2 OX=411485 GN=rfbA PE=3 SV=1	1	0	0	0	0	0	0	0	0
c247	c247.a3	c247.a3.a1	tr|D4K112|D4K112_9FIRM	Glucose-1-phosphate thymidylyltransferase OS=Faecalibacterium prausnitzii L2-6 OX=718252 GN=FP2_26550 PE=3 SV=1	1	0	0	0	0	0	0	0	0
c248	c248.a2	c248.a2.a1	tr|A8SAW7|A8SAW7_9FIRM	Ribonuclease J OS=Faecalibacterium prausnitzii M21/2 OX=411485 GN=rnj PE=3 SV=1	1	0	0	0	0	0	0	0	0
c248	c248.a3	c248.a3.a1	tr|A0A2A6ZFW0|A0A2A6ZFW0_9FIRM	Ribonuclease J OS=Faecalibacterium prausnitzii OX=853 GN=rnj PE=3 SV=1	1	0	0	0	0	0	0	0	0
c249	c249.a2	c249.a2.a1	tr|A0A2A6ZK42|A0A2A6ZK42_9FIRM	Cytidylate kinase-like family protein OS=Faecalibacterium prausnitzii OX=853 GN=CGS49_04905 PE=4 SV=1	1	0	0	0	0	0	0	0	0
c249	c249.a3	c249.a3.a1	tr|A8S6P4|A8S6P4_9FIRM	Cytidylate kinase-like family protein OS=Faecalibacterium prausnitzii M21/2 OX=411485 GN=FAEPRAM212_00266 PE=4 SV=1	1	0	0	0	0	0	0	0	0
c249	c249.a4	c249.a4.a1	tr|D4JXI1|D4JXI1_9FIRM	Cytidylate kinase-like family protein OS=Faecalibacterium prausnitzii L2-6 OX=718252 GN=FP2_12000 PE=4 SV=1	1	0	0	0	0	0	0	0	0
c251	c251.a1	c251.a1.a1	tr|A0A2A6ZJ36|A0A2A6ZJ36_9FIRM	Dihydroorotase OS=Faecalibacterium prausnitzii OX=853 GN=CGS49_06920 PE=3 SV=1	1	0	0	0	0	0	0	0	0
c251	c251.a2	c251.a2.a1	tr|A8SD38|A8SD38_9FIRM	Amidohydrolase family protein OS=Faecalibacterium prausnitzii M21/2 OX=411485 GN=FAEPRAM212_02113 PE=3 SV=1	1	0	0	0	0	0	0	0	0
c251	c251.a4	c251.a4.a1	tr|D4JYB9|D4JYB9_9FIRM	Dihydroorotase OS=Faecalibacterium prausnitzii L2-6 OX=718252 GN=FP2_15380 PE=3 SV=1	1	0	0	0	0	0	0	0	0
c252	c252.a1	c252.a1.a1	tr|A0A2A6ZIT5|A0A2A6ZIT5_9FIRM	D-3-phosphoglycerate dehydrogenase OS=Faecalibacterium prausnitzii OX=853 GN=CGS49_06815 PE=3 SV=1	1	0	0	0	0	0	1	0	0
c252	c252.a3	c252.a3.a1	tr|A8SGP2|A8SGP2_9FIRM	D-3-phosphoglycerate dehydrogenase OS=Faecalibacterium prausnitzii M21/2 OX=411485 GN=pdxB PE=3 SV=1	1	0	0	0	0	0	0	0	0
c253	c253.a1	c253.a1.a1	tr|A8S7T0|A8S7T0_9FIRM	Pyrophosphate--fructose 6-phosphate 1-phosphotransferase OS=Faecalibacterium prausnitzii M21/2 OX=411485 GN=pfp PE=3 SV=1	1	0	0	0	0	0	0	0	0
c253	c253.a2	c253.a2.a1	tr|A0A2A6ZFV1|A0A2A6ZFV1_9FIRM	Pyrophosphate--fructose 6-phosphate 1-phosphotransferase OS=Faecalibacterium prausnitzii OX=853 GN=pfp PE=3 SV=1	1	0	0	0	0	0	0	0	0
c254	c254.a1	c254.a1.a1	tr|A8S800|A8S800_9FIRM	Efflux transporter, RND family, MFP subunit OS=Faecalibacterium prausnitzii M21/2 OX=411485 GN=FAEPRAM212_00602 PE=4 SV=1	1	0	0	0	0	0	0	0	0
c255	c255.a1	c255.a1.a1	tr|C7H5G4|C7H5G4_FAEPA	Pseudouridine synthase OS=Faecalibacterium prausnitzii (strain DSM 17677 / JCM 31915 / A2-165) OX=411483 GN=FAEPRAA2165_01535 PE=3 SV=1	1	3	2	4	0	2	3	2	0
c255	c255.a2	c255.a2.a1	tr|A0A2A6ZGQ4|A0A2A6ZGQ4_9FIRM	Pseudouridine synthase OS=Faecalibacterium prausnitzii OX=853 GN=CGS49_11075 PE=3 SV=1	1	0	0	0	0	0	0	0	0
c255	c255.a3	c255.a3.a1	tr|A8SFK4|A8SFK4_9FIRM	Pseudouridine synthase OS=Faecalibacterium prausnitzii M21/2 OX=411485 GN=FAEPRAM212_02777 PE=3 SV=1	1	0	0	0	0	0	0	0	0
c256	c256.a1	c256.a1.a1	tr|A8S679|A8S679_9FIRM	Glucosamine-6-phosphate deaminase OS=Faecalibacterium prausnitzii M21/2 OX=411485 GN=nagB PE=3 SV=1	1	0	0	0	0	0	0	0	0
c256	c256.a3	c256.a3.a1	tr|A0A2A6ZK29|A0A2A6ZK29_9FIRM	Glucosamine-6-phosphate deaminase OS=Faecalibacterium prausnitzii OX=853 GN=nagB PE=3 SV=1	1	0	0	0	0	0	0	0	0
c256	c256.a4	c256.a4.a1	tr|D4K232|D4K232_9FIRM	Glucosamine-6-phosphate deaminase OS=Faecalibacterium prausnitzii L2-6 OX=718252 GN=nagB PE=3 SV=1	1	0	0	0	0	0	0	1	0
c256	c256.a5	c256.a5.a1	tr|A8S9A8|A8S9A8_9FIRM	Glucosamine-6-phosphate deaminase OS=Faecalibacterium prausnitzii M21/2 OX=411485 GN=nagB PE=3 SV=1	1	0	0	0	0	0	0	0	0
c257	c257.a1	c257.a1.a1	tr|A0A2A6ZKI1|A0A2A6ZKI1_9FIRM	Beta sliding clamp OS=Faecalibacterium prausnitzii OX=853 GN=dnaN PE=3 SV=1	1	0	0	0	0	0	0	0	0
c257	c257.a2	c257.a2.a1	tr|A8SBV9|A8SBV9_9FIRM	Beta sliding clamp OS=Faecalibacterium prausnitzii M21/2 OX=411485 GN=dnaN PE=3 SV=1	1	0	0	0	0	0	0	0	0
c258	c258.a2	c258.a2.a1	tr|A8S8L3|A8S8L3_9FIRM	DNA-directed RNA polymerase subunit P OS=Faecalibacterium prausnitzii M21/2 OX=411485 GN=FAEPRAM212_00802 PE=4 SV=1	1	0	0	0	0	0	0	0	0
c258	c258.a3	c258.a3.a1	tr|A8SAZ1|A8SAZ1_9FIRM	DNA-directed RNA polymerase subunit P OS=Faecalibacterium prausnitzii M21/2 OX=411485 GN=FAEPRAM212_01513 PE=4 SV=1	1	0	0	0	0	1	0	0	0
c259	c259.a1	c259.a1.a1	tr|A8SE92|A8SE92_9FIRM	Glycerol kinase OS=Faecalibacterium prausnitzii M21/2 OX=411485 GN=glpK PE=3 SV=1	1	0	0	0	0	0	0	0	0
c259	c259.a2	c259.a2.a1	tr|A0A2A6ZHP4|A0A2A6ZHP4_9FIRM	Glycerol kinase OS=Faecalibacterium prausnitzii OX=853 GN=glpK PE=3 SV=1	1	0	0	0	0	0	0	0	0
c260	c260.a2	c260.a2.a1	tr|A0A2A6ZH30|A0A2A6ZH30_9FIRM	Aldehyde oxidase OS=Faecalibacterium prausnitzii OX=853 GN=CGS49_12065 PE=4 SV=1	1	0	0	0	0	0	0	0	0
c260	c260.a3	c260.a3.a1	tr|A8SF68|A8SF68_9FIRM	Aldehyde oxidase and xanthine dehydrogenase, molybdopterin binding domain protein OS=Faecalibacterium prausnitzii M21/2 OX=411485 GN=FAEPRAM212_02673 PE=4 SV=1	1	0	0	0	0	0	0	0	0
c261	c261.a1	c261.a1.a1	tr|A8SFJ3|A8SFJ3_9FIRM	DNA helicase OS=Faecalibacterium prausnitzii M21/2 OX=411485 GN=FAEPRAM212_02768 PE=3 SV=1	1	0	0	0	0	0	0	0	0
c261	c261.a2	c261.a2.a1	tr|A0A2A6ZGM2|A0A2A6ZGM2_9FIRM	DNA helicase OS=Faecalibacterium prausnitzii OX=853 GN=CGS49_10970 PE=3 SV=1	1	0	0	0	0	0	0	0	0
c261	c261.a4	c261.a4.a1	tr|C7HAP8|C7HAP8_FAEPA	UvrD-like helicase ATP-binding domain-containing protein OS=Faecalibacterium prausnitzii (strain DSM 17677 / JCM 31915 / A2-165) OX=411483 GN=FAEPRAA2165_03364 PE=4 SV=1	1	2	2	2	2	2	3	1	0
c262	c262.a1	c262.a1.a1	tr|A8SAI8|A8SAI8_9FIRM	Adhesin OS=Faecalibacterium prausnitzii M21/2 OX=411485 GN=FAEPRAM212_01384 PE=4 SV=1	1	0	0	0	0	0	0	0	0
c263	c263.a1	c263.a1.a1	tr|A8SD57|A8SD57_9FIRM	50S ribosomal protein L7/L12 OS=Faecalibacterium prausnitzii M21/2 OX=411485 GN=rplL PE=3 SV=1	1	0	0	0	0	0	0	0	0
c263	c263.a3	c263.a3.a1	tr|A0A2A6ZFI5|A0A2A6ZFI5_9FIRM	50S ribosomal protein L7/L12 OS=Faecalibacterium prausnitzii OX=853 GN=rplL PE=3 SV=1	1	0	0	0	0	0	0	0	0
c264	c264.a1	c264.a1.a1	tr|A0A2A6ZKG4|A0A2A6ZKG4_9FIRM	tryptophan--tRNA ligase OS=Faecalibacterium prausnitzii OX=853 GN=trpS PE=3 SV=1	1	0	0	0	0	0	0	0	0
c264	c264.a2	c264.a2.a1	tr|A8S9E0|A8S9E0_9FIRM	tryptophan--tRNA ligase OS=Faecalibacterium prausnitzii M21/2 OX=411485 GN=trpS PE=3 SV=1	1	0	0	0	0	0	0	0	0
c265	c265.a1	c265.a1.a1	tr|A8S9D6|A8S9D6_9FIRM	Oxidoreductase, short chain dehydrogenase/reductase family protein OS=Faecalibacterium prausnitzii M21/2 OX=411485 GN=FAEPRAM212_01025 PE=4 SV=1	1	0	0	0	0	0	0	0	0
c265	c265.a2	c265.a2.a1	tr|A0A2A6ZKM6|A0A2A6ZKM6_9FIRM	Gluconate 5-dehydrogenase OS=Faecalibacterium prausnitzii OX=853 GN=CGS49_04110 PE=4 SV=1	1	0	0	0	0	0	0	0	0
c265	c265.a3	c265.a3.a1	tr|D4JXW4|D4JXW4_9FIRM	Dehydrogenases with different specificities (Related to short-chain alcohol dehydrogenases) OS=Faecalibacterium prausnitzii L2-6 OX=718252 GN=FP2_13570 PE=4 SV=1	1	0	0	0	0	0	0	0	0
c266	c266.a1	c266.a1.a1	tr|A8S684|A8S684_9FIRM	Transketolase, pyridine binding domain protein OS=Faecalibacterium prausnitzii M21/2 OX=411485 GN=FAEPRAM212_00111 PE=4 SV=1	1	0	0	0	0	0	0	0	0
c266	c266.a3	c266.a3.a1	tr|A0A2A6ZJW1|A0A2A6ZJW1_9FIRM	Transketolase OS=Faecalibacterium prausnitzii OX=853 GN=CGS49_04475 PE=4 SV=1	1	0	0	0	0	0	0	0	0
c266	c266.a4	c266.a4.a1	tr|D4K2E2|D4K2E2_9FIRM	Transketolase, C-terminal subunit OS=Faecalibacterium prausnitzii L2-6 OX=718252 GN=FP2_32120 PE=4 SV=1	1	0	1	0	0	0	0	0	0
c267	c267.a2	c267.a2.a1	tr|A8SCN7|A8SCN7_9FIRM	DUF1846 domain-containing protein OS=Faecalibacterium prausnitzii M21/2 OX=411485 GN=FAEPRAM212_02018 PE=4 SV=1	1	0	0	0	1	0	0	0	0
c267	c267.a3	c267.a3.a1	tr|A0A2A6ZM48|A0A2A6ZM48_9FIRM	DUF1846 domain-containing protein OS=Faecalibacterium prausnitzii OX=853 GN=CGS49_00375 PE=4 SV=1	1	0	0	0	0	0	0	0	0
c268	c268.a2	c268.a2.a1	tr|A0A2A6ZH29|A0A2A6ZH29_9FIRM	4-hydroxy-tetrahydrodipicolinate synthase OS=Faecalibacterium prausnitzii OX=853 GN=dapA PE=3 SV=1	1	0	0	0	0	0	0	0	0
c268	c268.a3	c268.a3.a1	tr|A8SFA5|A8SFA5_9FIRM	4-hydroxy-tetrahydrodipicolinate synthase OS=Faecalibacterium prausnitzii M21/2 OX=411485 GN=dapA PE=3 SV=1	1	0	0	0	0	0	0	0	0
c269	c269.a1	c269.a1.a1	tr|A0A2A6ZIH3|A0A2A6ZIH3_9FIRM	DNA polymerase I OS=Faecalibacterium prausnitzii OX=853 GN=polA PE=3 SV=1	1	0	0	0	0	0	0	0	0
c269	c269.a2	c269.a2.a1	tr|A8SCW2|A8SCW2_9FIRM	DNA polymerase I OS=Faecalibacterium prausnitzii M21/2 OX=411485 GN=polA PE=3 SV=1	1	0	0	0	0	0	0	0	0
c270	c270.a2	c270.a2.a1	tr|A0A2A6ZK53|A0A2A6ZK53_9FIRM	4-alpha-glucanotransferase OS=Faecalibacterium prausnitzii OX=853 GN=malQ PE=3 SV=1	1	0	0	0	0	0	0	0	0
c270	c270.a3	c270.a3.a1	tr|A8S9G1|A8S9G1_9FIRM	4-alpha-glucanotransferase OS=Faecalibacterium prausnitzii M21/2 OX=411485 GN=malQ PE=3 SV=1	1	0	0	0	0	0	0	0	0
c270	c270.a4	c270.a4.a1	tr|D4JXV7|D4JXV7_9FIRM	4-alpha-glucanotransferase OS=Faecalibacterium prausnitzii L2-6 OX=718252 GN=FP2_13480 PE=3 SV=1	1	1	0	0	0	0	0	0	0
c271	c271.a1	c271.a1.a1	tr|A0A2A6ZGH4|A0A2A6ZGH4_9FIRM	Cell shape-determining protein MreB OS=Faecalibacterium prausnitzii OX=853 GN=mreB PE=3 SV=1	1	0	0	0	0	0	0	0	0
c271	c271.a2	c271.a2.a1	tr|A8SBG3|A8SBG3_9FIRM	Cell shape-determining protein MreB OS=Faecalibacterium prausnitzii M21/2 OX=411485 GN=mreB PE=3 SV=1	1	0	0	0	0	0	0	0	0
c272	c272.a2	c272.a2.a1	tr|A8SAX6|A8SAX6_9FIRM	Ubiquitin-like domain-containing protein OS=Faecalibacterium prausnitzii M21/2 OX=411485 GN=FAEPRAM212_01500 PE=4 SV=1	1	0	0	0	0	0	0	0	0
c272	c272.a3	c272.a3.a1	tr|A0A2A6ZG02|A0A2A6ZG02_9FIRM	Ubiquitin-like domain-containing protein OS=Faecalibacterium prausnitzii OX=853 GN=CGS49_09870 PE=4 SV=1	1	0	0	0	0	0	0	0	0
c273	c273.a2	c273.a2.a1	tr|D4JZI2|D4JZI2_9FIRM	M18 family aminopeptidase OS=Faecalibacterium prausnitzii L2-6 OX=718252 GN=FP2_20360 PE=3 SV=1	1	1	0	0	0	0	0	0	0
c274	c274.a2	c274.a2.a1	tr|A0A2A6ZKZ4|A0A2A6ZKZ4_9FIRM	Beta-ketoacyl-[acyl-carrier-protein] synthase III OS=Faecalibacterium prausnitzii OX=853 GN=fabH PE=3 SV=1	1	0	0	0	0	0	0	0	0
c274	c274.a3	c274.a3.a1	tr|A8SE19|A8SE19_9FIRM	Beta-ketoacyl-[acyl-carrier-protein] synthase III OS=Faecalibacterium prausnitzii M21/2 OX=411485 GN=fabH PE=3 SV=1	1	0	0	0	0	0	0	0	0
c274	c274.a4	c274.a4.a1	tr|D4JZM4|D4JZM4_9FIRM	Beta-ketoacyl-[acyl-carrier-protein] synthase III OS=Faecalibacterium prausnitzii L2-6 OX=718252 GN=fabH PE=3 SV=1	1	0	0	0	0	0	0	0	0
c275	c275.a1	c275.a1.a1	tr|A0A2A6ZGT7|A0A2A6ZGT7_9FIRM	DNA mismatch repair protein MutL OS=Faecalibacterium prausnitzii OX=853 GN=mutL PE=3 SV=1	1	0	0	0	0	0	0	0	0
c275	c275.a2	c275.a2.a1	tr|A8SEY5|A8SEY5_9FIRM	DNA mismatch repair protein MutL OS=Faecalibacterium prausnitzii M21/2 OX=411485 GN=mutL PE=3 SV=1	1	0	0	0	0	0	0	0	0
c277	c277.a2	c277.a2.a1	tr|A0A2A6ZS72|A0A2A6ZS72_9FIRM	Orotate phosphoribosyltransferase OS=Faecalibacterium prausnitzii OX=853 GN=pyrE PE=3 SV=1	1	0	0	0	0	0	0	0	0
c277	c277.a3	c277.a3.a1	tr|D4JYC3|D4JYC3_9FIRM	Orotate phosphoribosyltransferase OS=Faecalibacterium prausnitzii L2-6 OX=718252 GN=pyrE PE=3 SV=1	1	0	0	0	0	0	0	0	0
c277	c277.a4	c277.a4.a1	tr|A8SD32|A8SD32_9FIRM	Orotate phosphoribosyltransferase OS=Faecalibacterium prausnitzii M21/2 OX=411485 GN=pyrE PE=3 SV=1	1	0	0	0	0	0	0	0	0
c278	c278.a2	c278.a2.a1	tr|A8SFM5|A8SFM5_9FIRM	30S ribosomal protein S12 OS=Faecalibacterium prausnitzii M21/2 OX=411485 GN=rpsL PE=3 SV=1	1	0	0	0	0	0	0	0	0
c278	c278.a3	c278.a3.a1	tr|A0A2A6ZHN9|A0A2A6ZHN9_9FIRM	30S ribosomal protein S12 OS=Faecalibacterium prausnitzii OX=853 GN=rpsL PE=3 SV=1	2	0	0	0	0	0	0	0	0
c279	c279.a1	c279.a1.a1	tr|A0A2A6ZH95|A0A2A6ZH95_9FIRM	Mannonate dehydratase OS=Faecalibacterium prausnitzii OX=853 GN=uxuA PE=3 SV=1	1	0	0	0	0	0	0	0	0
c279	c279.a3	c279.a3.a1	tr|A8SAR8|A8SAR8_9FIRM	Mannonate dehydratase OS=Faecalibacterium prausnitzii M21/2 OX=411485 GN=uxuA PE=3 SV=1	1	0	0	0	0	0	0	0	0
c280	c280.a2	c280.a2.a1	tr|A8SBE5|A8SBE5_9FIRM	4-hydroxy-3-methylbut-2-en-1-yl diphosphate synthase (flavodoxin) OS=Faecalibacterium prausnitzii M21/2 OX=411485 GN=ispG PE=3 SV=1	1	0	0	0	0	0	0	0	0
c280	c280.a3	c280.a3.a1	tr|A0A2A6ZG71|A0A2A6ZG71_9FIRM	4-hydroxy-3-methylbut-2-en-1-yl diphosphate synthase (flavodoxin) OS=Faecalibacterium prausnitzii OX=853 GN=ispG PE=3 SV=1	1	0	0	0	0	0	0	0	0
c280	c280.a4	c280.a4.a1	tr|D4K3U7|D4K3U7_9FIRM	4-hydroxy-3-methylbut-2-en-1-yl diphosphate synthase (flavodoxin) OS=Faecalibacterium prausnitzii L2-6 OX=718252 GN=ispG PE=3 SV=1	1	0	0	0	0	0	0	0	0
c281	c281.a2	c281.a2.a1	tr|A0A2A6ZKX2|A0A2A6ZKX2_9FIRM	Nitronate monooxygenase OS=Faecalibacterium prausnitzii OX=853 GN=CGS49_02715 PE=4 SV=1	1	0	0	0	0	0	0	0	0
c282	c282.a1	c282.a1.a1	tr|A8SAY4|A8SAY4_9FIRM	Phosphopentomutase OS=Faecalibacterium prausnitzii M21/2 OX=411485 GN=deoB PE=3 SV=1	1	0	0	0	0	0	0	0	0
c282	c282.a3	c282.a3.a1	tr|A0A2A6ZHM7|A0A2A6ZHM7_9FIRM	Phosphopentomutase OS=Faecalibacterium prausnitzii OX=853 GN=deoB PE=3 SV=1	1	0	0	0	0	0	0	0	0
c283	c283.a1	c283.a1.a1	tr|A8S715|A8S715_9FIRM	Rqc2 homolog RqcH OS=Faecalibacterium prausnitzii M21/2 OX=411485 GN=rqcH PE=3 SV=1	1	0	0	0	0	0	0	0	0
c283	c283.a2	c283.a2.a1	tr|A0A2A6ZJC6|A0A2A6ZJC6_9FIRM	Rqc2 homolog RqcH OS=Faecalibacterium prausnitzii OX=853 GN=rqcH PE=3 SV=1	1	0	0	0	0	0	0	0	0
c284	c284.a1	c284.a1.a1	tr|A8S7N2|A8S7N2_9FIRM	Tat pathway signal sequence domain protein OS=Faecalibacterium prausnitzii M21/2 OX=411485 GN=FAEPRAM212_00518 PE=4 SV=1	1	0	0	0	0	0	0	0	0
c284	c284.a2	c284.a2.a1	tr|A0A2A6ZKR9|A0A2A6ZKR9_9FIRM	ABC transporter substrate-binding protein OS=Faecalibacterium prausnitzii OX=853 GN=CGS49_02920 PE=4 SV=1	1	0	0	0	0	0	0	0	0
c285	c285.a1	c285.a1.a1	tr|A0A2A6ZHV7|A0A2A6ZHV7_9FIRM	Cysteine desulfurase OS=Faecalibacterium prausnitzii OX=853 GN=CGS49_09495 PE=3 SV=1	1	0	0	0	0	0	0	0	0
c286	c286.a1	c286.a1.a1	tr|A8S9T6|A8S9T6_9FIRM	Tat pathway signal sequence domain protein OS=Faecalibacterium prausnitzii M21/2 OX=411485 GN=FAEPRAM212_01137 PE=4 SV=1	1	0	0	0	0	0	0	0	0
c287	c287.a3	c287.a3.a1	tr|A0A2A6ZGB3|A0A2A6ZGB3_9FIRM	Glutamine-dependent NAD(+) synthetase OS=Faecalibacterium prausnitzii OX=853 GN=nadE PE=3 SV=1	1	0	0	0	0	0	0	0	0
c288	c288.a2	c288.a2.a1	tr|A8S8M1|A8S8M1_9FIRM	Tat pathway signal sequence domain protein OS=Faecalibacterium prausnitzii M21/2 OX=411485 GN=FAEPRAM212_00810 PE=4 SV=1	1	0	0	0	0	0	0	0	0
c289	c289.a1	c289.a1.a1	tr|A8S8K1|A8S8K1_9FIRM	Peptidase_S15 domain-containing protein OS=Faecalibacterium prausnitzii M21/2 OX=411485 GN=FAEPRAM212_00790 PE=4 SV=1	1	0	0	0	0	0	0	0	0
c290	c290.a1	c290.a1.a1	tr|A8S888|A8S888_9FIRM	UvrABC system protein B OS=Faecalibacterium prausnitzii M21/2 OX=411485 GN=uvrB PE=3 SV=1	1	0	0	0	0	0	0	0	0
c290	c290.a2	c290.a2.a1	tr|A0A2A6ZHH0|A0A2A6ZHH0_9FIRM	UvrABC system protein B OS=Faecalibacterium prausnitzii OX=853 GN=uvrB PE=3 SV=1	1	0	0	0	0	0	0	0	0
c290	c290.a3	c290.a3.a1	tr|C7H3R4|C7H3R4_FAEPA	UvrABC system protein B OS=Faecalibacterium prausnitzii (strain DSM 17677 / JCM 31915 / A2-165) OX=411483 GN=uvrB PE=3 SV=1	1	1	1	0	0	0	0	0	0
c292	c292.a1	c292.a1.a1	tr|A0A2A6ZH44|A0A2A6ZH44_9FIRM	DNA mismatch repair protein MutS OS=Faecalibacterium prausnitzii OX=853 GN=mutS PE=3 SV=1	1	0	0	0	0	0	0	0	0
c292	c292.a2	c292.a2.a1	tr|A8SEY4|A8SEY4_9FIRM	DNA mismatch repair protein MutS OS=Faecalibacterium prausnitzii M21/2 OX=411485 GN=mutS PE=3 SV=1	1	0	1	0	0	0	0	0	0
c292	c292.a3	c292.a3.a1	tr|C7H7X3|C7H7X3_FAEPA	DNA mismatch repair protein MutS OS=Faecalibacterium prausnitzii (strain DSM 17677 / JCM 31915 / A2-165) OX=411483 GN=mutS PE=3 SV=1	1	1	1	0	0	1	2	1	0
c293	c293.a1	c293.a1.a1	tr|A0A2A6ZIT6|A0A2A6ZIT6_9FIRM	Glycosyltransferase OS=Faecalibacterium prausnitzii OX=853 GN=CGS49_06375 PE=4 SV=1	1	0	0	0	0	0	0	0	0
c293	c293.a3	c293.a3.a1	tr|A8SAB8|A8SAB8_9FIRM	Glycosyltransferase, group 2 family protein OS=Faecalibacterium prausnitzii M21/2 OX=411485 GN=FAEPRAM212_01315 PE=4 SV=1	1	0	0	0	0	0	0	0	0
c294	c294.a1	c294.a1.a1	tr|A0A173R1H4|A0A173R1H4_9FIRM	NADH peroxidase OS=Faecalibacterium prausnitzii OX=853 GN=rbr3B PE=4 SV=1	2	0	0	0	0	0	0	0	0
c295	c295.a1	c295.a1.a1	tr|A0A2A6ZYQ5|A0A2A6ZYQ5_9FIRM	30S ribosomal protein S18 OS=Faecalibacterium prausnitzii OX=853 GN=rpsR PE=3 SV=1	2	0	0	0	0	0	0	0	0
c295	c295.a3	c295.a3.a1	tr|D4K3Q2|D4K3Q2_9FIRM	30S ribosomal protein S18 OS=Faecalibacterium prausnitzii L2-6 OX=718252 GN=rpsR PE=3 SV=1	1	0	0	0	0	0	0	0	0
c296	c296.a1	c296.a1.a1	tr|A0A2A6ZLA9|A0A2A6ZLA9_9FIRM	Translation initiation factor IF-3 OS=Faecalibacterium prausnitzii OX=853 GN=infC PE=3 SV=1	1	0	0	0	0	0	0	0	0
c296	c296.a2	c296.a2.a1	tr|A8SI12|A8SI12_9FIRM	Translation initiation factor IF-3 OS=Faecalibacterium prausnitzii M21/2 OX=411485 GN=infC PE=3 SV=1	1	0	0	0	0	0	0	0	0
c297	c297.a2	c297.a2.a1	tr|A8SGT2|A8SGT2_9FIRM	S-adenosylmethionine synthase OS=Faecalibacterium prausnitzii M21/2 OX=411485 GN=metK PE=3 SV=1	1	0	0	0	0	0	0	0	0
c298	c298.a1	c298.a1.a1	tr|A8S6J3|A8S6J3_9FIRM	UDP-N-acetylmuramate--L-alanine ligase OS=Faecalibacterium prausnitzii M21/2 OX=411485 GN=murC PE=3 SV=1	1	0	0	0	0	0	0	0	0
c298	c298.a2	c298.a2.a1	tr|A0A2A6ZIJ7|A0A2A6ZIJ7_9FIRM	UDP-N-acetylmuramate--L-alanine ligase OS=Faecalibacterium prausnitzii OX=853 GN=murC PE=3 SV=1	1	0	0	0	0	0	0	0	0
c299	c299.a2	c299.a2.a1	tr|A8SAJ6|A8SAJ6_9FIRM	Uridine phosphorylase OS=Faecalibacterium prausnitzii M21/2 OX=411485 GN=deoD PE=3 SV=1	1	0	0	0	0	0	0	0	0
c299	c299.a3	c299.a3.a1	tr|A0A2A6ZFX7|A0A2A6ZFX7_9FIRM	Uridine phosphorylase OS=Faecalibacterium prausnitzii OX=853 GN=deoD PE=3 SV=1	1	0	0	0	0	0	0	0	0
c300	c300.a1	c300.a1.a1	tr|A0A2A6ZIV1|A0A2A6ZIV1_9FIRM	Orotidine 5'-phosphate decarboxylase OS=Faecalibacterium prausnitzii OX=853 GN=pyrF PE=3 SV=1	1	0	0	0	0	0	0	0	0
c300	c300.a3	c300.a3.a1	tr|D4JYC0|D4JYC0_9FIRM	Orotidine 5'-phosphate decarboxylase OS=Faecalibacterium prausnitzii L2-6 OX=718252 GN=pyrF PE=3 SV=1	1	0	0	0	0	0	0	0	0
c301	c301.a1	c301.a1.a1	tr|A8SHZ6|A8SHZ6_9FIRM	UPF0210 protein FAEPRAM212_03513 OS=Faecalibacterium prausnitzii M21/2 OX=411485 GN=FAEPRAM212_03513 PE=3 SV=1	1	0	0	0	0	0	0	0	0
c301	c301.a2	c301.a2.a1	tr|A0A2A6ZLG8|A0A2A6ZLG8_9FIRM	UPF0210 protein CGS49_02020 OS=Faecalibacterium prausnitzii OX=853 GN=CGS49_02020 PE=3 SV=1	1	0	0	0	0	0	0	0	0
c302	c302.a2	c302.a2.a1	tr|A0A2A6ZGZ6|A0A2A6ZGZ6_9FIRM	Cell division protein DivIVA OS=Faecalibacterium prausnitzii OX=853 GN=CGS49_11555 PE=4 SV=1	1	0	0	0	0	0	0	0	0
c302	c302.a3	c302.a3.a1	tr|A8SEZ1|A8SEZ1_9FIRM	DivIVA domain protein OS=Faecalibacterium prausnitzii M21/2 OX=411485 GN=FAEPRAM212_02607 PE=4 SV=1	1	0	0	0	0	0	0	0	0
c303	c303.a2	c303.a2.a1	tr|A0A2A6ZFK1|A0A2A6ZFK1_9FIRM	dTDP-4-dehydrorhamnose reductase OS=Faecalibacterium prausnitzii OX=853 GN=rfbD PE=3 SV=1	1	0	0	0	0	0	0	0	0
c303	c303.a3	c303.a3.a1	tr|A8SH28|A8SH28_9FIRM	dTDP-4-dehydrorhamnose reductase OS=Faecalibacterium prausnitzii M21/2 OX=411485 GN=rfbD PE=3 SV=1	1	0	0	0	0	0	0	0	0
c304	c304.a2	c304.a2.a1	tr|A8SEP8|A8SEP8_9FIRM	Acetylornithine aminotransferase OS=Faecalibacterium prausnitzii M21/2 OX=411485 GN=argD PE=3 SV=1	1	0	0	0	0	0	0	0	0
c304	c304.a3	c304.a3.a1	tr|A0A2A6ZIN9|A0A2A6ZIN9_9FIRM	Acetylornithine aminotransferase OS=Faecalibacterium prausnitzii OX=853 GN=argD PE=3 SV=1	1	0	0	0	0	0	0	0	0
c305	c305.a2	c305.a2.a1	tr|A8S5Z9|A8S5Z9_9FIRM	Malic enzyme, NAD binding domain protein OS=Faecalibacterium prausnitzii M21/2 OX=411485 GN=FAEPRAM212_00025 PE=3 SV=1	1	0	0	0	0	0	0	0	0
c305	c305.a3	c305.a3.a1	tr|A0A2A6ZJ94|A0A2A6ZJ94_9FIRM	NAD-dependent malic enzyme OS=Faecalibacterium prausnitzii OX=853 GN=CGS49_05515 PE=3 SV=1	1	0	0	0	0	0	0	0	0
c306	c306.a2	c306.a2.a1	tr|A0A2A6ZJ73|A0A2A6ZJ73_9FIRM	Elongation factor 4 OS=Faecalibacterium prausnitzii OX=853 GN=lepA PE=3 SV=1	1	0	0	0	0	0	0	0	0
c306	c306.a3	c306.a3.a1	tr|A8SE73|A8SE73_9FIRM	Elongation factor 4 OS=Faecalibacterium prausnitzii M21/2 OX=411485 GN=lepA PE=3 SV=1	1	0	0	0	0	0	0	0	0
c307	c307.a1	c307.a1.a1	tr|A0A2A6ZFF0|A0A2A6ZFF0_9FIRM	Signal recognition particle protein OS=Faecalibacterium prausnitzii OX=853 GN=ffh PE=3 SV=1	1	0	0	0	0	0	0	0	0
c307	c307.a2	c307.a2.a1	tr|A8S7K8|A8S7K8_9FIRM	Signal recognition particle protein OS=Faecalibacterium prausnitzii M21/2 OX=411485 GN=ffh PE=3 SV=1	1	0	0	0	0	0	0	0	0
c308	c308.a1	c308.a1.a1	tr|A0A2A6ZKD8|A0A2A6ZKD8_9FIRM	FAD/NAD(P)-binding oxidoreductase OS=Faecalibacterium prausnitzii OX=853 GN=CGS49_04200 PE=4 SV=1	1	0	0	0	0	0	0	0	0
c309	c309.a2	c309.a2.a1	tr|A8S8G4|A8S8G4_9FIRM	Thermophilic metalloprotease (M29) OS=Faecalibacterium prausnitzii M21/2 OX=411485 GN=FAEPRAM212_00752 PE=3 SV=1	1	0	0	0	0	0	0	0	0
c309	c309.a3	c309.a3.a1	tr|A0A2A6ZIB5|A0A2A6ZIB5_9FIRM	Aminopeptidase OS=Faecalibacterium prausnitzii OX=853 GN=CGS49_08130 PE=3 SV=1	1	0	0	0	0	0	0	0	0
c310	c310.a2	c310.a2.a1	tr|A0A2A6ZH17|A0A2A6ZH17_9FIRM	Endonuclease MutS2 OS=Faecalibacterium prausnitzii OX=853 GN=mutS2 PE=3 SV=1	1	0	0	0	0	0	0	0	0
c310	c310.a3	c310.a3.a1	tr|A8SF90|A8SF90_9FIRM	Endonuclease MutS2 OS=Faecalibacterium prausnitzii M21/2 OX=411485 GN=mutS2 PE=3 SV=1	1	0	0	0	0	0	0	0	0
c311	c311.a1	c311.a1.a1	tr|A8SDH3|A8SDH3_9FIRM	Tat pathway signal sequence domain protein OS=Faecalibacterium prausnitzii M21/2 OX=411485 GN=FAEPRAM212_02222 PE=4 SV=1	1	0	0	0	0	0	0	0	0
c311	c311.a2	c311.a2.a1	tr|A0A2A6ZFK6|A0A2A6ZFK6_9FIRM	ABC transporter substrate-binding protein OS=Faecalibacterium prausnitzii OX=853 GN=CGS49_08865 PE=4 SV=1	1	0	0	0	0	1	0	0	0
c312	c312.a1	c312.a1.a1	tr|A8SCR3|A8SCR3_9FIRM	FAD dependent oxidoreductase OS=Faecalibacterium prausnitzii M21/2 OX=411485 GN=FAEPRAM212_02039 PE=4 SV=1	1	0	0	0	0	0	0	0	0
c313	c313.a1	c313.a1.a1	tr|A8SAY5|A8SAY5_9FIRM	Pyrimidine-nucleoside phosphorylase OS=Faecalibacterium prausnitzii M21/2 OX=411485 GN=pdp PE=3 SV=1	1	0	0	0	0	0	0	0	0
c313	c313.a2	c313.a2.a1	tr|C7H3T4|C7H3T4_FAEPA	Pyrimidine-nucleoside phosphorylase OS=Faecalibacterium prausnitzii (strain DSM 17677 / JCM 31915 / A2-165) OX=411483 GN=pdp PE=3 SV=1	1	6	6	4	11	1	1	1	0
c313	c313.a3	c313.a3.a1	tr|A0A2A6ZG11|A0A2A6ZG11_9FIRM	Pyrimidine-nucleoside phosphorylase OS=Faecalibacterium prausnitzii OX=853 GN=CGS49_09970 PE=3 SV=1	1	0	0	0	0	0	0	0	0
c314	c314.a2	c314.a2.a1	tr|A8SAY7|A8SAY7_9FIRM	Trk system potassium uptake protein TrkA OS=Faecalibacterium prausnitzii M21/2 OX=411485 GN=FAEPRAM212_01509 PE=4 SV=1	1	0	0	0	0	0	0	0	0
c314	c314.a3	c314.a3.a1	tr|A0A2A6ZG42|A0A2A6ZG42_9FIRM	Trk system potassium uptake protein TrkA OS=Faecalibacterium prausnitzii OX=853 GN=CGS49_09975 PE=4 SV=1	1	0	0	0	0	0	0	0	0
c315	c315.a1	c315.a1.a1	tr|A8SBW9|A8SBW9_9FIRM	5'-nucleotidase, C-terminal domain protein OS=Faecalibacterium prausnitzii M21/2 OX=411485 GN=FAEPRAM212_01782 PE=3 SV=1	1	0	0	0	0	0	0	0	0
c317	c317.a1	c317.a1.a1	tr|A0A2A6ZJ30|A0A2A6ZJ30_9FIRM	Peptidase OS=Faecalibacterium prausnitzii OX=853 GN=CGS49_06765 PE=3 SV=1	1	0	0	0	0	0	0	0	0
c317	c317.a2	c317.a2.a1	tr|A8SE30|A8SE30_9FIRM	Penicillin-binding protein, transpeptidase domain protein OS=Faecalibacterium prausnitzii M21/2 OX=411485 GN=FAEPRAM212_02417 PE=3 SV=1	1	0	0	0	0	0	0	0	0
c318	c318.a2	c318.a2.a1	tr|A8SEI2|A8SEI2_9FIRM	Elongation factor P OS=Faecalibacterium prausnitzii M21/2 OX=411485 GN=efp PE=3 SV=1	1	0	0	0	0	0	0	0	0
c319	c319.a1	c319.a1.a1	tr|A0A2A6ZJU4|A0A2A6ZJU4_9FIRM	Outer membrane insertion C-signal OS=Faecalibacterium prausnitzii OX=853 GN=CGS49_04350 PE=4 SV=1	1	0	0	0	0	0	0	0	0
c319	c319.a3	c319.a3.a1	tr|A8S6M5|A8S6M5_9FIRM	Outer membrane insertion C-signal OS=Faecalibacterium prausnitzii M21/2 OX=411485 GN=FAEPRAM212_00247 PE=4 SV=1	1	0	0	0	0	0	0	0	0
c321	c321.a1	c321.a1.a1	tr|A8SC11|A8SC11_9FIRM	Lipoprotein OS=Faecalibacterium prausnitzii M21/2 OX=411485 GN=FAEPRAM212_01820 PE=4 SV=1	1	0	0	0	0	0	0	0	0
c322	c322.a1	c322.a1.a1	tr|A0A2A6ZFN3|A0A2A6ZFN3_9FIRM	50S ribosomal protein L10 OS=Faecalibacterium prausnitzii OX=853 GN=rplJ PE=3 SV=1	1	0	0	0	0	0	0	0	0
c322	c322.a3	c322.a3.a1	tr|A8SD59|A8SD59_9FIRM	50S ribosomal protein L10 OS=Faecalibacterium prausnitzii M21/2 OX=411485 GN=rplJ PE=3 SV=1	1	0	0	0	0	0	0	0	0
c323	c323.a1	c323.a1.a1	tr|A8SAS6|A8SAS6_9FIRM	TRAP transporter solute receptor, DctP family OS=Faecalibacterium prausnitzii M21/2 OX=411485 GN=FAEPRAM212_01457 PE=4 SV=1	1	0	0	0	0	0	0	0	0
c323	c323.a2	c323.a2.a1	tr|A0A2A6ZHZ6|A0A2A6ZHZ6_9FIRM	C4-dicarboxylate ABC transporter substrate-binding protein OS=Faecalibacterium prausnitzii OX=853 GN=CGS49_08300 PE=4 SV=1	1	0	0	0	0	0	0	0	0
c324	c324.a1	c324.a1.a1	tr|A0A2A6ZHB3|A0A2A6ZHB3_9FIRM	YicC family protein OS=Faecalibacterium prausnitzii OX=853 GN=CGS49_12450 PE=4 SV=1	1	0	0	0	0	0	0	0	0
c324	c324.a2	c324.a2.a1	tr|A8SFG3|A8SFG3_9FIRM	TIGR00255 family protein OS=Faecalibacterium prausnitzii M21/2 OX=411485 GN=FAEPRAM212_02743 PE=4 SV=1	1	0	0	0	0	0	0	0	0
c325	c325.a1	c325.a1.a1	tr|A0A2A6ZH66|A0A2A6ZH66_9FIRM	Nicotinate phosphoribosyltransferase OS=Faecalibacterium prausnitzii OX=853 GN=CGS49_11920 PE=3 SV=1	1	0	0	0	0	0	0	0	0
c325	c325.a3	c325.a3.a1	tr|D4K4F4|D4K4F4_9FIRM	Nicotinate phosphoribosyltransferase OS=Faecalibacterium prausnitzii L2-6 OX=718252 GN=FP2_08020 PE=3 SV=1	1	0	0	0	0	0	0	0	0
c326	c326.a1	c326.a1.a1	tr|A0A2A6ZGV3|A0A2A6ZGV3_9FIRM	DNA ligase OS=Faecalibacterium prausnitzii OX=853 GN=ligA PE=3 SV=1	1	0	0	0	0	0	0	0	0
c326	c326.a2	c326.a2.a1	tr|A8SFE5|A8SFE5_9FIRM	DNA ligase OS=Faecalibacterium prausnitzii M21/2 OX=411485 GN=ligA PE=3 SV=1	1	0	0	0	0	0	0	0	0
c327	c327.a1	c327.a1.a1	tr|A8S6V7|A8S6V7_9FIRM	Rubredoxin OS=Faecalibacterium prausnitzii M21/2 OX=411485 GN=FAEPRAM212_00328 PE=3 SV=1	1	0	0	0	0	0	0	0	0
c328	c328.a1	c328.a1.a1	tr|A0A2A6ZGS0|A0A2A6ZGS0_9FIRM	ABC transporter ATP-binding protein OS=Faecalibacterium prausnitzii OX=853 GN=CGS49_11215 PE=4 SV=1	1	0	0	0	0	0	0	0	0
c328	c328.a3	c328.a3.a1	tr|A8SBI0|A8SBI0_9FIRM	ABC transporter, ATP-binding protein OS=Faecalibacterium prausnitzii M21/2 OX=411485 GN=FAEPRAM212_01676 PE=4 SV=1	1	0	0	0	0	0	0	0	0
c331	c331.a1	c331.a1.a1	tr|A0A2A6ZJN4|A0A2A6ZJN4_9FIRM	Methionine synthase OS=Faecalibacterium prausnitzii OX=853 GN=CGS49_06035 PE=3 SV=1	1	0	0	0	0	0	0	0	0
c331	c331.a3	c331.a3.a1	tr|A8SDR3|A8SDR3_9FIRM	Methionine synthase OS=Faecalibacterium prausnitzii M21/2 OX=411485 GN=FAEPRAM212_02302 PE=3 SV=1	1	0	0	0	0	0	0	0	0
c332	c332.a1	c332.a1.a1	tr|A0A2A6ZIQ7|A0A2A6ZIQ7_9FIRM	DUF4280 domain-containing protein OS=Faecalibacterium prausnitzii OX=853 GN=CGS49_07155 PE=4 SV=1	1	0	0	0	0	0	0	0	0
c333	c333.a2	c333.a2.a1	tr|A8SF02|A8SF02_9FIRM	50S ribosomal protein L19 OS=Faecalibacterium prausnitzii M21/2 OX=411485 GN=rplS PE=3 SV=1	1	0	0	0	0	0	0	0	0
c334	c334.a2	c334.a2.a1	tr|A8SD45|A8SD45_9FIRM	Cell division protein FtsZ OS=Faecalibacterium prausnitzii M21/2 OX=411485 GN=ftsZ PE=3 SV=1	1	0	0	0	0	0	0	0	0
c335	c335.a3	c335.a3.a1	tr|A0A2A6ZJ71|A0A2A6ZJ71_9FIRM	Fe-S cluster assembly scaffold protein NifU OS=Faecalibacterium prausnitzii OX=853 GN=nifU PE=4 SV=1	1	0	0	0	0	0	0	0	0
c336	c336.a2	c336.a2.a1	tr|A0A2A6ZFA0|A0A2A6ZFA0_9FIRM	Amino acid ABC transporter substrate-binding protein OS=Faecalibacterium prausnitzii OX=853 GN=CGS49_08655 PE=4 SV=1	1	0	0	0	0	0	0	0	0
c336	c336.a3	c336.a3.a1	tr|A8S7J5|A8S7J5_9FIRM	Tat pathway signal sequence domain protein OS=Faecalibacterium prausnitzii M21/2 OX=411485 GN=FAEPRAM212_00490 PE=4 SV=1	1	0	0	0	0	0	0	0	0
c337	c337.a1	c337.a1.a1	tr|C7H191|C7H191_FAEPA	FAD dependent oxidoreductase OS=Faecalibacterium prausnitzii (strain DSM 17677 / JCM 31915 / A2-165) OX=411483 GN=FAEPRAA2165_00029 PE=4 SV=1	1	1	1	3	3	1	4	4	0
c337	c337.a2	c337.a2.a1	tr|A8S6P7|A8S6P7_9FIRM	FAD dependent oxidoreductase OS=Faecalibacterium prausnitzii M21/2 OX=411485 GN=FAEPRAM212_00269 PE=4 SV=1	1	0	0	0	0	0	0	0	0
c337	c337.a3	c337.a3.a1	tr|A0A2A6ZK95|A0A2A6ZK95_9FIRM	FAD-dependent oxidoreductase OS=Faecalibacterium prausnitzii OX=853 GN=CGS49_04920 PE=4 SV=1	1	0	0	0	0	0	0	0	0
c338	c338.a1	c338.a1.a1	tr|A8S8Q3|A8S8Q3_9FIRM	Putative cyclase OS=Faecalibacterium prausnitzii M21/2 OX=411485 GN=FAEPRAM212_00842 PE=4 SV=1	1	0	0	0	0	0	0	0	0
c338	c338.a2	c338.a2.a1	tr|A0A2A7AXV2|A0A2A7AXV2_9FIRM	Cyclase OS=Faecalibacterium prausnitzii OX=853 GN=CGS49_01820 PE=4 SV=1	1	0	0	0	0	0	0	0	0
c339	c339.a1	c339.a1.a1	tr|A8SFQ2|A8SFQ2_9FIRM	Transcriptional regulator, TetR family OS=Faecalibacterium prausnitzii M21/2 OX=411485 GN=FAEPRAM212_02817 PE=4 SV=1	1	0	0	0	0	0	0	0	0
c339	c339.a2	c339.a2.a1	tr|A0A2A6ZHX0|A0A2A6ZHX0_9FIRM	Dihydroxyacetone kinase transcriptional activator DhaS OS=Faecalibacterium prausnitzii OX=853 GN=CGS49_12985 PE=4 SV=1	1	0	0	0	0	0	0	0	0
c340	c340.a1	c340.a1.a1	tr|A0A2A6ZIG2|A0A2A6ZIG2_9FIRM	Argininosuccinate synthase OS=Faecalibacterium prausnitzii OX=853 GN=argG PE=3 SV=1	1	0	0	0	0	0	0	0	0
c340	c340.a3	c340.a3.a1	tr|A0A2A6ZIH4|A0A2A6ZIH4_9FIRM	Argininosuccinate synthase OS=Faecalibacterium prausnitzii OX=853 GN=argG PE=3 SV=1	1	0	0	0	0	0	0	0	0
c341	c341.a2	c341.a2.a1	tr|A8SFW6|A8SFW6_9FIRM	Class I SAM-dependent rRNA methyltransferase OS=Faecalibacterium prausnitzii M21/2 OX=411485 GN=FAEPRAM212_02873 PE=4 SV=1	1	0	0	0	0	0	0	0	0
c341	c341.a3	c341.a3.a1	tr|A0A2A6ZHF2|A0A2A6ZHF2_9FIRM	rRNA large subunit methyltransferase I OS=Faecalibacterium prausnitzii OX=853 GN=CGS49_12825 PE=4 SV=1	1	0	0	0	1	0	0	0	0
c342	c342.a1	c342.a1.a1	tr|A8S8C5|A8S8C5_9FIRM	Peptidase, S41 family OS=Faecalibacterium prausnitzii M21/2 OX=411485 GN=FAEPRAM212_00714 PE=3 SV=1	1	0	0	0	0	0	0	0	0
c342	c342.a2	c342.a2.a1	tr|A0A2A6ZFU5|A0A2A6ZFU5_9FIRM	Peptidase OS=Faecalibacterium prausnitzii OX=853 GN=CGS49_09325 PE=3 SV=1	1	0	0	0	0	1	0	0	0
c343	c343.a1	c343.a1.a1	tr|A0A2A6ZM62|A0A2A6ZM62_9FIRM	Sulfonate/nitrate/taurine transporter substrate-binding protein OS=Faecalibacterium prausnitzii OX=853 GN=CGS49_00335 PE=4 SV=1	1	0	0	0	0	0	0	0	0
c343	c343.a2	c343.a2.a1	tr|A8SCM9|A8SCM9_9FIRM	NMT1 domain-containing protein OS=Faecalibacterium prausnitzii M21/2 OX=411485 GN=FAEPRAM212_02012 PE=4 SV=1	1	0	0	0	0	0	0	0	0
c344	c344.a1	c344.a1.a1	tr|A0A2A6ZGK0|A0A2A6ZGK0_9FIRM	Ferredoxin-NADP reductase OS=Faecalibacterium prausnitzii OX=853 GN=CGS49_10370 PE=4 SV=1	1	0	0	0	0	0	0	0	0
c344	c344.a2	c344.a2.a1	tr|A8SBF5|A8SBF5_9FIRM	Oxidoreductase NAD-binding domain protein OS=Faecalibacterium prausnitzii M21/2 OX=411485 GN=FAEPRAM212_01651 PE=4 SV=1	1	0	0	0	0	0	0	0	0
c345	c345.a1	c345.a1.a1	tr|A8SCR5|A8SCR5_9FIRM	Amidohydrolase OS=Faecalibacterium prausnitzii M21/2 OX=411485 GN=FAEPRAM212_02041 PE=4 SV=1	1	0	0	0	0	0	0	0	0
c345	c345.a2	c345.a2.a1	tr|A0A2A6ZLE2|A0A2A6ZLE2_9FIRM	Peptidase M20 OS=Faecalibacterium prausnitzii OX=853 GN=CGS49_02260 PE=4 SV=1	1	0	0	0	0	0	0	0	0
c347	c347.a3	c347.a3.a1	tr|A8SA02|A8SA02_9FIRM	ABC transporter, ATP-binding protein OS=Faecalibacterium prausnitzii M21/2 OX=411485 GN=FAEPRAM212_01195 PE=4 SV=1	1	0	0	0	0	0	0	0	0
c348	c348.a1	c348.a1.a1	tr|A0A2A6ZG27|A0A2A6ZG27_9FIRM	UDP-galactopyranose mutase OS=Faecalibacterium prausnitzii OX=853 GN=glf PE=3 SV=1	1	0	0	0	0	0	0	0	0
c348	c348.a3	c348.a3.a1	tr|A8SAW9|A8SAW9_9FIRM	UDP-galactopyranose mutase OS=Faecalibacterium prausnitzii M21/2 OX=411485 GN=glf PE=3 SV=1	1	0	0	0	0	0	0	0	0
c348	c348.a4	c348.a4.a1	tr|A0A2A6ZL19|A0A2A6ZL19_9FIRM	Adenine phosphoribosyltransferase OS=Faecalibacterium prausnitzii OX=853 GN=CGS49_01565 PE=4 SV=1	1	0	0	0	0	0	0	0	0
c348	c348.a5	c348.a5.a1	tr|A8S651|A8S651_9FIRM	Phosphoribosyl transferase domain protein OS=Faecalibacterium prausnitzii M21/2 OX=411485 GN=FAEPRAM212_00078 PE=4 SV=1	1	0	0	0	0	0	0	0	0
c348	c348.a7	c348.a7.a1	tr|A8SG29|A8SG29_9FIRM	UDP-galactopyranose mutase OS=Faecalibacterium prausnitzii M21/2 OX=411485 GN=glf PE=3 SV=1	1	0	0	0	0	0	0	0	0
c349	c349.a1	c349.a1.a1	tr|A0A2A6ZHE9|A0A2A6ZHE9_9FIRM	Epimerase OS=Faecalibacterium prausnitzii OX=853 GN=CGS49_12650 PE=3 SV=1	1	0	0	0	0	0	0	0	0
c349	c349.a2	c349.a2.a1	tr|A8SAU3|A8SAU3_9FIRM	Polysaccharide biosynthesis protein OS=Faecalibacterium prausnitzii M21/2 OX=411485 GN=FAEPRAM212_01471 PE=3 SV=1	1	0	0	0	0	0	0	0	0
c350	c350.a1	c350.a1.a1	tr|A0A2A6ZFJ9|A0A2A6ZFJ9_9FIRM	BMP family ABC transporter substrate-binding protein OS=Faecalibacterium prausnitzii OX=853 GN=CGS49_08810 PE=4 SV=1	1	0	0	0	0	0	0	0	0
c350	c350.a2	c350.a2.a1	tr|A8SGW3|A8SGW3_9FIRM	Bmp domain-containing protein OS=Faecalibacterium prausnitzii M21/2 OX=411485 GN=FAEPRAM212_03181 PE=4 SV=1	1	0	0	0	0	0	0	0	0
c351	c351.a1	c351.a1.a1	tr|A0A2A6ZI49|A0A2A6ZI49_9FIRM	ABC transporter OS=Faecalibacterium prausnitzii OX=853 GN=CGS49_08330 PE=4 SV=1	1	0	0	0	0	0	0	0	0
c352	c352.a2	c352.a2.a1	tr|A8SGM8|A8SGM8_9FIRM	site-specific DNA-methyltransferase (adenine-specific) OS=Faecalibacterium prausnitzii M21/2 OX=411485 GN=FAEPRAM212_03109 PE=4 SV=1	2	3	4	3	3	3	3	2	0
c353	c353.a2	c353.a2.a1	tr|A0A2A6ZJA6|A0A2A6ZJA6_9FIRM	Dipeptidase OS=Faecalibacterium prausnitzii OX=853 GN=CGS49_06905 PE=4 SV=1	1	0	0	0	0	0	0	0	0
c353	c353.a3	c353.a3.a1	tr|A8SHY4|A8SHY4_9FIRM	Dipeptidase PepV OS=Faecalibacterium prausnitzii M21/2 OX=411485 GN=FAEPRAM212_03504 PE=4 SV=1	1	0	0	0	0	0	0	0	0
c354	c354.a2	c354.a2.a1	tr|A8S6G4|A8S6G4_9FIRM	ATP synthase subunit delta OS=Faecalibacterium prausnitzii M21/2 OX=411485 GN=atpH PE=3 SV=1	1	0	0	0	0	0	0	0	0
c354	c354.a3	c354.a3.a1	tr|A0A2A6ZJ89|A0A2A6ZJ89_9FIRM	ATP synthase subunit delta OS=Faecalibacterium prausnitzii OX=853 GN=atpH PE=3 SV=1	1	0	0	0	0	0	0	0	0
c355	c355.a2	c355.a2.a1	tr|A8SGS7|A8SGS7_9FIRM	Deoxyribose-phosphate aldolase OS=Faecalibacterium prausnitzii M21/2 OX=411485 GN=deoC PE=3 SV=1	1	0	0	0	0	0	0	0	0
c356	c356.a2	c356.a2.a1	tr|A0A2A6ZJB1|A0A2A6ZJB1_9FIRM	Cardiolipin synthase OS=Faecalibacterium prausnitzii OX=853 GN=CGS49_05240 PE=4 SV=1	1	0	0	0	0	0	0	0	0
c356	c356.a3	c356.a3.a1	tr|A8S6F6|A8S6F6_9FIRM	Phospholipase D domain protein OS=Faecalibacterium prausnitzii M21/2 OX=411485 GN=FAEPRAM212_00177 PE=4 SV=1	1	0	0	0	0	0	0	0	0
c357	c357.a1	c357.a1.a1	tr|A0A2A6ZIR2|A0A2A6ZIR2_9FIRM	non-specific serine/threonine protein kinase OS=Faecalibacterium prausnitzii OX=853 GN=CGS49_07365 PE=4 SV=1	1	0	0	0	0	0	0	0	0
c358	c358.a1	c358.a1.a1	tr|A8SF39|A8SF39_9FIRM	ATP-dependent 6-phosphofructokinase OS=Faecalibacterium prausnitzii M21/2 OX=411485 GN=pfkA PE=3 SV=1	1	0	0	0	0	0	0	0	0
c359	c359.a3	c359.a3.a1	tr|A0A2A6ZLU0|A0A2A6ZLU0_9FIRM	50S ribosomal protein L21 OS=Faecalibacterium prausnitzii OX=853 GN=rplU PE=3 SV=1	1	0	0	0	0	0	0	0	0
c360	c360.a1	c360.a1.a1	tr|A8SBE3|A8SBE3_9FIRM	1-deoxy-D-xylulose 5-phosphate reductoisomerase OS=Faecalibacterium prausnitzii M21/2 OX=411485 GN=dxr PE=3 SV=1	1	0	0	0	0	0	0	0	0
c360	c360.a2	c360.a2.a1	tr|A0A2A6ZG89|A0A2A6ZG89_9FIRM	1-deoxy-D-xylulose 5-phosphate reductoisomerase OS=Faecalibacterium prausnitzii OX=853 GN=dxr PE=3 SV=1	1	0	0	0	0	0	0	0	0
c361	c361.a1	c361.a1.a1	tr|A8S954|A8S954_9FIRM	PSP1 C-terminal domain protein OS=Faecalibacterium prausnitzii M21/2 OX=411485 GN=FAEPRAM212_00960 PE=4 SV=1	1	0	0	0	0	0	0	0	0
c361	c361.a2	c361.a2.a1	tr|A0A2A6ZKB0|A0A2A6ZKB0_9FIRM	Stage 0 sporulation protein OS=Faecalibacterium prausnitzii OX=853 GN=CGS49_03665 PE=4 SV=1	1	0	0	0	0	0	0	0	0
c362	c362.a1	c362.a1.a1	tr|A8S5X6|A8S5X6_9FIRM	UPF0145 protein FAEPRAM212_00002 OS=Faecalibacterium prausnitzii M21/2 OX=411485 GN=FAEPRAM212_00002 PE=3 SV=1	1	0	0	0	0	0	0	0	0
c362	c362.a2	c362.a2.a1	tr|A0A2A6ZJ46|A0A2A6ZJ46_9FIRM	UPF0145 protein CGS49_06970 OS=Faecalibacterium prausnitzii OX=853 GN=CGS49_06970 PE=3 SV=1	1	0	0	0	0	0	0	0	0
c363	c363.a1	c363.a1.a1	tr|A8S7B0|A8S7B0_9FIRM	Ricin-type beta-trefoil lectin domain protein OS=Faecalibacterium prausnitzii M21/2 OX=411485 GN=FAEPRAM212_00433 PE=4 SV=1	1	0	0	0	0	0	0	0	0
c364	c364.a1	c364.a1.a1	tr|A8SEU2|A8SEU2_9FIRM	Tat pathway signal sequence domain protein OS=Faecalibacterium prausnitzii M21/2 OX=411485 GN=FAEPRAM212_02554 PE=4 SV=1	1	0	0	0	0	0	0	0	0
c365	c365.a1	c365.a1.a1	tr|A0A2A6ZJB9|A0A2A6ZJB9_9FIRM	RNA helicase OS=Faecalibacterium prausnitzii OX=853 GN=CGS49_06960 PE=3 SV=1	1	0	0	0	0	0	0	0	0
c365	c365.a2	c365.a2.a1	tr|C7H231|C7H231_FAEPA	DEAD/DEAH box helicase OS=Faecalibacterium prausnitzii (strain DSM 17677 / JCM 31915 / A2-165) OX=411483 GN=FAEPRAA2165_00325 PE=3 SV=1	1	0	0	1	1	0	0	0	0
c365	c365.a3	c365.a3.a1	tr|D4JYC7|D4JYC7_9FIRM	Superfamily II DNA and RNA helicases OS=Faecalibacterium prausnitzii L2-6 OX=718252 GN=FP2_15460 PE=3 SV=1	1	0	0	0	0	0	0	0	0
c366	c366.a1	c366.a1.a1	tr|A0A2A6ZIZ5|A0A2A6ZIZ5_9FIRM	Coenzyme A biosynthesis bifunctional protein CoaBC OS=Faecalibacterium prausnitzii OX=853 GN=coaBC PE=3 SV=1	1	0	0	0	0	0	0	0	0
c366	c366.a3	c366.a3.a1	tr|A8S6J1|A8S6J1_9FIRM	Coenzyme A biosynthesis bifunctional protein CoaBC OS=Faecalibacterium prausnitzii M21/2 OX=411485 GN=coaBC PE=3 SV=1	1	0	0	0	0	0	0	0	0
c367	c367.a2	c367.a2.a1	tr|A8SAV3|A8SAV3_9FIRM	Peptidase, U32 family OS=Faecalibacterium prausnitzii M21/2 OX=411485 GN=FAEPRAM212_01480 PE=4 SV=1	1	0	0	0	0	0	0	0	0
c367	c367.a3	c367.a3.a1	tr|A0A2A6ZFV2|A0A2A6ZFV2_9FIRM	Peptidase U32 OS=Faecalibacterium prausnitzii OX=853 GN=CGS49_09770 PE=4 SV=1	1	0	0	0	0	0	0	0	0
c368	c368.a2	c368.a2.a1	tr|A0A2A6ZKN4|A0A2A6ZKN4_9FIRM	3-oxoacyl-[acyl-carrier-protein] reductase OS=Faecalibacterium prausnitzii OX=853 GN=fabG PE=3 SV=1	1	0	0	0	0	0	0	0	0
c369	c369.a1	c369.a1.a1	tr|A8S9H7|A8S9H7_9FIRM	Oxidoreductase, aldo/keto reductase family protein OS=Faecalibacterium prausnitzii M21/2 OX=411485 GN=FAEPRAM212_01060 PE=4 SV=1	1	0	0	0	0	0	0	0	0
c369	c369.a2	c369.a2.a1	tr|A0A2A6ZJX8|A0A2A6ZJX8_9FIRM	Aldo/keto reductase OS=Faecalibacterium prausnitzii OX=853 GN=CGS49_04790 PE=4 SV=1	1	0	0	0	0	0	0	0	0
c369	c369.a3	c369.a3.a1	tr|C7H166|C7H166_FAEPA	Oxidoreductase, aldo/keto reductase family protein OS=Faecalibacterium prausnitzii (strain DSM 17677 / JCM 31915 / A2-165) OX=411483 GN=FAEPRAA2165_00004 PE=4 SV=1	1	2	1	2	1	0	0	0	0
c370	c370.a2	c370.a2.a1	tr|A0A2A6ZH79|A0A2A6ZH79_9FIRM	Thioether cross-link-forming SCIFF peptide maturase OS=Faecalibacterium prausnitzii OX=853 GN=scfB PE=3 SV=1	1	0	0	0	0	0	0	0	0
c370	c370.a3	c370.a3.a1	tr|A8SG71|A8SG71_9FIRM	Six-Cys-in-45 modification radical SAM protein OS=Faecalibacterium prausnitzii M21/2 OX=411485 GN=FAEPRAM212_02968 PE=3 SV=1	1	0	0	0	0	0	0	0	0
c370	c370.a4	c370.a4.a1	tr|D4K3I4|D4K3I4_9FIRM	Arylsulfatase regulator (Fe-S oxidoreductase) OS=Faecalibacterium prausnitzii L2-6 OX=718252 GN=FP2_04260 PE=3 SV=1	1	0	0	0	0	0	0	0	0
c371	c371.a1	c371.a1.a1	tr|A8SAM8|A8SAM8_9FIRM	ABC transporter, ATP-binding protein OS=Faecalibacterium prausnitzii M21/2 OX=411485 GN=FAEPRAM212_01416 PE=4 SV=1	1	0	0	0	0	0	0	0	0
c371	c371.a2	c371.a2.a1	tr|A0A2A6ZGC9|A0A2A6ZGC9_9FIRM	ABC transporter OS=Faecalibacterium prausnitzii OX=853 GN=CGS49_10335 PE=4 SV=1	1	0	0	0	0	0	0	0	0
c372	c372.a1	c372.a1.a1	tr|A8SGQ0|A8SGQ0_9FIRM	UPF0313 protein FAEPRAM212_03127 OS=Faecalibacterium prausnitzii M21/2 OX=411485 GN=FAEPRAM212_03127 PE=3 SV=1	1	0	0	0	0	0	0	0	0
c372	c372.a2	c372.a2.a1	tr|A0A2A6ZJQ7|A0A2A6ZJQ7_9FIRM	UPF0313 protein CGS49_06015 OS=Faecalibacterium prausnitzii OX=853 GN=CGS49_06015 PE=3 SV=1	1	0	0	0	0	0	0	0	0
c372	c372.a3	c372.a3.a1	tr|D4K0F2|D4K0F2_9FIRM	UPF0313 protein FP2_24280 OS=Faecalibacterium prausnitzii L2-6 OX=718252 GN=FP2_24280 PE=3 SV=1	1	0	0	0	0	0	0	0	0
c372	c372.a4	c372.a4.a1	tr|C7H4D7|C7H4D7_FAEPA	Putative radical SAM protein YgiQ (Fragment) OS=Faecalibacterium prausnitzii (strain DSM 17677 / JCM 31915 / A2-165) OX=411483 GN=FAEPRAA2165_01151 PE=3 SV=1	1	0	0	1	0	1	1	1	0
c373	c373.a1	c373.a1.a1	tr|A0A2A6ZK50|A0A2A6ZK50_9FIRM	1-acyl-sn-glycerol-3-phosphate acyltransferase OS=Faecalibacterium prausnitzii OX=853 GN=CGS49_04890 PE=3 SV=1	1	0	0	0	0	0	0	0	0
c373	c373.a3	c373.a3.a1	tr|A8S6P0|A8S6P0_9FIRM	1-acyl-sn-glycerol-3-phosphate acyltransferase OS=Faecalibacterium prausnitzii M21/2 OX=411485 GN=FAEPRAM212_00263 PE=3 SV=1	1	0	0	0	0	0	0	0	0
c374	c374.a1	c374.a1.a1	tr|A8S965|A8S965_9FIRM	Ferrous iron transport protein B OS=Faecalibacterium prausnitzii M21/2 OX=411485 GN=feoB PE=3 SV=1	1	0	0	0	0	0	0	0	0
c374	c374.a3	c374.a3.a1	tr|D4JZD6|D4JZD6_9FIRM	Ferrous iron transport protein B OS=Faecalibacterium prausnitzii L2-6 OX=718252 GN=FP2_19830 PE=3 SV=1	1	0	0	0	1	0	0	0	0
c377	c377.a1	c377.a1.a1	tr|A0A2A6ZK96|A0A2A6ZK96_9FIRM	ABC transporter substrate-binding protein OS=Faecalibacterium prausnitzii OX=853 GN=CGS49_03900 PE=4 SV=1	1	0	0	0	0	0	0	0	0
c378	c378.a2	c378.a2.a1	tr|A8SCY1|A8SCY1_9FIRM	Bifunctional protein FolC OS=Faecalibacterium prausnitzii M21/2 OX=411485 GN=folC PE=4 SV=1	1	0	1	0	0	0	0	0	0
c378	c378.a3	c378.a3.a1	tr|A0A2A6ZIL0|A0A2A6ZIL0_9FIRM	Folylpolyglutamate synthase OS=Faecalibacterium prausnitzii OX=853 GN=CGS49_08250 PE=4 SV=1	1	0	0	0	0	0	0	0	0
c379	c379.a1	c379.a1.a1	tr|A0A2A6ZKK5|A0A2A6ZKK5_9FIRM	Lipoprotein OS=Faecalibacterium prausnitzii OX=853 GN=CGS49_03285 PE=4 SV=1	1	0	0	0	0	0	0	0	0
c380	c380.a2	c380.a2.a1	tr|A0A2A6ZG79|A0A2A6ZG79_9FIRM	Nucleoside kinase OS=Faecalibacterium prausnitzii OX=853 GN=CGS49_10050 PE=4 SV=1	1	0	0	0	0	0	0	0	0
c380	c380.a3	c380.a3.a1	tr|A8SGE5|A8SGE5_9FIRM	Phosphoribulokinase/uridine kinase family protein OS=Faecalibacterium prausnitzii M21/2 OX=411485 GN=FAEPRAM212_03041 PE=4 SV=1	1	0	0	0	0	0	0	0	0
c380	c380.a4	c380.a4.a1	tr|D4K4W6|D4K4W6_9FIRM	Uridine kinase OS=Faecalibacterium prausnitzii L2-6 OX=718252 GN=FP2_10050 PE=4 SV=1	1	0	0	0	0	0	0	0	0
c382	c382.a2	c382.a2.a1	tr|A0A2A6ZFE4|A0A2A6ZFE4_9FIRM	Glycerol-3-phosphate dehydrogenase [NAD(P)+] OS=Faecalibacterium prausnitzii OX=853 GN=gpsA PE=3 SV=1	1	0	0	0	0	0	0	0	0
c382	c382.a3	c382.a3.a1	tr|A8S7J1|A8S7J1_9FIRM	Glycerol-3-phosphate dehydrogenase [NAD(P)+] OS=Faecalibacterium prausnitzii M21/2 OX=411485 GN=gpsA PE=3 SV=1	1	0	0	0	0	0	0	0	0
c383	c383.a1	c383.a1.a1	tr|A0A2A6ZFB9|A0A2A6ZFB9_9FIRM	Magnesium transporter MgtE OS=Faecalibacterium prausnitzii OX=853 GN=mgtE PE=3 SV=1	1	0	0	0	0	0	0	0	0
c385	c385.a1	c385.a1.a1	tr|A0A2A6ZIW7|A0A2A6ZIW7_9FIRM	zinc_ribbon_2 domain-containing protein OS=Faecalibacterium prausnitzii OX=853 GN=CGS49_07305 PE=4 SV=1	1	0	0	0	0	0	0	0	0
c386	c386.a2	c386.a2.a1	tr|A0A2A6ZMF3|A0A2A6ZMF3_9FIRM	Restriction endonuclease subunit M OS=Faecalibacterium prausnitzii OX=853 GN=CGS49_00535 PE=4 SV=1	1	0	0	0	0	0	0	0	0
c387	c387.a1	c387.a1.a1	tr|A8SE65|A8SE65_9FIRM	30S ribosomal protein S9 OS=Faecalibacterium prausnitzii M21/2 OX=411485 GN=rpsI PE=3 SV=1	1	0	0	0	0	0	0	0	0
c387	c387.a3	c387.a3.a1	tr|A0A2A6ZJ18|A0A2A6ZJ18_9FIRM	30S ribosomal protein S9 OS=Faecalibacterium prausnitzii OX=853 GN=rpsI PE=3 SV=1	1	0	0	0	0	0	0	0	0
c389	c389.a1	c389.a1.a1	tr|A8SEU1|A8SEU1_9FIRM	Tat pathway signal sequence domain protein OS=Faecalibacterium prausnitzii M21/2 OX=411485 GN=FAEPRAM212_02553 PE=4 SV=1	1	0	0	0	0	0	0	0	0
c390	c390.a2	c390.a2.a1	tr|A8SAX0|A8SAX0_9FIRM	50S ribosomal protein L9 OS=Faecalibacterium prausnitzii M21/2 OX=411485 GN=rplI PE=3 SV=1	1	0	0	0	0	0	0	0	0
c390	c390.a3	c390.a3.a1	tr|A0A2A6ZG13|A0A2A6ZG13_9FIRM	50S ribosomal protein L9 OS=Faecalibacterium prausnitzii OX=853 GN=rplI PE=3 SV=1	1	0	0	0	0	0	0	0	0
c391	c391.a1	c391.a1.a1	tr|A8SE13|A8SE13_9FIRM	3-hydroxyacyl-[acyl-carrier-protein] dehydratase FabZ OS=Faecalibacterium prausnitzii M21/2 OX=411485 GN=fabZ PE=3 SV=1	1	0	0	0	0	0	0	0	0
c391	c391.a2	c391.a2.a1	tr|A0A2A6ZKV6|A0A2A6ZKV6_9FIRM	3-hydroxyacyl-[acyl-carrier-protein] dehydratase FabZ OS=Faecalibacterium prausnitzii OX=853 GN=fabZ PE=3 SV=1	1	0	0	0	0	0	0	0	0
c391	c391.a4	c391.a4.a1	tr|D4JZL8|D4JZL8_9FIRM	3-hydroxyacyl-[acyl-carrier-protein] dehydratase FabZ OS=Faecalibacterium prausnitzii L2-6 OX=718252 GN=fabZ PE=3 SV=1	1	0	1	0	0	0	0	0	0
c392	c392.a1	c392.a1.a1	tr|A8SCM0|A8SCM0_9FIRM	ATP-dependent 6-phosphofructokinase OS=Faecalibacterium prausnitzii M21/2 OX=411485 GN=pfkA PE=3 SV=1	1	0	0	0	0	0	0	0	0
c392	c392.a2	c392.a2.a1	tr|A0A2A6ZMB8|A0A2A6ZMB8_9FIRM	ATP-dependent 6-phosphofructokinase OS=Faecalibacterium prausnitzii OX=853 GN=pfkA PE=3 SV=1	1	0	0	0	0	0	0	0	0
c393	c393.a1	c393.a1.a1	tr|A0A2A6ZGZ3|A0A2A6ZGZ3_9FIRM	HPr kinase/phosphorylase OS=Faecalibacterium prausnitzii OX=853 GN=hprK PE=3 SV=1	1	0	0	0	0	0	0	0	0
c393	c393.a2	c393.a2.a1	tr|A8SF32|A8SF32_9FIRM	HPr kinase/phosphorylase OS=Faecalibacterium prausnitzii M21/2 OX=411485 GN=hprK PE=3 SV=1	1	0	0	0	0	0	0	0	0
c394	c394.a1	c394.a1.a1	tr|A0A2A6ZKH7|A0A2A6ZKH7_9FIRM	Stage IV sporulation protein A OS=Faecalibacterium prausnitzii OX=853 GN=CGS49_03445 PE=3 SV=1	1	0	0	0	0	0	0	0	0
c394	c394.a2	c394.a2.a1	tr|A8SBW6|A8SBW6_9FIRM	Membrane protein insertase, YidC/Oxa1 family OS=Faecalibacterium prausnitzii M21/2 OX=411485 GN=FAEPRAM212_01780 PE=3 SV=1	1	0	0	0	0	0	0	0	0
c394	c394.a4	c394.a4.a1	tr|D4JZG2|D4JZG2_9FIRM	Membrane protein insertase, YidC/Oxa1 family, C-terminal domain OS=Faecalibacterium prausnitzii L2-6 OX=718252 GN=FP2_20140 PE=3 SV=1	1	0	0	0	0	1	0	0	0
c395	c395.a2	c395.a2.a1	tr|A0A2A6ZLL2|A0A2A6ZLL2_9FIRM	Probable tRNA sulfurtransferase OS=Faecalibacterium prausnitzii OX=853 GN=thiI PE=3 SV=1	1	0	0	0	0	0	0	0	0
c395	c395.a3	c395.a3.a1	tr|A8SEJ0|A8SEJ0_9FIRM	Probable tRNA sulfurtransferase OS=Faecalibacterium prausnitzii M21/2 OX=411485 GN=thiI PE=3 SV=1	1	0	0	0	0	0	0	0	0
c396	c396.a1	c396.a1.a1	tr|A8S6G2|A8S6G2_9FIRM	ATP synthase gamma chain OS=Faecalibacterium prausnitzii M21/2 OX=411485 GN=atpG PE=3 SV=1	1	0	0	0	0	0	0	0	0
c396	c396.a4	c396.a4.a1	tr|D4JY43|D4JY43_9FIRM	ATP synthase gamma chain OS=Faecalibacterium prausnitzii L2-6 OX=718252 GN=atpG PE=3 SV=1	1	0	0	0	0	0	0	0	0
c397	c397.a1	c397.a1.a1	tr|A8SEL0|A8SEL0_9FIRM	Chaperone protein DnaJ OS=Faecalibacterium prausnitzii M21/2 OX=411485 GN=dnaJ PE=3 SV=1	1	0	0	0	0	0	0	0	0
c397	c397.a2	c397.a2.a1	tr|A0A2A6ZJY8|A0A2A6ZJY8_9FIRM	Chaperone protein DnaJ OS=Faecalibacterium prausnitzii OX=853 GN=dnaJ PE=3 SV=1	1	0	0	0	0	0	0	0	0
c397	c397.a3	c397.a3.a1	tr|C7H8G4|C7H8G4_FAEPA	Chaperone protein DnaJ OS=Faecalibacterium prausnitzii (strain DSM 17677 / JCM 31915 / A2-165) OX=411483 GN=dnaJ PE=3 SV=1	1	0	0	0	0	0	1	1	0
c398	c398.a1	c398.a1.a1	tr|A0A2A6ZJ10|A0A2A6ZJ10_9FIRM	Ribosomal RNA small subunit methyltransferase H OS=Faecalibacterium prausnitzii OX=853 GN=rsmH PE=3 SV=1	1	0	0	0	0	0	0	0	0
c398	c398.a3	c398.a3.a1	tr|A8SE32|A8SE32_9FIRM	Ribosomal RNA small subunit methyltransferase H OS=Faecalibacterium prausnitzii M21/2 OX=411485 GN=rsmH PE=3 SV=1	1	0	0	0	0	0	0	0	0
c399	c399.a1	c399.a1.a1	tr|A0A2A6ZLE1|A0A2A6ZLE1_9FIRM	Formate--tetrahydrofolate ligase OS=Faecalibacterium prausnitzii OX=853 GN=fhs PE=3 SV=1	1	0	0	0	0	0	0	0	0
c400	c400.a2	c400.a2.a1	tr|A0A2A6ZJM1|A0A2A6ZJM1_9FIRM	Glucokinase OS=Faecalibacterium prausnitzii OX=853 GN=CGS49_05125 PE=3 SV=1	1	0	0	0	0	0	0	0	0
c400	c400.a3	c400.a3.a1	tr|A8SER6|A8SER6_9FIRM	Glucokinase OS=Faecalibacterium prausnitzii M21/2 OX=411485 GN=FAEPRAM212_02529 PE=3 SV=1	1	0	0	0	0	0	0	0	0
c400	c400.a4	c400.a4.a1	tr|D4K276|D4K276_9FIRM	Glucokinase OS=Faecalibacterium prausnitzii L2-6 OX=718252 GN=FP2_31340 PE=3 SV=1	1	0	0	0	0	1	1	1	0
c401	c401.a1	c401.a1.a1	tr|A0A2A6ZI46|A0A2A6ZI46_9FIRM	tRNA threonylcarbamoyladenosine dehydratase OS=Faecalibacterium prausnitzii OX=853 GN=CGS49_07485 PE=4 SV=1	1	0	0	0	0	0	0	0	0
c401	c401.a2	c401.a2.a1	tr|A8SDN3|A8SDN3_9FIRM	ThiF family protein OS=Faecalibacterium prausnitzii M21/2 OX=411485 GN=FAEPRAM212_02274 PE=4 SV=1	1	0	0	0	0	0	0	0	0
c401	c401.a4	c401.a4.a1	tr|D4K0G5|D4K0G5_9FIRM	Dinucleotide-utilizing enzymes involved in molybdopterin and thiamine biosynthesis family 1 OS=Faecalibacterium prausnitzii L2-6 OX=718252 GN=FP2_24440 PE=4 SV=1	1	1	0	0	0	0	0	0	0
c402	c402.a1	c402.a1.a1	tr|A8SHU8|A8SHU8_9FIRM	Alpha,alpha-phosphotrehalase OS=Faecalibacterium prausnitzii M21/2 OX=411485 GN=treC PE=4 SV=1	1	0	0	0	0	0	0	0	0
c403	c403.a2	c403.a2.a1	tr|A0A2A6ZK57|A0A2A6ZK57_9FIRM	Nucleotidyltransferase OS=Faecalibacterium prausnitzii OX=853 GN=CGS49_04075 PE=4 SV=1	1	0	0	0	0	0	0	0	0
c403	c403.a3	c403.a3.a1	tr|A8S9F7|A8S9F7_9FIRM	Nucleotidyltransferase OS=Faecalibacterium prausnitzii M21/2 OX=411485 GN=FAEPRAM212_01044 PE=4 SV=1	1	0	0	0	0	0	0	0	0
c404	c404.a1	c404.a1.a1	tr|A8SF00|A8SF00_9FIRM	Radical SAM domain protein OS=Faecalibacterium prausnitzii M21/2 OX=411485 GN=FAEPRAM212_02616 PE=4 SV=1	1	0	0	0	0	0	0	0	0
c404	c404.a2	c404.a2.a1	tr|A0A2A6ZGZ7|A0A2A6ZGZ7_9FIRM	B12-binding domain-containing radical SAM protein OS=Faecalibacterium prausnitzii OX=853 GN=CGS49_11600 PE=4 SV=1	1	0	0	0	0	0	0	0	0
c405	c405.a2	c405.a2.a1	tr|A8S8M2|A8S8M2_9FIRM	Tat pathway signal sequence domain protein OS=Faecalibacterium prausnitzii M21/2 OX=411485 GN=FAEPRAM212_00811 PE=4 SV=1	1	0	0	0	0	0	0	0	0
c406	c406.a1	c406.a1.a1	tr|A8SA07|A8SA07_9FIRM	Ig-like_bact domain-containing protein OS=Faecalibacterium prausnitzii M21/2 OX=411485 GN=FAEPRAM212_01200 PE=4 SV=1	1	0	0	0	0	0	0	0	0
c406	c406.a2	c406.a2.a1	tr|A0A2A6ZIQ8|A0A2A6ZIQ8_9FIRM	Protease complex subunit PrcB family protein OS=Faecalibacterium prausnitzii OX=853 GN=CGS49_06710 PE=4 SV=1	1	0	0	0	0	0	0	0	0
c407	c407.a2	c407.a2.a1	tr|A8S6G5|A8S6G5_9FIRM	ATP synthase subunit b OS=Faecalibacterium prausnitzii M21/2 OX=411485 GN=atpF PE=3 SV=1	1	0	0	0	0	0	0	0	0
c407	c407.a3	c407.a3.a1	tr|A0A2A6ZJ20|A0A2A6ZJ20_9FIRM	ATP synthase subunit b OS=Faecalibacterium prausnitzii OX=853 GN=atpF PE=3 SV=1	1	0	0	0	0	0	0	0	0
c408	c408.a1	c408.a1.a1	tr|A0A2A6ZFN5|A0A2A6ZFN5_9FIRM	D-alanine--D-alanine ligase OS=Faecalibacterium prausnitzii OX=853 GN=ddl PE=3 SV=1	1	0	0	0	0	0	0	0	0
c408	c408.a2	c408.a2.a1	tr|A8SD66|A8SD66_9FIRM	D-alanine--D-alanine ligase OS=Faecalibacterium prausnitzii M21/2 OX=411485 GN=ddl PE=3 SV=1	1	0	0	0	0	0	0	0	0
c409	c409.a1	c409.a1.a1	tr|A8SGZ6|A8SGZ6_9FIRM	UDP-glucose 6-dehydrogenase OS=Faecalibacterium prausnitzii M21/2 OX=411485 GN=FAEPRAM212_03208 PE=3 SV=1	1	0	0	0	0	0	0	0	0
c410	c410.a1	c410.a1.a1	tr|A8S6C6|A8S6C6_9FIRM	histidine kinase OS=Faecalibacterium prausnitzii M21/2 OX=411485 GN=FAEPRAM212_00145 PE=4 SV=1	1	0	0	0	0	0	0	0	0
c410	c410.a2	c410.a2.a1	tr|A0A2A6ZKB6|A0A2A6ZKB6_9FIRM	histidine kinase OS=Faecalibacterium prausnitzii OX=853 GN=CGS49_04005 PE=4 SV=1	1	0	0	0	0	0	0	0	0
c411	c411.a1	c411.a1.a1	tr|A0A2A6ZLT6|A0A2A6ZLT6_9FIRM	Lactate dehydrogenase OS=Faecalibacterium prausnitzii OX=853 GN=CGS49_01030 PE=3 SV=1	1	0	0	0	0	0	0	0	0
c412	c412.a1	c412.a1.a1	tr|A8SFL6|A8SFL6_9FIRM	Copper-exporting ATPase OS=Faecalibacterium prausnitzii M21/2 OX=411485 GN=FAEPRAM212_02787 PE=3 SV=1	1	0	0	0	0	0	0	0	0
c412	c412.a2	c412.a2.a1	tr|A0A2A6ZGP3|A0A2A6ZGP3_9FIRM	Copper-exporting P-type ATPase OS=Faecalibacterium prausnitzii OX=853 GN=CGS49_11025 PE=3 SV=1	1	0	0	0	0	0	0	0	0
c412	c412.a4	c412.a4.a1	tr|D4JZ89|D4JZ89_9FIRM	Copper-(Or silver)-translocating P-type ATPase OS=Faecalibacterium prausnitzii L2-6 OX=718252 GN=FP2_19250 PE=3 SV=1	1	0	0	0	0	0	1	1	0
c413	c413.a1	c413.a1.a1	tr|A0A2A6ZIN1|A0A2A6ZIN1_9FIRM	GOLD domain-containing protein OS=Faecalibacterium prausnitzii OX=853 GN=CGS49_06525 PE=4 SV=1	1	0	0	0	0	0	0	0	0
c414	c414.a1	c414.a1.a1	tr|A0A2A6ZKN3|A0A2A6ZKN3_9FIRM	Nitronate monooxygenase OS=Faecalibacterium prausnitzii OX=853 GN=CGS49_02710 PE=4 SV=1	1	0	0	0	0	0	0	0	0
c414	c414.a2	c414.a2.a1	tr|A8SE17|A8SE17_9FIRM	Oxidoreductase, 2-nitropropane dioxygenase family protein OS=Faecalibacterium prausnitzii M21/2 OX=411485 GN=FAEPRAM212_02404 PE=4 SV=1	1	0	0	0	0	0	0	0	0
c415	c415.a1	c415.a1.a1	tr|A8SH19|A8SH19_9FIRM	Toxin MazF OS=Faecalibacterium prausnitzii M21/2 OX=411485 GN=FAEPRAM212_03227 PE=4 SV=1	1	0	0	0	0	0	0	0	0
c415	c415.a2	c415.a2.a1	tr|D4JZR7|D4JZR7_9FIRM	DGQHR domain-containing protein OS=Faecalibacterium prausnitzii L2-6 OX=718252 GN=FP2_21350 PE=4 SV=1	1	0	0	0	0	0	0	0	0
c416	c416.a2	c416.a2.a1	tr|A0A2A6ZII4|A0A2A6ZII4_9FIRM	methylenetetrahydrofolate reductase [NAD(P)H] OS=Faecalibacterium prausnitzii OX=853 GN=CGS49_08235 PE=4 SV=1	1	0	0	0	0	0	0	0	0
c416	c416.a3	c416.a3.a1	tr|D4K157|D4K157_9FIRM	methylenetetrahydrofolate reductase [NAD(P)H] OS=Faecalibacterium prausnitzii L2-6 OX=718252 GN=FP2_27030 PE=4 SV=1	1	0	0	0	1	0	0	0	0
c416	c416.a4	c416.a4.a1	tr|A8SCX4|A8SCX4_9FIRM	methylenetetrahydrofolate reductase [NAD(P)H] OS=Faecalibacterium prausnitzii M21/2 OX=411485 GN=FAEPRAM212_02090 PE=4 SV=1	1	0	0	0	0	0	0	0	0
c417	c417.a2	c417.a2.a1	tr|A0A2A6ZG03|A0A2A6ZG03_9FIRM	Transcriptional regulator OS=Faecalibacterium prausnitzii OX=853 GN=CGS49_09910 PE=3 SV=1	1	0	0	0	0	0	0	0	0
c417	c417.a3	c417.a3.a1	tr|A8SAJ1|A8SAJ1_9FIRM	Cell envelope-like function transcriptional attenuator common domain protein OS=Faecalibacterium prausnitzii M21/2 OX=411485 GN=FAEPRAM212_01387 PE=3 SV=1	1	0	0	0	0	0	0	0	0
c418	c418.a1	c418.a1.a1	tr|A0A2A6ZLA8|A0A2A6ZLA8_9FIRM	50S ribosomal protein L20 OS=Faecalibacterium prausnitzii OX=853 GN=rplT PE=3 SV=1	1	0	0	0	0	0	0	0	0
c419	c419.a2	c419.a2.a1	tr|A8S6C4|A8S6C4_9FIRM	Stage 0 sporulation protein A homolog OS=Faecalibacterium prausnitzii M21/2 OX=411485 GN=FAEPRAM212_00144 PE=4 SV=1	1	0	0	1	2	0	0	0	0
c419	c419.a3	c419.a3.a1	tr|D4JXN0|D4JXN0_9FIRM	Stage 0 sporulation protein A homolog OS=Faecalibacterium prausnitzii L2-6 OX=718252 GN=FP2_12550 PE=4 SV=1	1	0	0	0	0	0	0	0	0
c420	c420.a1	c420.a1.a1	tr|A0A2A6ZJ96|A0A2A6ZJ96_9FIRM	50S ribosomal protein L23 OS=Faecalibacterium prausnitzii OX=853 GN=rplW PE=3 SV=1	1	0	0	0	0	0	0	0	0
c420	c420.a3	c420.a3.a1	tr|A8S708|A8S708_9FIRM	50S ribosomal protein L23 OS=Faecalibacterium prausnitzii M21/2 OX=411485 GN=rplW PE=3 SV=1	1	0	0	0	0	0	0	0	0
c421	c421.a1	c421.a1.a1	tr|A0A2A6ZGH9|A0A2A6ZGH9_9FIRM	Peptide chain release factor 2 OS=Faecalibacterium prausnitzii OX=853 GN=prfB PE=3 SV=1	1	0	0	0	0	0	0	0	0
c421	c421.a3	c421.a3.a1	tr|A8SBC9|A8SBC9_9FIRM	Peptide chain release factor 2 OS=Faecalibacterium prausnitzii M21/2 OX=411485 GN=prfB PE=3 SV=1	1	0	0	0	0	0	0	0	0
c422	c422.a1	c422.a1.a1	tr|A8SD25|A8SD25_9FIRM	Transcriptional regulator, MerR family OS=Faecalibacterium prausnitzii M21/2 OX=411485 GN=FAEPRAM212_02104 PE=4 SV=1	1	0	0	0	0	0	0	0	0
c422	c422.a2	c422.a2.a1	tr|A0A2A6ZIY8|A0A2A6ZIY8_9FIRM	MerR family transcriptional regulator OS=Faecalibacterium prausnitzii OX=853 GN=CGS49_06965 PE=4 SV=1	1	0	0	0	0	0	0	0	0
c423	c423.a1	c423.a1.a1	tr|A8SHU7|A8SHU7_9FIRM	PTS system trehalose-specific IIBC component OS=Faecalibacterium prausnitzii M21/2 OX=411485 GN=treP PE=4 SV=1	1	0	0	0	0	0	0	0	0
c424	c424.a2	c424.a2.a1	tr|A0A2A6ZLK9|A0A2A6ZLK9_9FIRM	Phenylalanine--tRNA ligase alpha subunit OS=Faecalibacterium prausnitzii OX=853 GN=pheS PE=3 SV=1	1	0	0	0	0	0	0	0	0
c424	c424.a3	c424.a3.a1	tr|A8SBJ3|A8SBJ3_9FIRM	Phenylalanine--tRNA ligase alpha subunit OS=Faecalibacterium prausnitzii M21/2 OX=411485 GN=pheS PE=3 SV=1	1	0	0	0	0	0	0	0	0
c425	c425.a2	c425.a2.a1	tr|A0A2A6ZJA0|A0A2A6ZJA0_9FIRM	Butanol dehydrogenase OS=Faecalibacterium prausnitzii OX=853 GN=CGS49_05580 PE=4 SV=1	1	0	0	0	0	0	0	0	0
c426	c426.a1	c426.a1.a1	tr|A0A2A6ZIK8|A0A2A6ZIK8_9FIRM	Aspartate--ammonia ligase OS=Faecalibacterium prausnitzii OX=853 GN=asnA PE=3 SV=1	1	0	0	0	0	0	0	0	0
c426	c426.a2	c426.a2.a1	tr|A8SA95|A8SA95_9FIRM	Aspartate--ammonia ligase OS=Faecalibacterium prausnitzii M21/2 OX=411485 GN=asnA PE=3 SV=1	1	0	0	0	0	0	0	0	0
c427	c427.a1	c427.a1.a1	tr|A0A2A6ZH61|A0A2A6ZH61_9FIRM	GntR family transcriptional regulator OS=Faecalibacterium prausnitzii OX=853 GN=CGS49_12360 PE=4 SV=1	1	0	0	0	0	0	0	0	0
c427	c427.a3	c427.a3.a1	tr|A8SFJ5|A8SFJ5_9FIRM	Transcriptional regulator, GntR family OS=Faecalibacterium prausnitzii M21/2 OX=411485 GN=FAEPRAM212_02770 PE=4 SV=1	1	0	0	0	0	0	0	0	0
c428	c428.a2	c428.a2.a1	tr|A0A2A6ZFX8|A0A2A6ZFX8_9FIRM	2-hydroxyglutaryl-CoA dehydratase OS=Faecalibacterium prausnitzii OX=853 GN=CGS49_09600 PE=3 SV=1	1	0	0	0	0	0	0	0	0
c428	c428.a3	c428.a3.a1	tr|A8SCV3|A8SCV3_9FIRM	2-hydroxyglutaryl-CoA dehydratase OS=Faecalibacterium prausnitzii M21/2 OX=411485 GN=FAEPRAM212_02072 PE=3 SV=1	1	0	0	0	0	0	0	0	0
c429	c429.a1	c429.a1.a1	tr|A8SDN4|A8SDN4_9FIRM	tRNA-specific 2-thiouridylase MnmA OS=Faecalibacterium prausnitzii M21/2 OX=411485 GN=mnmA PE=3 SV=1	1	0	0	0	0	0	0	0	0
c429	c429.a2	c429.a2.a1	tr|A0A2A6ZHW5|A0A2A6ZHW5_9FIRM	tRNA-specific 2-thiouridylase MnmA OS=Faecalibacterium prausnitzii OX=853 GN=mnmA PE=3 SV=1	1	0	0	0	0	0	0	0	0
c429	c429.a3	c429.a3.a1	tr|C7H285|C7H285_FAEPA	tRNA-specific 2-thiouridylase MnmA OS=Faecalibacterium prausnitzii (strain DSM 17677 / JCM 31915 / A2-165) OX=411483 GN=mnmA PE=3 SV=1	1	2	1	2	0	3	5	2	0
c430	c430.a1	c430.a1.a1	tr|A8SEK7|A8SEK7_9FIRM	Heat-inducible transcription repressor HrcA OS=Faecalibacterium prausnitzii M21/2 OX=411485 GN=hrcA PE=3 SV=1	1	0	0	0	0	0	0	0	0
c430	c430.a3	c430.a3.a1	tr|A0A2A6ZJU3|A0A2A6ZJU3_9FIRM	Heat-inducible transcription repressor HrcA OS=Faecalibacterium prausnitzii OX=853 GN=hrcA PE=3 SV=1	1	0	0	0	0	0	0	0	0
c431	c431.a2	c431.a2.a1	tr|A0A2A6ZR54|A0A2A6ZR54_9FIRM	Ribosome-recycling factor OS=Faecalibacterium prausnitzii OX=853 GN=frr PE=3 SV=1	1	0	0	0	0	0	0	0	0
c431	c431.a3	c431.a3.a1	tr|A8SBD9|A8SBD9_9FIRM	Ribosome-recycling factor OS=Faecalibacterium prausnitzii M21/2 OX=411485 GN=frr PE=3 SV=1	1	0	0	0	0	0	0	0	0
c432	c432.a2	c432.a2.a1	tr|A8S8L0|A8S8L0_9FIRM	DDE_Tnp_1_7 domain-containing protein OS=Faecalibacterium prausnitzii M21/2 OX=411485 GN=FAEPRAM212_00799 PE=4 SV=1	1	0	0	0	0	0	0	0	0
c434	c434.a1	c434.a1.a1	tr|A0A2A6ZMB1|A0A2A6ZMB1_9FIRM	Tagatose-6-phosphate kinase OS=Faecalibacterium prausnitzii OX=853 GN=pfkB PE=3 SV=1	1	0	0	0	0	0	0	0	0
c434	c434.a2	c434.a2.a1	tr|A8SCN4|A8SCN4_9FIRM	Tagatose-6-phosphate kinase OS=Faecalibacterium prausnitzii M21/2 OX=411485 GN=pfkB PE=3 SV=1	1	0	0	0	0	0	0	0	0
c434	c434.a3	c434.a3.a1	tr|C7H376|C7H376_FAEPA	Tagatose-6-phosphate kinase OS=Faecalibacterium prausnitzii (strain DSM 17677 / JCM 31915 / A2-165) OX=411483 GN=pfkB PE=3 SV=1	1	1	3	2	4	0	0	1	0
c435	c435.a2	c435.a2.a1	tr|A8SFT0|A8SFT0_9FIRM	GHMP kinase, N-terminal domain protein OS=Faecalibacterium prausnitzii M21/2 OX=411485 GN=FAEPRAM212_02842 PE=4 SV=1	1	0	0	0	0	0	0	0	0
c435	c435.a3	c435.a3.a1	tr|A0A2A6ZLJ4|A0A2A6ZLJ4_9FIRM	Galactokinase OS=Faecalibacterium prausnitzii OX=853 GN=CGS49_02530 PE=4 SV=1	1	0	0	0	0	0	0	0	0
c436	c436.a1	c436.a1.a1	tr|A8SA83|A8SA83_9FIRM	Glycosyltransferase, group 1 family protein OS=Faecalibacterium prausnitzii M21/2 OX=411485 GN=FAEPRAM212_01280 PE=4 SV=1	1	0	0	0	0	0	0	0	0
c436	c436.a2	c436.a2.a1	tr|A0A2A6ZIP0|A0A2A6ZIP0_9FIRM	Glycosyl transferase family 1 OS=Faecalibacterium prausnitzii OX=853 GN=CGS49_06520 PE=4 SV=1	1	0	0	0	0	0	0	0	0
c437	c437.a2	c437.a2.a1	tr|A8S8D4|A8S8D4_9FIRM	Adenylosuccinate lyase OS=Faecalibacterium prausnitzii M21/2 OX=411485 GN=purB PE=3 SV=1	1	0	0	0	0	0	0	0	0
c438	c438.a1	c438.a1.a1	tr|A0A2A6ZMA3|A0A2A6ZMA3_9FIRM	Peptide ABC transporter ATP-binding protein OS=Faecalibacterium prausnitzii OX=853 GN=CGS49_00260 PE=4 SV=1	1	0	0	0	0	0	0	0	0
c438	c438.a3	c438.a3.a1	tr|A8S7G6|A8S7G6_9FIRM	ABC transporter, ATP-binding protein OS=Faecalibacterium prausnitzii M21/2 OX=411485 GN=FAEPRAM212_00470 PE=4 SV=1	1	0	0	0	0	0	0	0	0
c438	c438.a4	c438.a4.a1	tr|A8S6G0|A8S6G0_9FIRM	ATP synthase epsilon chain OS=Faecalibacterium prausnitzii M21/2 OX=411485 GN=atpC PE=3 SV=1	1	0	0	0	0	0	0	0	0
c438	c438.a6	c438.a6.a1	tr|A0A2A6ZIZ6|A0A2A6ZIZ6_9FIRM	ATP synthase epsilon chain OS=Faecalibacterium prausnitzii OX=853 GN=atpC PE=3 SV=1	1	0	0	0	0	0	0	0	0
c439	c439.a1	c439.a1.a1	tr|A0A2A6ZIT8|A0A2A6ZIT8_9FIRM	beta-galactosidase OS=Faecalibacterium prausnitzii OX=853 GN=CGS49_06730 PE=3 SV=1	1	0	0	0	0	0	0	0	0
c439	c439.a2	c439.a2.a1	tr|A8SE38|A8SE38_9FIRM	beta-galactosidase OS=Faecalibacterium prausnitzii M21/2 OX=411485 GN=FAEPRAM212_02424 PE=3 SV=1	1	0	0	0	0	0	0	0	0
c439	c439.a4	c439.a4.a1	tr|D4K0M6|D4K0M6_9FIRM	beta-galactosidase OS=Faecalibacterium prausnitzii L2-6 OX=718252 GN=FP2_25090 PE=3 SV=1	1	0	0	1	0	0	0	0	0
c440	c440.a2	c440.a2.a1	tr|A0A2A6ZMD2|A0A2A6ZMD2_9FIRM	Sugar ABC transporter ATP-binding protein OS=Faecalibacterium prausnitzii OX=853 GN=CGS49_00240 PE=4 SV=1	1	0	0	0	0	0	0	0	0
c440	c440.a3	c440.a3.a1	tr|A8SA01|A8SA01_9FIRM	ABC transporter, ATP-binding protein OS=Faecalibacterium prausnitzii M21/2 OX=411485 GN=FAEPRAM212_01194 PE=4 SV=1	1	0	0	0	0	0	0	0	0
c444	c444.a2	c444.a2.a1	tr|A8S6M7|A8S6M7_9FIRM	ATPase, AAA family OS=Faecalibacterium prausnitzii M21/2 OX=411485 GN=FAEPRAM212_00249 PE=3 SV=1	1	0	0	0	0	0	0	0	0
c444	c444.a3	c444.a3.a1	tr|A0A2A6ZJW2|A0A2A6ZJW2_9FIRM	Stage V sporulation protein K OS=Faecalibacterium prausnitzii OX=853 GN=CGS49_04745 PE=3 SV=1	1	0	0	0	0	0	0	0	0
c446	c446.a2	c446.a2.a1	tr|A8SGT8|A8SGT8_9FIRM	Efflux ABC transporter, permease protein OS=Faecalibacterium prausnitzii M21/2 OX=411485 GN=FAEPRAM212_03159 PE=4 SV=1	1	0	0	0	0	0	0	0	0
c446	c446.a3	c446.a3.a1	tr|A0A2A6ZKQ9|A0A2A6ZKQ9_9FIRM	ABC transporter permease OS=Faecalibacterium prausnitzii OX=853 GN=CGS49_02780 PE=4 SV=1	1	0	0	0	0	0	0	0	0
c447	c447.a1	c447.a1.a1	tr|A8S713|A8S713_9FIRM	30S ribosomal protein S10 OS=Faecalibacterium prausnitzii M21/2 OX=411485 GN=rpsJ PE=3 SV=1	1	0	0	0	0	0	0	0	0
c448	c448.a1	c448.a1.a1	tr|A8SD31|A8SD31_9FIRM	Carbamoyl-phosphate synthase small chain OS=Faecalibacterium prausnitzii M21/2 OX=411485 GN=carA PE=3 SV=1	1	0	0	0	0	0	0	0	0
c448	c448.a2	c448.a2.a1	tr|A0A2A6ZIX6|A0A2A6ZIX6_9FIRM	Carbamoyl-phosphate synthase small chain OS=Faecalibacterium prausnitzii OX=853 GN=carA PE=3 SV=1	1	0	0	0	0	0	0	0	0
c449	c449.a1	c449.a1.a1	tr|A8S8N6|A8S8N6_9FIRM	4Fe-4S binding domain protein OS=Faecalibacterium prausnitzii M21/2 OX=411485 GN=FAEPRAM212_00825 PE=4 SV=1	1	0	0	0	0	0	0	0	0
c449	c449.a3	c449.a3.a1	tr|A0A2A6ZLP0|A0A2A6ZLP0_9FIRM	Ferredoxin OS=Faecalibacterium prausnitzii OX=853 GN=CGS49_02395 PE=4 SV=1	1	0	0	0	0	0	0	0	0
c450	c450.a2	c450.a2.a1	tr|A0A2A6ZI36|A0A2A6ZI36_9FIRM	Transcription elongation factor GreA OS=Faecalibacterium prausnitzii OX=853 GN=greA PE=3 SV=1	1	0	0	0	0	0	0	0	0
c450	c450.a3	c450.a3.a1	tr|A8SDG2|A8SDG2_9FIRM	Transcription elongation factor GreA OS=Faecalibacterium prausnitzii M21/2 OX=411485 GN=greA PE=3 SV=1	1	0	0	0	0	0	0	0	0
c450	c450.a4	c450.a4.a1	tr|D4K0B9|D4K0B9_9FIRM	Transcription elongation factor GreA OS=Faecalibacterium prausnitzii L2-6 OX=718252 GN=greA PE=3 SV=1	1	0	0	0	0	0	0	0	0
c451	c451.a2	c451.a2.a1	tr|A8S6Z5|A8S6Z5_9FIRM	50S ribosomal protein L24 OS=Faecalibacterium prausnitzii M21/2 OX=411485 GN=rplX PE=3 SV=1	1	0	0	0	0	0	0	0	0
c452	c452.a1	c452.a1.a1	tr|A0A2A6ZHX1|A0A2A6ZHX1_9FIRM	GTPase Era OS=Faecalibacterium prausnitzii OX=853 GN=era PE=3 SV=1	1	0	0	0	0	0	0	0	0
c452	c452.a2	c452.a2.a1	tr|A8SF88|A8SF88_9FIRM	GTPase Era OS=Faecalibacterium prausnitzii M21/2 OX=411485 GN=era PE=3 SV=1	1	0	0	0	0	0	0	0	0
c452	c452.a3	c452.a3.a1	tr|C7H7P8|C7H7P8_FAEPA	GTPase Era OS=Faecalibacterium prausnitzii (strain DSM 17677 / JCM 31915 / A2-165) OX=411483 GN=era PE=3 SV=1	1	0	1	0	1	1	1	0	0
c453	c453.a1	c453.a1.a1	tr|A8SET0|A8SET0_9FIRM	N-acetylglucosamine-6-phosphate deacetylase OS=Faecalibacterium prausnitzii M21/2 OX=411485 GN=nagA PE=3 SV=1	1	0	0	0	0	0	0	0	0
c453	c453.a3	c453.a3.a1	tr|A0A2A6ZIP3|A0A2A6ZIP3_9FIRM	N-acetylglucosamine-6-phosphate deacetylase OS=Faecalibacterium prausnitzii OX=853 GN=nagA PE=3 SV=1	1	0	0	0	0	0	0	0	0
c454	c454.a1	c454.a1.a1	tr|A8SE15|A8SE15_9FIRM	3-oxoacyl-[acyl-carrier-protein] reductase OS=Faecalibacterium prausnitzii M21/2 OX=411485 GN=fabG PE=3 SV=1	1	0	0	0	0	0	0	0	0
c455	c455.a1	c455.a1.a1	tr|A8SCP2|A8SCP2_9FIRM	FMN_bind domain-containing protein OS=Faecalibacterium prausnitzii M21/2 OX=411485 GN=FAEPRAM212_02023 PE=4 SV=1	1	0	0	0	0	0	0	0	0
c456	c456.a1	c456.a1.a1	tr|A8S947|A8S947_9FIRM	Ribosomal RNA small subunit methyltransferase I OS=Faecalibacterium prausnitzii M21/2 OX=411485 GN=rsmI PE=3 SV=1	1	0	0	0	0	0	0	0	0
c456	c456.a3	c456.a3.a1	tr|A0A2A6ZKR7|A0A2A6ZKR7_9FIRM	Ribosomal RNA small subunit methyltransferase I OS=Faecalibacterium prausnitzii OX=853 GN=rsmI PE=3 SV=1	1	0	0	0	0	0	0	0	0
c457	c457.a1	c457.a1.a1	tr|A8SDQ1|A8SDQ1_9FIRM	SAF domain protein OS=Faecalibacterium prausnitzii M21/2 OX=411485 GN=FAEPRAM212_02290 PE=3 SV=1	1	0	0	0	0	0	0	0	0
c458	c458.a2	c458.a2.a1	tr|A0A2A6ZHF3|A0A2A6ZHF3_9FIRM	Phosphate starvation-inducible protein PhoH OS=Faecalibacterium prausnitzii OX=853 GN=CGS49_12120 PE=4 SV=1	1	0	0	0	0	0	0	0	0
c458	c458.a3	c458.a3.a1	tr|A8SF85|A8SF85_9FIRM	PhoH family protein OS=Faecalibacterium prausnitzii M21/2 OX=411485 GN=FAEPRAM212_02686 PE=4 SV=1	1	0	0	0	0	0	0	0	0
c460	c460.a1	c460.a1.a1	tr|A0A2A6ZHC7|A0A2A6ZHC7_9FIRM	Serine hydroxymethyltransferase OS=Faecalibacterium prausnitzii OX=853 GN=glyA PE=3 SV=1	1	0	0	0	0	0	0	0	0
c460	c460.a2	c460.a2.a1	tr|A8SGA3|A8SGA3_9FIRM	Serine hydroxymethyltransferase OS=Faecalibacterium prausnitzii M21/2 OX=411485 GN=glyA PE=3 SV=1	1	0	0	0	0	0	0	0	0
c461	c461.a2	c461.a2.a1	tr|A8SCP3|A8SCP3_9FIRM	4Fe-4S binding domain protein OS=Faecalibacterium prausnitzii M21/2 OX=411485 GN=FAEPRAM212_02024 PE=4 SV=1	1	0	0	0	0	0	0	0	0
c462	c462.a2	c462.a2.a1	tr|A0A2A6ZGP7|A0A2A6ZGP7_9FIRM	Lipase OS=Faecalibacterium prausnitzii OX=853 GN=CGS49_11200 PE=4 SV=1	1	0	0	0	0	0	0	0	0
c462	c462.a5	c462.a5.a1	tr|D4K418|D4K418_9FIRM	Lysophospholipase L1 and related esterases OS=Faecalibacterium prausnitzii L2-6 OX=718252 GN=FP2_06340 PE=4 SV=1	1	0	1	0	0	0	1	1	0
c463	c463.a1	c463.a1.a1	tr|A8SCQ5|A8SCQ5_9FIRM	Molybdenum cofactor synthesis domain protein OS=Faecalibacterium prausnitzii M21/2 OX=411485 GN=FAEPRAM212_02033 PE=4 SV=1	1	0	0	0	0	0	0	0	0
c464	c464.a1	c464.a1.a1	tr|A0A2A6ZM28|A0A2A6ZM28_9FIRM	ABC transporter substrate-binding protein OS=Faecalibacterium prausnitzii OX=853 GN=CGS49_00270 PE=4 SV=1	1	0	0	0	0	0	0	0	0
c465	c465.a2	c465.a2.a1	tr|A0A2A6ZFE8|A0A2A6ZFE8_9FIRM	Zn_dep_PLPC domain-containing protein OS=Faecalibacterium prausnitzii OX=853 GN=CGS49_08675 PE=4 SV=1	1	0	0	0	0	0	0	0	0
c466	c466.a1	c466.a1.a1	tr|A0A2A6ZH34|A0A2A6ZH34_9FIRM	Spermidine/putrescine import ATP-binding protein PotA OS=Faecalibacterium prausnitzii OX=853 GN=potA PE=3 SV=1	1	0	0	0	0	0	0	0	0
c466	c466.a3	c466.a3.a1	tr|A8SG10|A8SG10_9FIRM	Spermidine/putrescine import ATP-binding protein PotA OS=Faecalibacterium prausnitzii M21/2 OX=411485 GN=potA PE=3 SV=1	1	0	0	0	0	0	0	0	0
c466	c466.a4	c466.a4.a1	tr|D4K4G1|D4K4G1_9FIRM	Spermidine/putrescine import ATP-binding protein PotA OS=Faecalibacterium prausnitzii L2-6 OX=718252 GN=potA PE=3 SV=1	1	0	0	0	0	0	0	0	0
c467	c467.a2	c467.a2.a1	tr|A0A2A6ZHG2|A0A2A6ZHG2_9FIRM	Bifunctional protein FolD OS=Faecalibacterium prausnitzii OX=853 GN=folD PE=3 SV=1	1	0	0	0	0	0	0	0	0
c467	c467.a3	c467.a3.a1	tr|A8SGA8|A8SGA8_9FIRM	Bifunctional protein FolD OS=Faecalibacterium prausnitzii M21/2 OX=411485 GN=folD PE=3 SV=1	1	0	0	0	0	0	0	0	0
c468	c468.a1	c468.a1.a1	tr|A0A2A6ZIW9|A0A2A6ZIW9_9FIRM	23S rRNA (Uracil(1939)-C(5))-methyltransferase RlmD OS=Faecalibacterium prausnitzii OX=853 GN=CGS49_06830 PE=3 SV=1	1	0	0	0	0	0	0	0	0
c468	c468.a2	c468.a2.a1	tr|A8SAE2|A8SAE2_9FIRM	23S rRNA (Uracil-5-)-methyltransferase RumA OS=Faecalibacterium prausnitzii M21/2 OX=411485 GN=rumA PE=3 SV=1	1	0	0	0	0	0	0	0	0
c469	c469.a1	c469.a1.a1	tr|A0A2A6ZIP5|A0A2A6ZIP5_9FIRM	47 kDa membrane antigen OS=Faecalibacterium prausnitzii OX=853 GN=CGS49_07105 PE=4 SV=1	1	0	0	0	0	0	0	0	0
c470	c470.a2	c470.a2.a1	tr|A0A2A6ZHQ0|A0A2A6ZHQ0_9FIRM	Cyclic-di-AMP phosphodiesterase OS=Faecalibacterium prausnitzii OX=853 GN=CGS49_09830 PE=3 SV=1	1	0	0	0	0	0	0	0	0
c470	c470.a3	c470.a3.a1	tr|A8SAW8|A8SAW8_9FIRM	Cyclic-di-AMP phosphodiesterase OS=Faecalibacterium prausnitzii M21/2 OX=411485 GN=FAEPRAM212_01493 PE=3 SV=1	1	0	0	0	0	0	0	0	0
c471	c471.a2	c471.a2.a1	tr|A8SG77|A8SG77_9FIRM	5'-nucleotidase, C-terminal domain protein OS=Faecalibacterium prausnitzii M21/2 OX=411485 GN=FAEPRAM212_02974 PE=3 SV=1	1	0	0	0	0	0	0	0	0
c472	c472.a1	c472.a1.a1	tr|A0A2A6ZJ99|A0A2A6ZJ99_9FIRM	Collar domain-containing protein OS=Faecalibacterium prausnitzii OX=853 GN=CGS49_06205 PE=4 SV=1	1	0	0	0	0	0	0	0	0
c473	c473.a1	c473.a1.a1	tr|A0A2A6ZM97|A0A2A6ZM97_9FIRM	ATPase OS=Faecalibacterium prausnitzii OX=853 GN=CGS49_00505 PE=4 SV=1	1	0	0	0	0	0	0	0	0
c474	c474.a2	c474.a2.a1	tr|A0A2A6ZG54|A0A2A6ZG54_9FIRM	Metalloendopeptidase OS=Faecalibacterium prausnitzii OX=853 GN=CGS49_09935 PE=4 SV=1	1	0	0	0	0	0	0	0	0
c474	c474.a3	c474.a3.a1	tr|A8SAJ5|A8SAJ5_9FIRM	Peptidase, M23 family OS=Faecalibacterium prausnitzii M21/2 OX=411485 GN=FAEPRAM212_01391 PE=4 SV=1	1	0	0	0	0	0	0	0	0
c475	c475.a1	c475.a1.a1	tr|A0A2A6ZJN8|A0A2A6ZJN8_9FIRM	Transcription-repair-coupling factor OS=Faecalibacterium prausnitzii OX=853 GN=mfd PE=3 SV=1	1	0	0	0	0	0	0	0	0
c475	c475.a2	c475.a2.a1	tr|C7H318|C7H318_FAEPA	Transcription-repair-coupling factor OS=Faecalibacterium prausnitzii (strain DSM 17677 / JCM 31915 / A2-165) OX=411483 GN=mfd PE=3 SV=1	1	0	0	0	0	1	0	0	0
c475	c475.a3	c475.a3.a1	tr|A8SDZ9|A8SDZ9_9FIRM	Transcription-repair-coupling factor OS=Faecalibacterium prausnitzii M21/2 OX=411485 GN=mfd PE=3 SV=1	1	0	0	0	0	0	0	0	0
c478	c478.a1	c478.a1.a1	tr|A0A2A6ZJ16|A0A2A6ZJ16_9FIRM	DUF1490 domain-containing protein OS=Faecalibacterium prausnitzii OX=853 GN=CGS49_06810 PE=4 SV=1	1	0	0	0	0	0	0	0	0
c479	c479.a2	c479.a2.a1	tr|A8S6D4|A8S6D4_9FIRM	DUF1015 domain-containing protein OS=Faecalibacterium prausnitzii M21/2 OX=411485 GN=FAEPRAM212_00152 PE=4 SV=1	1	0	0	0	0	0	0	0	0
c479	c479.a3	c479.a3.a1	tr|A0A2A6ZK90|A0A2A6ZK90_9FIRM	DUF1015 domain-containing protein OS=Faecalibacterium prausnitzii OX=853 GN=CGS49_03970 PE=4 SV=1	1	0	0	0	0	0	0	0	0
c479	c479.a4	c479.a4.a1	tr|D4JXM3|D4JXM3_9FIRM	DUF1015 domain-containing protein OS=Faecalibacterium prausnitzii L2-6 OX=718252 GN=FP2_12480 PE=4 SV=1	1	0	0	1	0	0	0	0	0
c481	c481.a1	c481.a1.a1	tr|A8SGC1|A8SGC1_9FIRM	Metallo-beta-lactamase domain protein OS=Faecalibacterium prausnitzii M21/2 OX=411485 GN=FAEPRAM212_03018 PE=4 SV=1	1	0	0	0	0	0	0	0	0
c481	c481.a3	c481.a3.a1	tr|A0A2A6ZG74|A0A2A6ZG74_9FIRM	MBL fold hydrolase OS=Faecalibacterium prausnitzii OX=853 GN=CGS49_10145 PE=4 SV=1	1	0	0	0	0	0	0	0	0
c482	c482.a1	c482.a1.a1	tr|A0A2A6ZFL9|A0A2A6ZFL9_9FIRM	5-aminoimidazole-4-carboxamide ribonucleotide transformylase OS=Faecalibacterium prausnitzii OX=853 GN=CGS49_09280 PE=4 SV=1	1	0	0	0	0	0	0	0	0
c482	c482.a3	c482.a3.a1	tr|A8S8D7|A8S8D7_9FIRM	AICARFT/IMPCHase bienzyme OS=Faecalibacterium prausnitzii M21/2 OX=411485 GN=FAEPRAM212_00725 PE=4 SV=1	1	0	0	0	0	0	0	0	0
c482	c482.a4	c482.a4.a1	tr|D4K2V8|D4K2V8_9FIRM	AICAR transformylase/IMP cyclohydrolase PurH (Only IMP cyclohydrolase domain in Aful) OS=Faecalibacterium prausnitzii L2-6 OX=718252 GN=FP2_01510 PE=4 SV=1	1	0	0	0	0	0	0	0	0
c483	c483.a1	c483.a1.a1	tr|A0A2A6ZH63|A0A2A6ZH63_9FIRM	Molybdopterin dehydrogenase OS=Faecalibacterium prausnitzii OX=853 GN=CGS49_12055 PE=4 SV=1	1	0	0	0	0	0	0	0	0
c483	c483.a3	c483.a3.a1	tr|A8SF66|A8SF66_9FIRM	FAD binding domain in molybdopterin dehydrogenase OS=Faecalibacterium prausnitzii M21/2 OX=411485 GN=FAEPRAM212_02671 PE=4 SV=1	1	0	0	0	0	0	0	0	0
c485	c485.a1	c485.a1.a1	tr|A0A2A6ZLG3|A0A2A6ZLG3_9FIRM	L-lactate oxidase OS=Faecalibacterium prausnitzii OX=853 GN=CGS49_02415 PE=3 SV=1	1	0	0	0	0	0	0	0	0
c485	c485.a3	c485.a3.a1	tr|A8S646|A8S646_9FIRM	L-lactate oxidase OS=Faecalibacterium prausnitzii M21/2 OX=411485 GN=FAEPRAM212_00073 PE=3 SV=1	1	0	0	0	0	0	0	0	0
c485	c485.a4	c485.a4.a1	tr|D4JZP9|D4JZP9_9FIRM	L-lactate oxidase OS=Faecalibacterium prausnitzii L2-6 OX=718252 GN=FP2_21160 PE=3 SV=1	1	0	0	0	0	0	0	0	0
c486	c486.a1	c486.a1.a1	tr|A8S9I0|A8S9I0_9FIRM	Trypsin OS=Faecalibacterium prausnitzii M21/2 OX=411485 GN=FAEPRAM212_01063 PE=3 SV=1	1	0	0	0	0	0	0	0	0
c486	c486.a2	c486.a2.a1	tr|A0A2A6ZJV6|A0A2A6ZJV6_9FIRM	Serine protease HtrA OS=Faecalibacterium prausnitzii OX=853 GN=CGS49_04775 PE=3 SV=1	1	0	0	0	0	0	0	0	0
c486	c486.a4	c486.a4.a1	tr|D4JXI7|D4JXI7_9FIRM	Trypsin-like serine proteases, typically periplasmic, contain C-terminal PDZ domain OS=Faecalibacterium prausnitzii L2-6 OX=718252 GN=FP2_12070 PE=3 SV=1	1	0	0	0	0	0	0	0	0
c487	c487.a2	c487.a2.a1	tr|D4JYC9|D4JYC9_9FIRM	Amidohydrolase OS=Faecalibacterium prausnitzii L2-6 OX=718252 GN=FP2_15480 PE=4 SV=1	1	0	2	0	0	0	0	0	0
c488	c488.a1	c488.a1.a1	tr|A8SG15|A8SG15_9FIRM	ABC transporter, ATP-binding protein OS=Faecalibacterium prausnitzii M21/2 OX=411485 GN=FAEPRAM212_02917 PE=4 SV=1	1	0	0	0	0	0	0	0	0
c489	c489.a2	c489.a2.a1	tr|A0A2A6ZLF8|A0A2A6ZLF8_9FIRM	Methylenetetrahydrofolate--tRNA-(uracil-5-)-methyltransferase TrmFO OS=Faecalibacterium prausnitzii OX=853 GN=trmFO PE=3 SV=1	1	0	0	0	0	0	0	0	0
c489	c489.a3	c489.a3.a1	tr|A8SI19|A8SI19_9FIRM	Methylenetetrahydrofolate--tRNA-(uracil-5-)-methyltransferase TrmFO OS=Faecalibacterium prausnitzii M21/2 OX=411485 GN=trmFO PE=3 SV=1	1	0	0	0	0	0	0	0	0
c489	c489.a4	c489.a4.a1	tr|D4K312|D4K312_9FIRM	Methylenetetrahydrofolate--tRNA-(uracil-5-)-methyltransferase TrmFO OS=Faecalibacterium prausnitzii L2-6 OX=718252 GN=trmFO PE=3 SV=1	1	0	0	0	0	0	0	0	0
c490	c490.a1	c490.a1.a1	tr|A0A2A6ZJ62|A0A2A6ZJ62_9FIRM	Dihydroorotate dehydrogenase electron transfer subunit OS=Faecalibacterium prausnitzii OX=853 GN=CGS49_06930 PE=3 SV=1	1	0	0	0	0	0	0	0	0
c490	c490.a2	c490.a2.a1	tr|A8SD35|A8SD35_9FIRM	Dihydroorotate dehydrogenase B (NAD(+)), electron transfer subunit OS=Faecalibacterium prausnitzii M21/2 OX=411485 GN=pyrK PE=3 SV=1	1	0	0	0	0	0	0	0	0
c490	c490.a4	c490.a4.a1	tr|D4JYC1|D4JYC1_9FIRM	2-polyprenylphenol hydroxylase and related flavodoxin oxidoreductases OS=Faecalibacterium prausnitzii L2-6 OX=718252 GN=FP2_15400 PE=3 SV=1	1	0	0	0	0	0	0	0	0
c491	c491.a1	c491.a1.a1	tr|A0A2A6ZK79|A0A2A6ZK79_9FIRM	3-dehydroquinate synthase OS=Faecalibacterium prausnitzii OX=853 GN=aroB PE=4 SV=1	1	0	0	0	0	0	0	0	0
c491	c491.a3	c491.a3.a1	tr|A8S6N5|A8S6N5_9FIRM	3-dehydroquinate synthase OS=Faecalibacterium prausnitzii M21/2 OX=411485 GN=aroB PE=4 SV=1	1	0	0	0	0	0	0	0	0
c492	c492.a1	c492.a1.a1	tr|A0A2A6ZKL3|A0A2A6ZKL3_9FIRM	Oligopeptide transporter, OPT family OS=Faecalibacterium prausnitzii OX=853 GN=CGS49_03625 PE=4 SV=1	1	0	0	0	0	0	0	0	0
c493	c493.a2	c493.a2.a1	tr|A0A2A6ZLZ7|A0A2A6ZLZ7_9FIRM	tripeptide aminopeptidase OS=Faecalibacterium prausnitzii OX=853 GN=pepT PE=3 SV=1	1	0	0	0	0	0	0	0	0
c494	c494.a2	c494.a2.a1	tr|A0A2A6ZL17|A0A2A6ZL17_9FIRM	Mucin desulfatase OS=Faecalibacterium prausnitzii OX=853 GN=CGS49_01470 PE=4 SV=1	1	0	0	0	0	0	0	0	0
c495	c495.a3	c495.a3.a1	tr|A8SEG4|A8SEG4_9FIRM	Signal recognition particle receptor FtsY OS=Faecalibacterium prausnitzii M21/2 OX=411485 GN=ftsY PE=3 SV=1	1	0	0	0	0	0	0	0	0
c497	c497.a1	c497.a1.a1	tr|A0A2A6ZIM5|A0A2A6ZIM5_9FIRM	Branched-chain amino acid ABC transporter substrate-binding protein OS=Faecalibacterium prausnitzii OX=853 GN=CGS49_06475 PE=3 SV=1	1	0	0	0	0	0	0	0	0
c498	c498.a1	c498.a1.a1	tr|A0A2A6ZJ03|A0A2A6ZJ03_9FIRM	Uridine kinase OS=Faecalibacterium prausnitzii OX=853 GN=udk PE=3 SV=1	1	0	0	0	0	0	0	0	0
c498	c498.a2	c498.a2.a1	tr|A8S6F9|A8S6F9_9FIRM	Uridine kinase OS=Faecalibacterium prausnitzii M21/2 OX=411485 GN=udk PE=3 SV=1	1	0	0	0	0	0	0	0	0
c500	c500.a2	c500.a2.a1	tr|A0A2A6ZLQ6|A0A2A6ZLQ6_9FIRM	tRNA (N(6)-L-threonylcarbamoyladenosine(37)-C(2))-methylthiotransferase MtaB OS=Faecalibacterium prausnitzii OX=853 GN=CGS49_02320 PE=4 SV=1	1	0	0	0	0	0	0	0	0
c500	c500.a3	c500.a3.a1	tr|A8S7D4|A8S7D4_9FIRM	tRNA methylthiotransferase YqeV OS=Faecalibacterium prausnitzii M21/2 OX=411485 GN=yqeV PE=4 SV=1	1	0	0	0	0	0	0	0	0
c501	c501.a1	c501.a1.a1	tr|A0A2A6ZFY7|A0A2A6ZFY7_9FIRM	Bifunctional enzyme IspD/IspF OS=Faecalibacterium prausnitzii OX=853 GN=ispDF PE=3 SV=1	1	0	0	0	0	0	0	0	0
c501	c501.a2	c501.a2.a1	tr|A8SGF7|A8SGF7_9FIRM	Bifunctional enzyme IspD/IspF OS=Faecalibacterium prausnitzii M21/2 OX=411485 GN=ispF PE=3 SV=1	1	0	0	0	0	0	1	0	0
c502	c502.a1	c502.a1.a1	tr|A0A2A6ZGZ8|A0A2A6ZGZ8_9FIRM	Nucleotide-binding protein CGS49_11725 OS=Faecalibacterium prausnitzii OX=853 GN=CGS49_11725 PE=3 SV=1	1	0	0	0	0	0	0	0	0
c502	c502.a2	c502.a2.a1	tr|A8SF34|A8SF34_9FIRM	Nucleotide-binding protein FAEPRAM212_02645 OS=Faecalibacterium prausnitzii M21/2 OX=411485 GN=FAEPRAM212_02645 PE=3 SV=1	1	0	0	0	0	0	0	0	0
c502	c502.a3	c502.a3.a1	tr|C7H7S6|C7H7S6_FAEPA	GlmZ(SRNA)-inactivating NTPase OS=Faecalibacterium prausnitzii (strain DSM 17677 / JCM 31915 / A2-165) OX=411483 GN=FAEPRAA2165_02361 PE=4 SV=1	1	0	0	1	0	0	0	1	0
c503	c503.a2	c503.a2.a1	tr|A8SHW9|A8SHW9_9FIRM	Magnesium transporter MgtE OS=Faecalibacterium prausnitzii M21/2 OX=411485 GN=mgtE PE=3 SV=1	1	0	0	0	0	0	0	0	0
c504	c504.a1	c504.a1.a1	tr|A8S993|A8S993_9FIRM	Type III restriction enzyme, res subunit OS=Faecalibacterium prausnitzii M21/2 OX=411485 GN=FAEPRAM212_00988 PE=4 SV=1	2	6	7	5	5	8	8	5	0
c506	c506.a1	c506.a1.a1	tr|A0A2A6ZM25|A0A2A6ZM25_9FIRM	AAA_16 domain-containing protein OS=Faecalibacterium prausnitzii OX=853 GN=CGS49_00140 PE=4 SV=1	1	0	0	0	0	0	0	0	0
[truncated: 1,423 more rows]

## Sheet: peptidomic compar spectra
Group ID	Peptide ID	SequenceLI	Modifs	Charge	MH+ theo	Number of subgroups	Subgroup ids	20221220_35_A2_rep1_Cyt	20221220_45_A2_rep2_Cyt	20221220_01_A2_rep3_Cyt	20221220_51_A2_rep4_Cyt	20221220_37_A2_rep1_Env	20221220_03_A2_rep2_Env	20221220_47_A2_rep3_Env	20221220_13_A2_rep4_Env
b53	pepb53b24	MMPANYSVIAENEMTYVNGGANFIDAIGAVTAPIWTIDNVK	1M:15.99 2M:15.99 14M:15.99	4	4449.11	1	b53.a1	0	0	0	0	0	0	0	1
a1	pepa1a1	AAAAGCAESAEIIKS	6C:57.02	2	1448.7	1	a1.a4	1	0	0	0	0	1	1	0
a1	pepa1a2	AAAAGCTESAEIIK	6C:57.02	2	1391.68	1	a1.a2	3	2	1	1	1	1	2	1
a1	pepa1a3	AAFDKFMETK		2	1187.58	1	a1.a2	1	1	1	1	1	1	1	1
a1	pepa1a4	AAFDKFMETK	7M:15.99	2	1203.57	1	a1.a2	2	2	2	2	2	2	2	1
a1	pepa1a5	AAFDKFMETKNNTK		3	1644.81	1	a1.a2	0	0	1	0	0	1	0	2
a1	pepa1a6	AAFDKFMETKNNTK	7M:15.99	2	1660.8	1	a1.a2	2	1	2	3	1	2	1	3
a1	pepa1a7	AAFEQFMATK		2	1143.55	1	a1.a3	0	0	0	0	0	0	0	0
a1	pepa1a8	AAFEQFMATK	7M:15.99	2	1159.55	1	a1.a3	0	0	0	0	0	0	0	0
a1	pepa1a9	AAYEKFIATK		2	1141.63	1	a1.a1	0	0	0	0	0	0	0	0
a1	pepa1b10	AEQIPCVFDVSAR	6C:57.02	2	1491.73	4	a1.a1 a1.a2 a1.a3 a1.a4	0	0	0	0	0	0	0	1
a1	pepa1b11	AGRPEIVK		2	869.52	1	a1.a1	0	0	0	0	0	0	0	0
a1	pepa1b12	AIAEAEAYPGPSIIIGYAPCEIHGVK	20C:57.02	2	2726.39	4	a1.a1 a1.a2 a1.a3 a1.a4	3	3	4	4	4	3	4	5
a1	pepa1b13	AIAEAEAYPGPSIIIGYAPCEIHGVKG	20C:57.02	2	2783.41	4	a1.a1 a1.a2 a1.a3 a1.a4	2	2	1	6	3	3	1	2
a1	pepa1b14	AIAEAEAYPGPSIIIGYAPCEIHGVKGG	20C:57.02	3	2840.43	4	a1.a1 a1.a2 a1.a3 a1.a4	0	1	0	2	2	1	0	1
a1	pepa1b15	AIAGRPEIVK		2	1053.64	1	a1.a1	0	0	0	0	0	0	0	0
a1	pepa1b16	AIAMVPQESQADQQAVFDYCVANISK	20C:57.02	2	2883.37	1	a1.a2	1	4	2	3	0	3	1	4
a1	pepa1b17	AIAMVPQESQADQQAVFDYCVANISK	4M:15.99 20C:57.02	2	2899.36	1	a1.a2	4	3	3	2	3	3	3	3
a1	pepa1b18	AIDAGVDAIHK		2	1109.59	4	a1.a1 a1.a2 a1.a3 a1.a4	1	1	1	1	1	1	1	1
a1	pepa1b19	AIDAGVDAIHKVDVPASWSNPEAD		2	2477.19	4	a1.a1 a1.a2 a1.a3 a1.a4	1	1	0	1	0	1	0	0
a1	pepa1b20	AIDAGVDAIHKVDVPASWSNPEADPAPK		2	2870.43	4	a1.a1 a1.a2 a1.a3 a1.a4	5	8	7	6	6	5	5	7
a1	pepa1b21	AIEIGMGK	6M:15.99	2	834.439	4	a1.a1 a1.a2 a1.a3 a1.a4	1	0	0	0	1	0	1	0
a1	pepa1b22	AIEIGMGKR		2	974.545	4	a1.a1 a1.a2 a1.a3 a1.a4	1	1	1	1	1	1	1	1
a1	pepa1b23	AIEIGMGKR	6M:15.99	2	990.54	4	a1.a1 a1.a2 a1.a3 a1.a4	1	1	1	1	1	1	1	1
a1	pepa1b24	AIIAEIEK		2	886.524	4	a1.a1 a1.a2 a1.a3 a1.a4	0	0	1	0	0	1	0	0
a1	pepa1b25	AIIAEIEKAAAAGCEK	14C:57.02	2	1644.86	2	a1.a1 a1.a3	0	0	0	0	0	0	0	0
a1	pepa1b26	AIIAEIEKAAAAGCTESAEIIK	14C:57.02	2	2259.19	1	a1.a2	0	2	1	1	0	2	0	2
a1	pepa1b27	AINPEHPK		2	905.484	3	a1.a2 a1.a3 a1.a4	1	1	1	1	1	1	1	1
a1	pepa1b28	AINPESPK		2	855.457	1	a1.a1	0	0	0	0	0	0	0	0
a1	pepa1b29	AINPESPKMR	9M:15.99	2	1158.59	1	a1.a1	0	0	0	0	0	0	0	0
a1	pepa1b30	AIQMVPQDSQADQQAVFDYCVANISK	20C:57.02	3	2926.37	1	a1.a3	0	0	0	0	0	0	0	0
a1	pepa1b31	AIQMVPQDSQADQQAVFDYCVANISK	4M:15.99 20C:57.02	2	2942.37	1	a1.a3	0	0	0	0	0	0	0	0
a1	pepa1b32	AIQMVPQDSQADQQAVFDYCVANISKK	4M:15.99 20C:57.02	3	3070.46	1	a1.a3	0	0	0	0	0	0	0	0
a1	pepa1b33	AIQMVPQESQADQQAVFDYCVANISK	20C:57.02	2	2940.39	1	a1.a4	3	3	3	2	2	2	1	3
a1	pepa1b34	AIQMVPQESQADQQAVFDYCVANISK	4M:15.99 20C:57.02	2	2956.38	1	a1.a4	0	1	0	0	0	1	0	1
a1	pepa1b35	AIQMVPQESQADQQAVFDYCVANISKK	4M:15.99 20C:57.02	3	3084.48	1	a1.a4	0	0	0	0	0	0	0	0
a1	pepa1b36	AITGRPEIVK		2	1083.65	2	a1.a2 a1.a3	1	1	1	1	1	1	1	1
a1	pepa1b37	AITMVPQDSQADQQAVFDYCVANISK	20C:57.02	2	2899.36	1	a1.a1	0	0	0	0	0	0	0	0
a1	pepa1b38	AITMVPQDSQADQQAVFDYCVANISK	4M:15.99 20C:57.02	2	2915.35	1	a1.a1	0	0	0	0	0	0	0	0
a1	pepa1b39	AITMVPQDSQADQQAVFDYCVANISKK	20C:57.02	3	3027.46	1	a1.a1	0	0	0	0	0	0	0	0
a1	pepa1b40	AITMVPQDSQADQQAVFDYCVANISKK	4M:15.99 20C:57.02	3	3043.45	1	a1.a1	0	0	0	0	0	0	0	0
a1	pepa1b41	AKEIFAR		2	834.483	2	a1.a1 a1.a3	0	0	0	0	0	0	0	0
a1	pepa1b42	AKQTMDGNTAAAHVAYAYTDVAAIYPITPSSPMADSVDQWSAAGQK		4	4770.25	3	a1.a1 a1.a2 a1.a3	0	0	1	1	0	1	0	1
a1	pepa1b43	AKQTMDGNTAAAHVAYAYTDVAAIYPITPSSPMADSVDQWSAAGQK	33M:15.99	4	4786.24	3	a1.a1 a1.a2 a1.a3	1	0	2	2	0	1	0	2
a1	pepa1b44	AKQTMDGNTAAAHVAYAYTDVAAIYPITPSSPMADSVDQWSAAGQK	5M:15.99 33M:15.99	4	4802.23	3	a1.a1 a1.a2 a1.a3	2	0	1	0	2	2	1	1
a1	pepa1b45	ANDEPAKAIIAEIEK		3	1611.86	3	a1.a1 a1.a2 a1.a3	2	2	2	2	2	2	2	4
a1	pepa1b46	ANDEPAKAIIAEIEKAAAAGCEK	21C:57.02	3	2370.2	2	a1.a1 a1.a3	0	0	0	0	0	0	0	0
a1	pepa1b47	ANDEPAKAIIAEIEKAAAAGCTESAEIIK	21C:57.02	3	2984.52	1	a1.a2	0	0	0	0	0	0	0	2
a1	pepa1b48	AQGKNPFTITSK		2	1291.7	4	a1.a1 a1.a2 a1.a3 a1.a4	3	3	2	2	3	2	3	2
a1	pepa1b49	ASAEIKAAYEK		2	1180.62	1	a1.a1	0	0	0	0	0	0	0	0
a1	pepa1b50	ASNIGEVCQFAAAGK	8C:57.02	2	1522.73	4	a1.a1 a1.a2 a1.a3 a1.a4	3	4	3	4	2	3	3	3
a1	pepa1b51	ASNIGEVCQFAAAGKEISK	8C:57.02	2	1979.99	4	a1.a1 a1.a2 a1.a3 a1.a4	1	1	2	1	1	2	1	1
a1	pepa1b52	ASNIGEVCQFAAAGKEISKK	8C:57.02	4	2108.08	4	a1.a1 a1.a2 a1.a3 a1.a4	2	3	2	2	1	4	3	3
a1	pepa1b53	AVDAEKYQAI		2	1107.57	2	a1.a2 a1.a4	0	0	1	0	0	0	0	0
a1	pepa1b54	AVDAEKYQAIIANETR		2	1791.92	2	a1.a2 a1.a4	4	5	5	4	4	5	4	5
a1	pepa1b55	AVDNEKYQAIIANETR		2	1834.93	2	a1.a1 a1.a3	0	0	0	0	0	0	0	0
a1	pepa1b56	AVEAGYWNIFTFNPANK		2	1941.95	3	a1.a1 a1.a2 a1.a3	3	5	3	6	5	4	2	4
a1	pepa1b57	AVESGYWNIFTFNPANK		2	1957.94	1	a1.a4	3	3	2	3	1	2	1	3
a1	pepa1b58	CVGCNQCAFVCSHATIRPF	1C:-17.03|57.02 4C:57.02 7C:57.02 11C:57.02	2	2266.96	4	a1.a1 a1.a2 a1.a3 a1.a4	0	0	0	0	0	0	0	0
a1	pepa1b59	CVGCNQCAFVCSHATIRPF	1C:57.02 4C:57.02 7C:57.02 11C:57.02	3	2283.99	4	a1.a1 a1.a2 a1.a3 a1.a4	0	0	0	0	0	0	0	0
a1	pepa1b60	CVGCNQCAFVCSHATIRPFIITADEIAAAPAQTK	1C:-17.03|57.02 4C:57.02 7C:57.02 11C:57.02	3	3760.77	1	a1.a1	0	0	0	0	0	0	0	0
a1	pepa1b61	CVGCNQCAFVCSHATIRPFIITADEIAAAPAQTK	1C:57.02 4C:57.02 7C:57.02 11C:57.02	3	3777.8	1	a1.a1	0	0	0	0	0	0	0	0
a1	pepa1b62	CVGCNQCAFVCSHATIRPFQITADEIAAAPAQTK	1C:-17.03|57.02 4C:57.02 7C:57.02 11C:57.02	3	3775.74	3	a1.a2 a1.a3 a1.a4	2	2	2	1	3	3	2	2
a1	pepa1b63	CVGCNQCAFVCSHATIRPFQITADEIAAAPAQTK	1C:57.02 4C:57.02 7C:57.02 11C:57.02	3	3792.77	3	a1.a2 a1.a3 a1.a4	3	4	2	2	3	2	3	3
a1	pepa1b64	DAEKYQAIIANETR		2	1621.82	2	a1.a2 a1.a4	0	0	1	0	0	1	0	0
a1	pepa1b65	DNEKYQAIIANETR		2	1664.82	2	a1.a1 a1.a3	0	0	0	0	0	0	0	0
a1	pepa1b66	DNKITPEYK		2	1107.57	1	a1.a1	0	0	0	0	0	0	0	0
a1	pepa1b67	DSGHGPAWCNSIFEDNAEHGIGIYIGQK	9C:57.02	3	3072.39	4	a1.a1 a1.a2 a1.a3 a1.a4	2	3	2	3	4	4	2	4
a1	pepa1b68	DTPPSSIFAIFK		2	1322.7	3	a1.a2 a1.a3 a1.a4	1	1	1	2	1	2	1	1
a1	pepa1b69	DTPPSSIFAIFKEIEK		2	1821.96	3	a1.a2 a1.a3 a1.a4	0	0	1	1	0	0	0	0
a1	pepa1b70	DTPPSSIFAIFKEIEKDEPK		2	2291.18	1	a1.a3	0	0	0	0	0	0	0	0
a1	pepa1b71	DTPPSSIFAIFKEIEKDEPKER		2	2576.32	1	a1.a3	1	0	1	1	1	0	0	0
a1	pepa1b72	DTPPSSIFAIFKEIEKDQPK		2	2290.2	1	a1.a2	4	4	4	4	4	4	2	5
a1	pepa1b73	DTPPSSIFAIFKEIEKDQPKER		4	2575.34	1	a1.a2	6	5	3	5	3	5	3	3
a1	pepa1b74	DTPPSSIFAIYK		2	1338.69	1	a1.a1	0	0	0	0	0	0	0	0
a1	pepa1b75	DTPPSSIFAIYKEIEK		2	1837.96	1	a1.a1	0	0	0	0	0	0	0	0
a1	pepa1b76	DTPPSSIFAIYKEIEKDQPK		2	2306.19	1	a1.a1	0	0	0	0	0	0	0	0
a1	pepa1b77	DTPPSSIFAIYKEIEKDQPKER		3	2591.34	1	a1.a1	0	0	0	0	0	0	0	0
a1	pepa1b78	DVMEPIAR		2	930.471	3	a1.a2 a1.a3 a1.a4	1	0	1	1	1	1	1	1
a1	pepa1b79	DVMEPIAR	3M:15.99	2	946.466	3	a1.a2 a1.a3 a1.a4	1	1	1	1	1	1	1	1
a1	pepa1b80	EACNAVYNAIPAVVEK	3C:57.02	2	1747.87	1	a1.a3	0	0	0	0	0	0	0	0
a1	pepa1b81	EACNAVYNAIPAVVEKYMAK	3C:57.02 18M:15.99	3	2257.1	1	a1.a3	0	0	0	0	0	0	0	0
a1	pepa1b82	EACNSAYDAIPAVVEK	3C:57.02	2	1736.82	1	a1.a2	3	3	3	3	2	2	2	3
a1	pepa1b83	EACNSAYDAIPAVVEKYMAK	3C:57.02 18M:15.99	3	2246.05	1	a1.a2	0	1	0	0	1	1	0	1
a1	pepa1b84	EACNSVYDAIPAVVEK	1E:-18.01 3C:57.02	2	1746.84	1	a1.a4	0	0	0	0	0	0	0	0
a1	pepa1b85	EACNSVYDAIPAVVEK	3C:57.02	2	1764.85	1	a1.a4	0	0	0	0	0	0	0	0
a1	pepa1b86	EACNSVYNAIPAVVEK	1E:-18.01 3C:57.02	2	1745.85	1	a1.a1	0	0	0	0	0	0	0	0
a1	pepa1b87	EACNSVYNAIPAVVEK	3C:57.02	2	1763.86	1	a1.a1	0	0	0	0	0	0	0	0
a1	pepa1b88	EACNSVYNAIPAVVEKYMAK	3C:57.02 18M:15.99	3	2273.09	1	a1.a1	0	0	0	0	0	0	0	0
a1	pepa1b89	EAGINDIVITGGR	1E:-18.01	2	1296.69	1	a1.a1	0	0	0	0	0	0	0	0
a1	pepa1b90	EAGINDIVITGGR		2	1314.7	1	a1.a1	0	0	0	0	0	0	0	0
a1	pepa1b91	EAGINDVVITGGR		2	1300.69	2	a1.a2 a1.a3	3	3	2	2	3	5	3	2
a1	pepa1b92	ECKFWGIGGDGTVGANK	1E:-18.01 2C:57.02	2	1777.83	4	a1.a1 a1.a2 a1.a3 a1.a4	0	0	0	0	0	0	0	0
a1	pepa1b93	ECKFWGIGGDGTVGANK	2C:57.02	2	1795.84	4	a1.a1 a1.a2 a1.a3 a1.a4	3	4	2	3	4	2	3	3
a1	pepa1b94	ECKFWGIGGDGTVGANKNSVK	1E:-18.01 2C:57.02	3	2206.07	4	a1.a1 a1.a2 a1.a3 a1.a4	0	0	0	0	0	0	0	0
a1	pepa1b95	ECKFWGIGGDGTVGANKNSVK	2C:57.02	4	2224.08	4	a1.a1 a1.a2 a1.a3 a1.a4	1	1	1	0	1	4	1	4
a1	pepa1b96	ECVTVCPTKAIAMVPQESQADQQAVFDYCVANISK	1E:-18.01 2C:57.02 6C:57.02 29C:57.02	4	3939.84	1	a1.a2	0	0	0	0	0	0	0	0
a1	pepa1b97	EDNAEHGIGIYIGQK		2	1643.8	4	a1.a1 a1.a2 a1.a3 a1.a4	0	0	0	0	0	0	0	1
a1	pepa1b98	EIAEVAGSDK		2	1018.51	2	a1.a1 a1.a3	0	0	0	0	0	0	0	0
a1	pepa1b99	EIAEVAGSDKASAEIK	1E:-18.01	3	1599.82	2	a1.a1 a1.a3	0	0	0	0	0	0	0	0
a1	pepa1c100	EIAEVAGSDKASAEIK		2	1617.83	2	a1.a1 a1.a3	0	0	0	0	0	0	0	0
a1	pepa1c101	EIAEVAGSDKASAEIKAAFEQFMATK		3	2742.37	1	a1.a3	0	0	0	0	0	0	0	0
a1	pepa1c102	EIAEVAGSDKASAEIKAAYEK		3	2180.11	1	a1.a1	0	0	0	0	0	0	0	0
a1	pepa1c103	EIEKDEPKER		3	1272.64	1	a1.a3	0	0	0	0	0	0	0	0
a1	pepa1c104	EIEKDQPKER	1E:-18.01	2	1253.65	2	a1.a1 a1.a2	0	0	0	0	0	0	0	0
a1	pepa1c105	EIEKDQPKER		2	1271.66	2	a1.a1 a1.a2	2	2	2	1	2	2	2	2
a1	pepa1c106	ENIIKEIAEVAGSDK		2	1615.85	2	a1.a1 a1.a3	0	0	0	0	0	0	0	0
a1	pepa1c107	ENIIKEIAEVAGSDKASAEIK		3	2215.18	2	a1.a1 a1.a3	0	0	0	0	0	0	0	0
a1	pepa1c108	ENIIKEIAEVAGSDKASAEIKAAYEK		4	2777.46	1	a1.a1	0	0	0	0	0	0	0	0
a1	pepa1c109	EPGSIGEPIYIDVAATIR		2	1901	4	a1.a1 a1.a2 a1.a3 a1.a4	1	1	2	1	1	1	1	1
a1	pepa1c110	ERFTIGITDDVTFISIPEVKPAPITAAAGTK		3	3258.76	2	a1.a1 a1.a3	0	0	0	0	0	0	0	0
a1	pepa1c111	ERFTIGITDDVTGISIPEVKPAPITAAAGTK		3	3168.72	2	a1.a2 a1.a4	2	2	1	1	1	2	2	2
a1	pepa1c112	EVMEPIAR		2	944.487	1	a1.a1	0	0	0	0	0	0	0	0
a1	pepa1c113	EVMEPIAR	3M:15.99	2	960.482	1	a1.a1	0	0	0	0	0	0	0	0
a1	pepa1c114	FADDTVIGSQFNQPIIEFSGS		2	2272.08	3	a1.a2 a1.a3 a1.a4	0	0	0	1	0	1	0	0
a1	pepa1c115	FADDTVIGSQFNQPIIEFSGSCAGCAETSYAR	22C:57.02 25C:57.02	3	3498.56	3	a1.a2 a1.a3 a1.a4	8	8	6	7	6	11	5	6
a1	pepa1c116	FGDKPIR		2	832.468	4	a1.a1 a1.a2 a1.a3 a1.a4	1	1	1	1	1	1	1	0
a1	pepa1c117	FTFNPANK		2	938.473	4	a1.a1 a1.a2 a1.a3 a1.a4	1	0	0	0	1	0	0	0
a1	pepa1c118	FTIGITDDVTFISIPEVK		2	1995.07	2	a1.a1 a1.a3	0	0	0	0	0	0	0	0
a1	pepa1c119	FTIGITDDVTFISIPEVKPAPITAAAGTK		3	2973.62	2	a1.a1 a1.a3	0	0	0	0	0	0	0	0
a1	pepa1c120	FTIGITDDVTFISIPEVKPAPITAAAGTKE		3	3102.66	2	a1.a1 a1.a3	0	0	0	0	0	0	0	0
a1	pepa1c121	FTIGITDDVTGISIPEVK		2	1905.02	2	a1.a2 a1.a4	0	1	1	1	0	1	1	1
a1	pepa1c122	FTIGITDDVTGISIPEVKPAPITAAAGTK		2	2883.57	2	a1.a2 a1.a4	6	7	6	7	7	8	5	5
a1	pepa1c123	FTIGITDDVTGISIPEVKPAPITAAAGTKE		3	3012.61	2	a1.a2 a1.a4	2	1	1	2	0	1	1	0
a1	pepa1c124	FVMAVSPIDCMGCGECVTVCPTK	10C:57.02 13C:57.02 16C:57.02 20C:57.02	2	2618.12	4	a1.a1 a1.a2 a1.a3 a1.a4	0	0	0	0	0	0	0	0
a1	pepa1c125	FVMAVSPIDCMGCGECVTVCPTK	10C:57.02 11M:15.99 13C:57.02 16C:57.02 20C:57.02	2	2634.12	4	a1.a1 a1.a2 a1.a3 a1.a4	0	0	0	0	0	0	0	0
a1	pepa1c126	FVMAVSPIDCMGCGECVTVCPTK	3M:15.99 10C:57.02 11M:15.99 13C:57.02 16C:57.02 20C:57.02	2	2650.11	4	a1.a1 a1.a2 a1.a3 a1.a4	0	0	0	0	0	0	0	0
a1	pepa1c127	FWGIGGDGTVGANK		2	1378.67	4	a1.a1 a1.a2 a1.a3 a1.a4	2	3	3	3	2	3	3	2
a1	pepa1c128	FWGIGGDGTVGANKNSVK		2	1806.91	4	a1.a1 a1.a2 a1.a3 a1.a4	3	2	2	3	2	3	2	2
a1	pepa1c129	GDVFFQHR		2	1005.49	4	a1.a1 a1.a2 a1.a3 a1.a4	1	1	1	1	1	1	1	0
a1	pepa1c130	GEKVGIIK		2	843.53	2	a1.a1 a1.a3	0	0	0	0	0	0	0	0
a1	pepa1c131	GGMTNCQNEMKK	3M:15.99 6C:57.02 10M:15.99	2	1429.59	4	a1.a1 a1.a2 a1.a3 a1.a4	0	0	0	1	0	0	0	0
a1	pepa1c132	GGVTISHIR		2	939.537	4	a1.a1 a1.a2 a1.a3 a1.a4	0	0	1	0	0	0	0	0
a1	pepa1c133	GIGGDGTVGANK		2	1045.53	4	a1.a1 a1.a2 a1.a3 a1.a4	0	1	0	0	0	0	0	0
a1	pepa1c134	GINDIVITGGR		2	1114.62	1	a1.a1	0	0	0	0	0	0	0	0
a1	pepa1c135	GQDVVEMNWK		2	1205.56	4	a1.a1 a1.a2 a1.a3 a1.a4	1	1	1	1	1	0	1	1
a1	pepa1c136	GQDVVEMNWK	7M:15.99	2	1221.56	4	a1.a1 a1.a2 a1.a3 a1.a4	1	1	1	1	1	1	1	1
a1	pepa1c137	GSHENGDVFFQHR		3	1529.69	4	a1.a1 a1.a2 a1.a3 a1.a4	3	2	2	3	3	4	3	2
a1	pepa1c138	GTAVNVPEWDAAK		2	1357.67	3	a1.a1 a1.a3 a1.a4	0	0	0	0	0	0	0	0
a1	pepa1c139	GTAVNVPEWDASK		2	1373.67	1	a1.a2	1	2	1	1	2	1	1	1
a1	pepa1c140	IAAEQIPCVFDVSAR	8C:57.02	2	1675.85	4	a1.a1 a1.a2 a1.a3 a1.a4	7	4	5	6	6	6	6	5
a1	pepa1c141	IADVMPIEDAVNFMK		2	1692.83	4	a1.a1 a1.a2 a1.a3 a1.a4	1	1	0	1	0	1	0	0
a1	pepa1c142	IADVMPIEDAVNFMK	5M:15.99	2	1708.83	4	a1.a1 a1.a2 a1.a3 a1.a4	1	2	3	4	1	3	2	3
a1	pepa1c143	IADVMPIEDAVNFMK	5M:15.99 14M:15.99	2	1724.82	4	a1.a1 a1.a2 a1.a3 a1.a4	3	2	2	2	2	3	1	2
a1	pepa1c144	IAEVAGSDKASAEIK		2	1488.79	4	a1.a1 a1.a2 a1.a3 a1.a4	3	3	4	3	3	4	3	3
a1	pepa1c145	IAGRPEIVK		2	982.604	1	a1.a1	0	0	0	0	0	0	0	0
a1	pepa1c146	IEKWDYADIK		2	1280.65	4	a1.a1 a1.a2 a1.a3 a1.a4	2	1	2	1	2	2	2	2
a1	pepa1c147	IEKWDYADIKEMCNMEAVEEFR	13C:57.02	3	2806.25	3	a1.a1 a1.a3 a1.a4	0	0	0	0	0	0	0	0
a1	pepa1c148	IEKWDYADIKEMCNMEAVEEFR	12M:15.99 13C:57.02 15M:15.99	3	2838.24	3	a1.a1 a1.a3 a1.a4	0	0	0	0	0	0	0	0
a1	pepa1c149	IEKWDYADIKEMCNMK	13C:57.02	3	2073.94	1	a1.a2	0	0	2	1	0	1	1	1
a1	pepa1c150	IEKWDYADIKEMCNMK	13C:57.02 15M:15.99	4	2089.94	1	a1.a2	0	0	1	2	0	2	0	1
a1	pepa1c151	IEKWDYADIKEMCNMK	12M:15.99 13C:57.02 15M:15.99	3	2105.93	1	a1.a2	3	2	1	1	3	3	4	4
a1	pepa1c152	IGDHTDKYVQAYFQYDSK		3	2178.01	4	a1.a1 a1.a2 a1.a3 a1.a4	0	0	0	0	0	0	0	0
a1	pepa1c153	IGTNYDIFNYYGAADADR		2	2038.91	1	a1.a1	0	0	0	0	0	0	0	0
a1	pepa1c154	IGTNYDIFNYYGAADADRVIVAMGSICDVADEVIDYINAK	27C:57.02	3	4415.08	1	a1.a1	0	0	0	0	0	0	0	0
a1	pepa1c155	IGTNYDIFNYYGAADADRVIVAMGSICDVADEVIDYINAK	23M:15.99 27C:57.02	3	4431.08	1	a1.a1	0	0	0	0	0	0	0	0
a1	pepa1c156	IGTNYDIFNYYGAADADRVIVAMGSICDVADEVIDYINAKG	27C:57.02	3	4472.11	1	a1.a1	0	0	0	0	0	0	0	0
a1	pepa1c157	IGTNYDIFNYYGAADADRVIVAMGSICDVADEVIDYINAKGEK	27C:57.02	4	4729.24	1	a1.a1	0	0	0	0	0	0	0	0
a1	pepa1c158	IGTNYDIFNYYGAADADRVIVAMGSICDVADEVIDYINAKGEK	23M:15.99 27C:57.02	4	4745.24	1	a1.a1	0	0	0	0	0	0	0	0
a1	pepa1c159	IGTNYDIFNYYGAPDADR		2	2064.93	3	a1.a2 a1.a3 a1.a4	3	3	4	1	2	2	2	2
a1	pepa1c160	IGTNYDIFNYYGAPDADRVIVAMGSICDVADEVIDYINAR	27C:57.02	4	4469.11	1	a1.a3	0	0	0	0	0	0	0	0
a1	pepa1c161	IGTNYDIFNYYGAPDADRVIVAMGSICDVADEVIDYINAR	23M:15.99 27C:57.02	3	4485.1	1	a1.a3	0	0	0	0	0	0	0	0
a1	pepa1c162	IGTNYDIFNYYGAPDADRVIVAMGSICDVADEVIDYINARG	27C:57.02	4	4526.13	1	a1.a3	0	0	0	0	0	0	0	0
a1	pepa1c163	IGTNYDIFNYYGAPDADRVIVAMGSICDVADEVIDYINARGEK	27C:57.02	4	4783.27	1	a1.a3	0	0	0	0	0	0	0	0
a1	pepa1c164	IGTNYDIFNYYGAPDADRVMIAMGSVCDVADEVIDYINAK	20M:15.99 23M:15.99 27C:57.02	3	4491.05	1	a1.a2	1	1	0	1	2	3	1	0
a1	pepa1c165	IGTNYDIFNYYGAPDADRVMIAMGSVCDVADEVIDYINAKGEK	20M:15.99 23M:15.99 27C:57.02	4	4805.21	1	a1.a2	1	1	1	2	1	3	1	3
a1	pepa1c166	IIGDHTDKYVQAY		2	1522.75	4	a1.a1 a1.a2 a1.a3 a1.a4	0	0	1	0	0	0	0	0
a1	pepa1c167	IIGDHTDKYVQAYFQYDSK		2	2291.1	4	a1.a1 a1.a2 a1.a3 a1.a4	7	8	5	5	7	6	6	7
a1	pepa1c168	IIGDHTDKYVQAYFQYDSKK		2	2419.19	4	a1.a1 a1.a2 a1.a3 a1.a4	4	3	3	4	3	3	4	4
a1	pepa1c169	IITADEIAAAPAQTK		2	1512.83	1	a1.a1	0	0	0	0	0	0	0	0
a1	pepa1c170	IITQIFGEK		2	1048.6	4	a1.a1 a1.a2 a1.a3 a1.a4	5	5	7	6	4	6	4	5
a1	pepa1c171	IITQIFGEKMYISNATGCSSIWGGTASISPYTVNK	10M:15.99 18C:57.02	3	3810.87	4	a1.a1 a1.a2 a1.a3 a1.a4	0	0	0	0	0	1	0	2
a1	pepa1c172	INEKIGTNYDIFNYYGAPDADR		3	2549.19	3	a1.a2 a1.a3 a1.a4	0	0	0	0	0	0	0	1
a1	pepa1c173	INFFDGFR		2	1015.5	4	a1.a1 a1.a2 a1.a3 a1.a4	1	0	0	0	0	0	0	0
a1	pepa1c174	ISIPEVKPAPITAAAGTK		3	1764.03	4	a1.a1 a1.a2 a1.a3 a1.a4	0	0	0	0	0	0	0	0
a1	pepa1c175	IYRPWVSASIIK		3	1432.83	1	a1.a3	0	0	0	0	0	0	0	0
a1	pepa1c176	IYRPWVSSA		2	1078.57	3	a1.a1 a1.a2 a1.a4	0	0	1	0	0	0	0	0
a1	pepa1c177	IYRPWVSSAIIK		3	1432.83	3	a1.a1 a1.a2 a1.a4	8	6	5	7	7	6	10	5
a1	pepa1c178	KAAAAGCTESAEIIK	7C:57.02	2	1519.78	1	a1.a2	0	0	1	0	0	0	0	0
a1	pepa1c179	KAIIAEIEK		2	1014.62	4	a1.a1 a1.a2 a1.a3 a1.a4	1	0	0	1	1	0	0	1
a1	pepa1c180	KAINPEHPK		2	1033.58	3	a1.a2 a1.a3 a1.a4	0	0	0	0	0	0	0	0
a1	pepa1c181	KAINPESPK		2	983.552	1	a1.a1	0	0	0	0	0	0	0	0
a1	pepa1c182	KAVEAGYWNIFTFNPANK		2	2070.04	3	a1.a1 a1.a2 a1.a3	2	4	1	2	4	4	2	2
a1	pepa1c183	KGQDVVEMNWK		2	1333.66	4	a1.a1 a1.a2 a1.a3 a1.a4	3	2	1	2	2	3	2	2
a1	pepa1c184	KGQDVVEMNWK	8M:15.99	2	1349.65	4	a1.a1 a1.a2 a1.a3 a1.a4	3	2	2	3	4	4	2	4
a1	pepa1c185	KIIGDHTDKYVQAYFQYDSK		3	2419.19	4	a1.a1 a1.a2 a1.a3 a1.a4	2	2	2	2	2	4	1	2
a1	pepa1c186	KTGGVTISHIR		2	1168.68	4	a1.a1 a1.a2 a1.a3 a1.a4	0	1	0	1	1	0	1	1
a1	pepa1c187	KVAVIDR		2	800.499	4	a1.a1 a1.a2 a1.a3 a1.a4	0	0	0	0	0	0	0	0
a1	pepa1c188	KVAVIDRTKEPGSIGEPIYIDVAATIR		4	2911.63	4	a1.a1 a1.a2 a1.a3 a1.a4	0	0	0	0	0	0	0	1
a1	pepa1c189	KYIADNNIQIY		2	1354.7	3	a1.a1 a1.a2 a1.a3	0	0	0	0	0	0	0	0
a1	pepa1c190	KYIADNNIQIYTINAIDK		2	2110.12	3	a1.a1 a1.a2 a1.a3	3	3	2	2	3	4	2	3
a1	pepa1c191	KYIADNNIQIYTINAIDKAIEIGMGK		3	2909.54	3	a1.a1 a1.a2 a1.a3	0	1	1	0	1	1	1	2
a1	pepa1c192	KYIADNNIQIYTINAIDKAIEIGMGK	24M:15.99	3	2925.54	3	a1.a1 a1.a2 a1.a3	1	0	1	0	1	1	1	1
a1	pepa1c193	KYIADNNIQIYTINAIDKAIEIGMGKR		4	3065.65	3	a1.a1 a1.a2 a1.a3	0	2	0	1	1	1	0	1
a1	pepa1c194	KYIADNNIQIYTINAIDKAIEIGMGKR	24M:15.99	4	3081.64	3	a1.a1 a1.a2 a1.a3	2	3	2	2	2	2	2	2
a1	pepa1c195	MADDTVMGSQFNQPIIEFSGSCAGCAETSYAR	22C:57.02 25C:57.02	3	3500.49	1	a1.a1	0	0	0	0	0	0	0	0
a1	pepa1c196	MADDTVMGSQFNQPIIEFSGSCAGCAETSYAR	1M:15.99 22C:57.02 25C:57.02	3	3516.48	1	a1.a1	0	0	0	0	0	0	0	0
a1	pepa1c197	MADDTVMGSQFNQPIIEFSGSCAGCAETSYAR	1M:15.99 7M:15.99 22C:57.02 25C:57.02	3	3532.48	1	a1.a1	0	0	0	0	0	0	0	0
a1	pepa1c198	MDGDSIPVSAFVANANGEWEQGASAYEK		2	2943.31	2	a1.a2 a1.a4	1	1	0	2	0	1	0	0
a1	pepa1c199	MDGDSIPVSAFVANANGEWEQGASAYEK	1M:15.99	2	2959.31	2	a1.a2 a1.a4	2	3	1	4	3	4	2	2
a1	pepa1c200	MDGDSIPVSAFVANANGEWEQGASAYEKR		3	3099.41	2	a1.a2 a1.a4	1	3	2	1	2	2	2	4
a1	pepa1c201	MDGDSIPVSAFVANANGEWEQGASAYEKR	1M:15.99	3	3115.41	2	a1.a2 a1.a4	5	3	4	1	1	3	4	1
a1	pepa1c202	MDGDSIPVSAFVANANGEWEQGASAYEKRG	1M:15.99	3	3172.43	2	a1.a2 a1.a4	0	1	0	0	0	0	0	0
a1	pepa1c203	MDGDSIPVSSFAANANGEWEQGASAYEK	1M:15.99	2	2947.27	1	a1.a3	0	0	0	0	0	0	0	0
a1	pepa1c204	MDGDSIPVSSFAANANGEWEQGASAYEKR		3	3087.37	1	a1.a3	0	0	0	0	0	0	0	0
a1	pepa1c205	MDGDSIPVSSFAANANGEWEQGASAYEKR	1M:15.99	3	3103.37	1	a1.a3	0	0	0	0	0	0	0	0
a1	pepa1c206	MDGDSIPVSSFVANANGEWEQGASAYEK		2	2959.31	1	a1.a1	0	0	0	0	0	0	0	0
a1	pepa1c207	MDGDSIPVSSFVANANGEWEQGASAYEK	1M:15.99	2	2975.3	1	a1.a1	0	0	0	0	0	0	0	0
a1	pepa1c208	MDGDSIPVSSFVANANGEWEQGASAYEKR		3	3115.41	1	a1.a1	0	0	0	0	0	0	0	0
a1	pepa1c209	MDGDSIPVSSFVANANGEWEQGASAYEKR	1M:15.99	3	3131.4	1	a1.a1	1	0	0	0	0	0	3	1
a1	pepa1c210	MDGDSIPVSSFVANANGEWEQGASAYEKRG		3	3172.43	1	a1.a1	0	1	0	0	0	0	0	0
a1	pepa1c211	MRGSHENGDVFFQHR		3	1816.83	4	a1.a1 a1.a2 a1.a3 a1.a4	0	0	1	0	0	2	0	0
a1	pepa1c212	MRGSHENGDVFFQHR	1M:15.99	3	1832.82	4	a1.a1 a1.a2 a1.a3 a1.a4	4	3	3	3	3	3	4	4
a1	pepa1c213	MVQDVKPGGVFMINCQWSDEEIGQHINAEAK	15C:57.02	3	3530.65	2	a1.a1 a1.a3	0	0	0	0	0	0	0	0
a1	pepa1c214	MVQDVKPGGVFMINCQWSDEEIGQHINAEAK	1M:15.99 15C:57.02	4	3546.65	2	a1.a1 a1.a3	0	0	0	0	0	0	0	0
a1	pepa1c215	MVQDVKPGGVFMINCQWSDEEIGQHINAEAK	1M:15.99 12M:15.99 15C:57.02	3	3562.64	2	a1.a1 a1.a3	0	0	0	0	0	0	0	0
a1	pepa1c216	MVQDVKPGGVFMINCQWSDEEIGQHINAEAKK	15C:57.02	4	3658.75	2	a1.a1 a1.a3	0	0	0	0	0	0	0	0
a1	pepa1c217	MVQDVKPGGVFMINCQWSDEEIGQHINAEAKK	1M:15.99 15C:57.02	4	3674.74	2	a1.a1 a1.a3	0	0	0	0	0	0	0	0
a1	pepa1c218	MVQDVKPGGVFMINCQWSDEEIGQHINAEAKK	1M:15.99 12M:15.99 15C:57.02	4	3690.73	2	a1.a1 a1.a3	0	0	0	0	0	0	0	0
a1	pepa1c219	MVQDVKPGGVFMINCQWTDEEIGQHINAEAK	15C:57.02	4	3544.67	1	a1.a2	0	1	2	2	0	1	0	2
a1	pepa1c220	MVQDVKPGGVFMINCQWTDEEIGQHINAEAK	1M:15.99 15C:57.02	4	3560.66	1	a1.a2	1	2	5	6	2	5	3	3
a1	pepa1c221	MVQDVKPGGVFMINCQWTDEEIGQHINAEAK	1M:15.99 12M:15.99 15C:57.02	4	3576.66	1	a1.a2	2	2	4	3	3	4	3	5
a1	pepa1c222	MVQDVKPGGVFMINCQWTDEEIGQHINAEAKK	15C:57.02	4	3672.76	1	a1.a2	0	0	0	1	0	1	0	1
a1	pepa1c223	MVQDVKPGGVFMINCQWTDEEIGQHINAEAKK	1M:15.99 15C:57.02	4	3688.76	1	a1.a2	1	1	1	0	1	2	1	2
a1	pepa1c224	MVQDVKPGGVFMINCQWTDEEIGQHINAEAKK	1M:15.99 12M:15.99 15C:57.02	4	3704.75	1	a1.a2	1	2	2	2	1	1	1	1
a1	pepa1c225	MYISNATGCSSIWGGTASISPYTVNK	9C:57.02	2	2765.29	4	a1.a1 a1.a2 a1.a3 a1.a4	1	1	2	1	1	1	1	0
a1	pepa1c226	MYISNATGCSSIWGGTASISPYTVNK	1M:15.99 9C:57.02	2	2781.29	4	a1.a1 a1.a2 a1.a3 a1.a4	2	3	1	2	2	1	2	0
a1	pepa1c227	NEQVANDRYEHITR		2	1744.84	2	a1.a2 a1.a4	4	4	3	3	3	3	4	4
a1	pepa1c228	NGEWEQGASAYEKR		2	1624.74	4	a1.a1 a1.a2 a1.a3 a1.a4	0	0	0	1	0	0	0	0
a1	pepa1c229	NIFGNQVK		2	919.5	4	a1.a1 a1.a2 a1.a3 a1.a4	0	0	0	0	0	0	0	0
a1	pepa1c230	NPFTITSK		2	907.488	4	a1.a1 a1.a2 a1.a3 a1.a4	1	2	0	0	1	3	2	2
a1	pepa1c231	NQEVANDRYEHITR		2	1744.84	2	a1.a1 a1.a3	1	0	1	0	0	0	1	0
a1	pepa1c232	PAPITAAAGTK		2	997.568	4	a1.a1 a1.a2 a1.a3 a1.a4	0	0	0	0	0	0	0	0
a1	pepa1c233	PASWSNPEADPAPK		2	1466.69	4	a1.a1 a1.a2 a1.a3 a1.a4	0	0	0	0	0	0	0	0
a1	pepa1c234	PEWDAAK		2	816.389	3	a1.a1 a1.a3 a1.a4	0	0	0	0	0	0	0	0
a1	pepa1c235	PFIITADEIAAAPAQTK		2	1756.95	1	a1.a1	0	0	0	0	0	0	0	0
a1	pepa1c236	PGPSIIIGYAPCEIHGVK	12C:57.02	2	1908	4	a1.a1 a1.a2 a1.a3 a1.a4	1	0	0	0	0	0	0	1
a1	pepa1c237	PPSSIFAIFK		2	1106.62	3	a1.a2 a1.a3 a1.a4	0	0	1	0	1	1	1	0
a1	pepa1c238	PPSSIFAIYK		2	1122.62	1	a1.a1	0	0	0	0	0	0	0	0
a1	pepa1c239	PPSSIFAIYKEIEKDQPK		3	2090.12	1	a1.a1	0	0	0	0	0	0	0	0
a1	pepa1c240	PSSIFAIFKEIEKDEPKER		3	2263.2	1	a1.a3	0	0	0	0	0	0	0	0
a1	pepa1c241	QEVANDRYEHITR		2	1630.79	2	a1.a1 a1.a3	0	0	0	0	0	0	0	0
a1	pepa1c242	QIRDVMEPIAR	1Q:-17.03	2	1310.69	3	a1.a2 a1.a3 a1.a4	0	0	1	1	0	1	1	1
a1	pepa1c243	QIRDVMEPIAR	1Q:-17.03 6M:15.99	2	1326.68	3	a1.a2 a1.a3 a1.a4	1	1	1	1	1	1	1	2
a1	pepa1c244	QIRDVMEPIAR		2	1327.72	3	a1.a2 a1.a3 a1.a4	3	2	4	2	2	2	2	3
a1	pepa1c245	QIRDVMEPIAR	6M:15.99	3	1343.71	3	a1.a2 a1.a3 a1.a4	2	2	3	3	2	3	2	3
a1	pepa1c246	QIREVMEPIAR	1Q:-17.03 6M:15.99	3	1340.7	1	a1.a1	0	1	0	0	0	0	0	0
a1	pepa1c247	QIREVMEPIAR		3	1341.73	1	a1.a1	0	0	0	0	0	0	0	0
a1	pepa1c248	QITADEIAAAPAQTK		2	1527.8	3	a1.a2 a1.a3 a1.a4	0	1	1	0	1	1	1	0
a1	pepa1c249	QTGFAMIVESSVQEVMDISPVAHIAAIEGHVPFINFFDGFR	1Q:-17.03 6M:15.99 16M:15.99	4	4521.19	1	a1.a3	0	0	0	0	0	0	0	0
[truncated: 32,759 more rows]

## Sheet: NSAF
Group ID	Subgroup ID	Protein ID	accession	description	Number of proteins	20221220_35_A2_rep1_Cyt	20221220_45_A2_rep2_Cyt	20221220_01_A2_rep3_Cyt	20221220_51_A2_rep4_Cyt	20221220_37_A2_rep1_Env	20221220_03_A2_rep2_Env	20221220_47_A2_rep3_Env	20221220_13_A2_rep4_Env	Mean Env	Mean Cyt	Mean Env/Cyt
[truncated: 3,422 more rows]
