# Supplementary material for: The Microbial Anti-Inflammatory Molecule (MAM) is a key protein processed and exported to Faecalibacterium duncaniae envelope
Source: Gut Microbes. 2025 Jun 18;17(1):2519695. doi: 10.1080/19490976.2025.2519695 (PMC12184118; doi:10.1080/19490976.2025.2519695)
Supplement: Supplemental Material [file KGMI_A_2519695_SM5476.zip › Supplementary data 3.xlsx]

## Sheet: Specific spectra
Group ID	Subgroup ID	Protein ID	accession	description	20230616_01_A2_165
b33	b33.a1	b33.a1.a1	sp|C7H4X2|MAM_FAEPA		121
b19	b19.a1	b19.a1.a1	tr|C7H9X7|C7H9X7_FAEPA		97
b41	b41.a1	b41.a1.a1	tr|C7H507|C7H507_FAEPA		87
c119	c119.a1	c119.a1.a1	tr|C7H2H8|C7H2H8_FAEPA		70
c107	c107.a1	c107.a1.a1	tr|C7H9W1|C7H9W1_FAEPA		66
b94	b94.a1	b94.a1.a1	tr|C7H984|C7H984_FAEPA		51
b41	b41.a2	b41.a2.a1	tr|C7H512|C7H512_FAEPA		47
a1	a1.a3	a1.a3.a1	tr|C7H1V2|C7H1V2_FAEPA		46
c162	c162.a1	c162.a1.a1	tr|C7H9W0|C7H9W0_FAEPA		45
b64	b64.a2	b64.a2.a1	tr|C7H9C7|C7H9C7_FAEPA		44
b31	b31.a2	b31.a2.a1	tr|C7HAX6|C7HAX6_FAEPA		35
b63	b63.a2	b63.a2.a1	tr|C7H9B6|C7H9B6_FAEPA		35
c115	c115.a1	c115.a1.a1	tr|C7H2H0|C7H2H0_FAEPA		35
b88	b88.a3	b88.a3.a1	tr|C7H9R7|C7H9R7_FAEPA		31
c182	c182.a1	c182.a1.a1	tr|C7H9L3|C7H9L3_FAEPA		31
b13	b13.a3	b13.a3.a1	tr|C7H538|C7H538_FAEPA		30
c165	c165.a1	c165.a1.a1	tr|C7H5N6|C7H5N6_FAEPA		30
b76	b76.a1	b76.a1.a1	tr|A0A173WY86|A0A173WY86_9FIRM		27
c214	c214.a1	c214.a1.a1	tr|C7H983|C7H983_FAEPA		27
b95	b95.a2	b95.a2.a1	tr|C7H4C6|C7H4C6_FAEPA		26
c258	c258.a1	c258.a1.a1	tr|C7H7A6|C7H7A6_FAEPA		25
c243	c243.a1	c243.a1.a1	tr|C7H5E3|C7H5E3_FAEPA		24
c275	c275.a1	c275.a1.a1	tr|C7H9I1|C7H9I1_FAEPA		24
a6	a6.a2	a6.a2.a1	tr|C7H993|C7H993_FAEPA		23
b22	b22.a2	b22.a2.a1	tr|C7H5K9|C7H5K9_FAEPA		23
c147	c147.a2	c147.a2.a1	tr|C7H365|C7H365_FAEPA		23
c155	c155.a2	c155.a2.a1	tr|C7H5G5|C7H5G5_FAEPA		22
c256	c256.a1	c256.a1.a1	tr|C7H9W9|C7H9W9_FAEPA		22
a5	a5.a2	a5.a2.a1	tr|C7H3C9|C7H3C9_FAEPA		21
b24	b24.a2	b24.a2.a1	tr|C7H3C8|C7H3C8_FAEPA		21
c213	c213.a1	c213.a1.a1	tr|C7H682|C7H682_FAEPA		21
b17	b17.a3	b17.a3.a1	tr|C7H5G7|C7H5G7_FAEPA		20
b77	b77.a2	b77.a2.a1	tr|C7H9R9|C7H9R9_FAEPA		20
c315	c315.a1	c315.a1.a1	tr|C7H9Q9|C7H9Q9_FAEPA		20
c361	c361.a1	c361.a1.a1	tr|C7H1G5|C7H1G5_FAEPA		20
a3	a3.a3	a3.a3.a1	tr|C7H3D3|C7H3D3_FAEPA		19
c138	c138.a2	c138.a2.a1	tr|C7H969|C7H969_FAEPA		19
c216	c216.a1	c216.a1.a1	tr|A0A173TBT2|A0A173TBT2_9FIRM		19
c226	c226.a1	c226.a1.a1	tr|A8S6Y6|A8S6Y6_9FIRM		19
a2	a2.a4	a2.a4.a1	tr|C7H3D4|C7H3D4_FAEPA		18
b81	b81.a2	b81.a2.a1	tr|C7H3Z7|C7H3Z7_FAEPA		17
c161	c161.a3	c161.a3.a1	tr|C7H4W1|C7H4W1_FAEPA		17
c386	c386.a1	c386.a1.a1	tr|C7H9W3|C7H9W3_FAEPA		17
a8	a8.a2	a8.a2.a1	tr|C7H4Q5|C7H4Q5_FAEPA		16
b15	b15.a2	b15.a2.a1	tr|C7H5L2|C7H5L2_FAEPA		16
b34	b34.a2	b34.a2.a1	tr|C7H922|C7H922_FAEPA		16
b46	b46.a3	b46.a3.a1	tr|C7H7U6|C7H7U6_FAEPA		16
b72	b72.a3	b72.a3.a1	tr|C7H490|C7H490_FAEPA		16
c142	c142.a1	c142.a1.a1	tr|C7H3V7|C7H3V7_FAEPA		16
c294	c294.a3	c294.a3.a1	tr|C7H4N0|C7H4N0_FAEPA		16
c390	c390.a1	c390.a1.a1	tr|C7H1S9|C7H1S9_FAEPA		16
c184	c184.a3	c184.a3.a1	tr|C7H1G9|C7H1G9_FAEPA		15
c318	c318.a1	c318.a1.a1	tr|A0A174AS57|A0A174AS57_9FIRM		15
b20	b20.a2	b20.a2.a1	tr|C7H8V4|C7H8V4_FAEPA		14
b23	b23.a4	b23.a4.a1	tr|C7H5K7|C7H5K7_FAEPA		14
b29	b29.a3	b29.a3.a1	tr|C7H6A5|C7H6A5_FAEPA		14
b75	b75.a3	b75.a3.a1	tr|C7H5K8|C7H5K8_FAEPA		14
c105	c105.a1	c105.a1.a1	tr|C7H443|C7H443_FAEPA		14
c132	c132.a3	c132.a3.a1	tr|C7H377|C7H377_FAEPA		14
c178	c178.a2	c178.a2.a1	tr|A0A2A6ZJD3|A0A2A6ZJD3_9FIRM		14
c417	c417.a1	c417.a1.a1	tr|C7H4I9|C7H4I9_FAEPA		14
b93	b93.a2	b93.a2.a1	tr|C7H9L4|C7H9L4_FAEPA		13
c163	c163.a1	c163.a1.a1	tr|C7H875|C7H875_FAEPA		13
c368	c368.a1	c368.a1.a1	tr|C7H8G3|C7H8G3_FAEPA		13
c370	c370.a1	c370.a1.a1	tr|A0A174AKH8|A0A174AKH8_9FIRM		13
c418	c418.a1	c418.a1.a1	tr|C7H4K1|C7H4K1_FAEPA		13
c446	c446.a1	c446.a1.a1	tr|C7H205|C7H205_FAEPA		13
b43	b43.a3	b43.a3.a1	tr|C7H7W6|C7H7W6_FAEPA		12
c127	c127.a3	c127.a3.a1	tr|C7H801|C7H801_FAEPA		12
c153	c153.a2	c153.a2.a1	tr|C7H5E1|C7H5E1_FAEPA		12
c183	c183.a3	c183.a3.a1	tr|C7H3U0|C7H3U0_FAEPA		12
c198	c198.a3	c198.a3.a1	tr|C7HAV8|C7HAV8_FAEPA		12
c267	c267.a2	c267.a2.a1	tr|C7H1G7|C7H1G7_FAEPA		12
c321	c321.a3	c321.a3.a1	tr|C7H9R4|C7H9R4_FAEPA		12
c492	c492.a1	c492.a1.a1	tr|C7H1L2|C7H1L2_FAEPA		12
c493	c493.a1	c493.a1.a1	tr|C7H8F5|C7H8F5_FAEPA		12
b21	b21.a3	b21.a3.a1	tr|C7H5L1|C7H5L1_FAEPA		11
b26	b26.a1	b26.a1.a1	tr|C7H3V8|C7H3V8_FAEPA		11
b49	b49.a3	b49.a3.a1	tr|C7H9I3|C7H9I3_FAEPA		11
b68	b68.a3	b68.a3.a1	tr|C7H9I8|C7H9I8_FAEPA		11
c455	c455.a1	c455.a1.a1	tr|A0A2A6ZSS1|A0A2A6ZSS1_9FIRM		11
c528	c528.a1	c528.a1.a1	tr|C7H653|C7H653_FAEPA		11
c529	c529.a1	c529.a1.a1	tr|C7H8W8|C7H8W8_FAEPA		11
a9	a9.a4	a9.a4.a1	tr|C7H3Y3|C7H3Y3_FAEPA		10
b30	b30.a1	b30.a1.a1	tr|C7H944|C7H944_FAEPA		10
b50	b50.a2	b50.a2.a1	tr|C7H921|C7H921_FAEPA		10
b57	b57.a2	b57.a2.a1	tr|A0A2A6ZHY6|A0A2A6ZHY6_9FIRM		10
b59	b59.a3	b59.a3.a1	tr|C7H768|C7H768_FAEPA		10
c120	c120.a3	c120.a3.a1	tr|C7H5Y8|C7H5Y8_FAEPA		10
c121	c121.a2	c121.a2.a1	tr|C7H1I0|C7H1I0_FAEPA		10
c148	c148.a1	c148.a1.a1	tr|C7H7V5|C7H7V5_FAEPA		10
c343	c343.a2	c343.a2.a1	tr|C7H185|C7H185_FAEPA		10
c349	c349.a1	c349.a1.a1	tr|C7H5F7|C7H5F7_FAEPA		10
c365	c365.a2	c365.a2.a1	tr|C7H4K0|C7H4K0_FAEPA		10
c590	c590.a1	c590.a1.a1	tr|C7H3S2|C7H3S2_FAEPA		10
b69	b69.a3	b69.a3.a1	tr|C7H5V5|C7H5V5_FAEPA		9
c101	c101.a2	c101.a2.a1	tr|C7H9R2|C7H9R2_FAEPA		9
c108	c108.a3	c108.a3.a1	tr|C7H1S1|C7H1S1_FAEPA		9
c113	c113.a3	c113.a3.a1	tr|C7H4J4|C7H4J4_FAEPA		9
c156	c156.a1	c156.a1.a1	tr|A0A2A6ZS95|A0A2A6ZS95_9FIRM		9
c232	c232.a3	c232.a3.a1	tr|C7H823|C7H823_FAEPA		9
c237	c237.a2	c237.a2.a1	tr|C7H7U2|C7H7U2_FAEPA		9
c245	c245.a1	c245.a1.a1	tr|A0A173ZAQ9|A0A173ZAQ9_9FIRM		9
c319	c319.a1	c319.a1.a1	tr|A8SE84|A8SE84_9FIRM		9
c374	c374.a1	c374.a1.a1	tr|A0A173YPB9|A0A173YPB9_9FIRM		9
c419	c419.a1	c419.a1.a1	tr|C7H994|C7H994_FAEPA		9
c424	c424.a1	c424.a1.a1	tr|A0A173TP98|A0A173TP98_9FIRM		9
c445	c445.a2	c445.a2.a1	tr|C7H8L0|C7H8L0_FAEPA		9
c497	c497.a1	c497.a1.a1	tr|C7H3S1|C7H3S1_FAEPA		9
c498	c498.a1	c498.a1.a1	tr|C7H510|C7H510_FAEPA		9
c499	c499.a1	c499.a1.a1	tr|C7H5I8|C7H5I8_FAEPA		9
c503	c503.a2	c503.a2.a1	tr|C7HA02|C7HA02_FAEPA		9
c622	c622.a1	c622.a1.a1	tr|A8S8M4|A8S8M4_9FIRM		9
b32	b32.a2	b32.a2.a1	tr|C7H5S5|C7H5S5_FAEPA		8
b65	b65.a4	b65.a4.a1	tr|C7H5K4|C7H5K4_FAEPA		8
b78	b78.a2	b78.a2.a1	tr|C7H5S6|C7H5S6_FAEPA		8
b86	b86.a2	b86.a2.a1	tr|C7H6W3|C7H6W3_FAEPA		8
c100	c100.a3	c100.a3.a1	tr|C7H3V4|C7H3V4_FAEPA		8
c136	c136.a2	c136.a2.a1	tr|C7H4C0|C7H4C0_FAEPA		8
c145	c145.a3	c145.a3.a1	tr|C7H2C8|C7H2C8_FAEPA		8
c208	c208.a3	c208.a3.a1	tr|C7H363|C7H363_FAEPA		8
c217	c217.a1	c217.a1.a1	tr|A8SG16|A8SG16_9FIRM		8
c236	c236.a3	c236.a3.a1	tr|C7H8V2|C7H8V2_FAEPA		8
c297	c297.a1	c297.a1.a1	tr|C7H444|C7H444_FAEPA		8
c351	c351.a3	c351.a3.a1	tr|C7H264|C7H264_FAEPA		8
c483	c483.a1	c483.a1.a1	tr|C7H8E7|C7H8E7_FAEPA		8
c494	c494.a1	c494.a1.a1	tr|C7H9X0|C7H9X0_FAEPA		8
c501	c501.a1	c501.a1.a1	tr|A0A174AT63|A0A174AT63_9FIRM		8
c521	c521.a1	c521.a1.a1	tr|C7H957|C7H957_FAEPA		8
c603	c603.a1	c603.a1.a1	tr|C7H4P1|C7H4P1_FAEPA		8
c650	c650.a1	c650.a1.a1	tr|C7H389|C7H389_FAEPA		8
c651	c651.a1	c651.a1.a1	tr|C7H5H4|C7H5H4_FAEPA		8
c652	c652.a1	c652.a1.a1	tr|C7H8W7|C7H8W7_FAEPA		8
c653	c653.a1	c653.a1.a1	tr|C7H9M4|C7H9M4_FAEPA		8
c654	c654.a1	c654.a1.a1	tr|C7H9W2|C7H9W2_FAEPA		8
a4	a4.a2	a4.a2.a1	tr|C7H312|C7H312_FAEPA		7
b35	b35.a3	b35.a3.a1	tr|C7H362|C7H362_FAEPA		7
b37	b37.a3	b37.a3.a1	tr|C7H269|C7H269_FAEPA		7
b44	b44.a3	b44.a3.a1	tr|C7H8M1|C7H8M1_FAEPA		7
b73	b73.a4	b73.a4.a1	tr|C7H853|C7H853_FAEPA		7
b82	b82.a2	b82.a2.a1	tr|C7H5R1|C7H5R1_FAEPA		7
b90	b90.a3	b90.a3.a1	tr|C7HAU8|C7HAU8_FAEPA		7
c102	c102.a3	c102.a3.a1	tr|C7H1V9|C7H1V9_FAEPA		7
c117	c117.a3	c117.a3.a1	tr|C7H862|C7H862_FAEPA		7
c131	c131.a3	c131.a3.a1	tr|C7H3V6|C7H3V6_FAEPA		7
c188	c188.a3	c188.a3.a1	tr|C7H364|C7H364_FAEPA		7
c189	c189.a3	c189.a3.a1	tr|C7H6L8|C7H6L8_FAEPA		7
c192	c192.a3	c192.a3.a1	tr|C7H6A2|C7H6A2_FAEPA		7
c235	c235.a3	c235.a3.a1	tr|C7H436|C7H436_FAEPA		7
c249	c249.a2	c249.a2.a1	tr|C7H195|C7H195_FAEPA		7
c250	c250.a3	c250.a3.a1	tr|C7HAX3|C7HAX3_FAEPA		7
c257	c257.a1	c257.a1.a1	tr|C7H3U4|C7H3U4_FAEPA		7
c288	c288.a1	c288.a1.a1	tr|C7H468|C7H468_FAEPA		7
c311	c311.a3	c311.a3.a1	tr|C7H219|C7H219_FAEPA		7
c356	c356.a2	c356.a2.a1	tr|C7HAW6|C7HAW6_FAEPA		7
c359	c359.a3	c359.a3.a1	tr|C7H309|C7H309_FAEPA		7
c375	c375.a1	c375.a1.a1	tr|C7H217|C7H217_FAEPA		7
c453	c453.a1	c453.a1.a1	tr|A0A2A6ZLN5|A0A2A6ZLN5_9FIRM		7
c485	c485.a2	c485.a2.a1	tr|C7H6V9|C7H6V9_FAEPA		7
c502	c502.a2	c502.a2.a1	tr|C7H9B5|C7H9B5_FAEPA		7
c510	c510.a1	c510.a1.a1	tr|A8S9R4|A8S9R4_9FIRM		7
c532	c532.a1	c532.a1.a1	tr|C7H334|C7H334_FAEPA		7
c591	c591.a1	c591.a1.a1	tr|C7HAP2|C7HAP2_FAEPA		7
c609	c609.a1	c609.a1.a1	tr|C7H684|C7H684_FAEPA		7
c610	c610.a1	c610.a1.a1	tr|C7H9W4|C7H9W4_FAEPA		7
c611	c611.a1	c611.a1.a1	tr|C7HAL9|C7HAL9_FAEPA		7
c711	c711.a1	c711.a1.a1	tr|C7H2J7|C7H2J7_FAEPA		7
c774	c774.a1	c774.a1.a1	tr|C7HAW2|C7HAW2_FAEPA		7
b14	b14.a3	b14.a3.a1	tr|C7H947|C7H947_FAEPA		6
b16	b16.a3	b16.a3.a1	tr|C7H5Y3|C7H5Y3_FAEPA		6
b54	b54.a2	b54.a2.a1	tr|C7H350|C7H350_FAEPA		6
b57	b57.a1	b57.a1.a1	tr|A8S805|A8S805_9FIRM		6
b60	b60.a2	b60.a2.a1	tr|C7H938|C7H938_FAEPA		6
b67	b67.a3	b67.a3.a1	tr|C7H353|C7H353_FAEPA		6
b92	b92.a3	b92.a3.a1	tr|C7H5X2|C7H5X2_FAEPA		6
c110	c110.a2	c110.a2.a1	tr|C7H838|C7H838_FAEPA		6
c111	c111.a3	c111.a3.a1	tr|C7H3S7|C7H3S7_FAEPA		6
c171	c171.a3	c171.a3.a1	tr|C7H847|C7H847_FAEPA		6
c199	c199.a3	c199.a3.a1	tr|C7H433|C7H433_FAEPA		6
c207	c207.a1	c207.a1.a1	tr|C7H7N0|C7H7N0_FAEPA		6
c219	c219.a3	c219.a3.a1	tr|C7H4M4|C7H4M4_FAEPA		6
c302	c302.a3	c302.a3.a1	tr|C7H9S0|C7H9S0_FAEPA		6
c313	c313.a1	c313.a1.a1	tr|A8S8R5|A8S8R5_9FIRM		6
c324	c324.a3	c324.a3.a1	tr|C7H355|C7H355_FAEPA		6
c335	c335.a1	c335.a1.a1	tr|A0A174ARQ5|A0A174ARQ5_9FIRM		6
c373	c373.a1	c373.a1.a1	tr|C7HA32|C7HA32_FAEPA		6
c400	c400.a2	c400.a2.a1	tr|C7H699|C7H699_FAEPA		6
c402	c402.a2	c402.a2.a1	tr|C7H8G0|C7H8G0_FAEPA		6
c587	c587.a1	c587.a1.a1	tr|C7H9L6|C7H9L6_FAEPA		6
c645	c645.a1	c645.a1.a1	tr|C7H4K5|C7H4K5_FAEPA		6
c655	c655.a1	c655.a1.a1	tr|C7HAW5|C7HAW5_FAEPA		6
c668	c668.a1	c668.a1.a1	tr|C7H2J6|C7H2J6_FAEPA		6
c669	c669.a1	c669.a1.a1	tr|C7H7P4|C7H7P4_FAEPA		6
c670	c670.a1	c670.a1.a1	tr|C7HAB6|C7HAB6_FAEPA		6
c730	c730.a1	c730.a1.a1	tr|C7H9J2|C7H9J2_FAEPA		6
a1	a1.a4	a1.a4.a1	tr|D4JZF0|D4JZF0_9FIRM		5
a5	a5.a1	a5.a1.a1	tr|A0A2A6ZHV6|A0A2A6ZHV6_9FIRM		5
b18	b18.a3	b18.a3.a1	tr|C7H7A0|C7H7A0_FAEPA		5
b40	b40.a3	b40.a3.a1	tr|C7H233|C7H233_FAEPA		5
b80	b80.a3	b80.a3.a1	tr|C7H2Z3|C7H2Z3_FAEPA		5
b96	b96.a3	b96.a3.a1	tr|C7H935|C7H935_FAEPA		5
b99	b99.a4	b99.a4.a1	tr|C7H627|C7H627_FAEPA		5
c124	c124.a3	c124.a3.a1	tr|C7H9U2|C7H9U2_FAEPA		5
c129	c129.a3	c129.a3.a1	tr|C7H3U8|C7H3U8_FAEPA		5
c144	c144.a3	c144.a3.a1	tr|C7H7V0|C7H7V0_FAEPA		5
c174	c174.a2	c174.a2.a1	tr|C7H4L0|C7H4L0_FAEPA		5
c179	c179.a1	c179.a1.a1	tr|C7H3Z8|C7H3Z8_FAEPA		5
c202	c202.a3	c202.a3.a1	tr|C7H8W5|C7H8W5_FAEPA		5
c212	c212.a3	c212.a3.a1	tr|C7H759|C7H759_FAEPA		5
c246	c246.a2	c246.a2.a1	tr|C7H5K2|C7H5K2_FAEPA		5
c273	c273.a3	c273.a3.a1	tr|C7H1W4|C7H1W4_FAEPA		5
c276	c276.a2	c276.a2.a1	tr|C7H1I1|C7H1I1_FAEPA		5
c283	c283.a2	c283.a2.a1	tr|C7H2V8|C7H2V8_FAEPA		5
c287	c287.a1	c287.a1.a1	tr|A8S8L6|A8S8L6_9FIRM		5
c293	c293.a3	c293.a3.a1	tr|C7H5M0|C7H5M0_FAEPA		5
c301	c301.a3	c301.a3.a1	tr|C7H3Z4|C7H3Z4_FAEPA		5
c323	c323.a1	c323.a1.a1	tr|C7HA03|C7HA03_FAEPA		5
c325	c325.a2	c325.a2.a1	tr|C7H7N3|C7H7N3_FAEPA		5
c378	c378.a3	c378.a3.a1	tr|C7H9D2|C7H9D2_FAEPA		5
c405	c405.a2	c405.a2.a1	tr|C7H8F4|C7H8F4_FAEPA		5
c422	c422.a2	c422.a2.a1	tr|C7H9T2|C7H9T2_FAEPA		5
c454	c454.a1	c454.a1.a1	tr|A8SAC5|A8SAC5_9FIRM		5
c484	c484.a1	c484.a1.a1	tr|C7HAV1|C7HAV1_FAEPA		5
c533	c533.a1	c533.a1.a1	tr|C7H9R8|C7H9R8_FAEPA		5
c542	c542.a1	c542.a1.a1	tr|A0A173UIK9|A0A173UIK9_9FIRM		5
c604	c604.a1	c604.a1.a1	tr|C7H788|C7H788_FAEPA		5
c663	c663.a1	c663.a1.a1	tr|C7H8K5|C7H8K5_FAEPA		5
c695	c695.a1	c695.a1.a1	tr|C7HA50|C7HA50_FAEPA		5
c719	c719.a1	c719.a1.a1	tr|C7H6N5|C7H6N5_FAEPA		5
c729	c729.a1	c729.a1.a1	tr|C7H3B1|C7H3B1_FAEPA		5
c735	c735.a1	c735.a1.a1	tr|C7H536|C7H536_FAEPA		5
c736	c736.a1	c736.a1.a1	tr|C7H5Z5|C7H5Z5_FAEPA		5
c737	c737.a1	c737.a1.a1	tr|C7H7L1|C7H7L1_FAEPA		5
c738	c738.a1	c738.a1.a1	tr|C7H9D3|C7H9D3_FAEPA		5
c739	c739.a1	c739.a1.a1	tr|C7H9H9|C7H9H9_FAEPA		5
c799	c799.a1	c799.a1.a1	tr|C7H1M1|C7H1M1_FAEPA		5
c800	c800.a1	c800.a1.a1	tr|C7H4K2|C7H4K2_FAEPA		5
c801	c801.a1	c801.a1.a1	tr|C7H6V6|C7H6V6_FAEPA		5
c802	c802.a1	c802.a1.a1	tr|C7H6W7|C7H6W7_FAEPA		5
c803	c803.a1	c803.a1.a1	tr|C7H7F5|C7H7F5_FAEPA		5
c874	c874.a1	c874.a1.a1	tr|C7H5X5|C7H5X5_FAEPA		5
b45	b45.a3	b45.a3.a1	tr|C7H6K7|C7H6K7_FAEPA		4
b74	b74.a2	b74.a2.a1	tr|A8S804|A8S804_9FIRM		4
b79	b79.a3	b79.a3.a1	tr|C7H8Y6|C7H8Y6_FAEPA		4
b83	b83.a3	b83.a3.a1	tr|C7H325|C7H325_FAEPA		4
c106	c106.a3	c106.a3.a1	tr|C7H1X2|C7H1X2_FAEPA		4
c109	c109.a1	c109.a1.a1	tr|C7H3D1|C7H3D1_FAEPA		4
c114	c114.a3	c114.a3.a1	tr|C7H9R3|C7H9R3_FAEPA		4
c128	c128.a3	c128.a3.a1	tr|C7H9T8|C7H9T8_FAEPA		4
c151	c151.a3	c151.a3.a1	tr|C7H188|C7H188_FAEPA		4
c160	c160.a2	c160.a2.a1	tr|C7H4A7|C7H4A7_FAEPA		4
c164	c164.a2	c164.a2.a1	tr|C7H462|C7H462_FAEPA		4
c173	c173.a3	c173.a3.a1	tr|C7H929|C7H929_FAEPA		4
c186	c186.a3	c186.a3.a1	tr|C7H914|C7H914_FAEPA		4
c197	c197.a2	c197.a2.a1	tr|C7H948|C7H948_FAEPA		4
c227	c227.a2	c227.a2.a1	tr|A0A174ARN5|A0A174ARN5_9FIRM		4
c238	c238.a3	c238.a3.a1	tr|C7H2W7|C7H2W7_FAEPA		4
c241	c241.a1	c241.a1.a1	tr|A0A2A6ZIA5|A0A2A6ZIA5_9FIRM		4
c279	c279.a3	c279.a3.a1	tr|C7H8K2|C7H8K2_FAEPA		4
c305	c305.a2	c305.a2.a1	tr|C7H9R5|C7H9R5_FAEPA		4
c339	c339.a3	c339.a3.a1	tr|C7H3V2|C7H3V2_FAEPA		4
c371	c371.a2	c371.a2.a1	tr|C7H250|C7H250_FAEPA		4
c376	c376.a3	c376.a3.a1	tr|C7H3V0|C7H3V0_FAEPA		4
c444	c444.a2	c444.a2.a1	tr|C7H326|C7H326_FAEPA		4
c447	c447.a2	c447.a2.a1	tr|C7H2I2|C7H2I2_FAEPA		4
c463	c463.a1	c463.a1.a1	tr|A0A2A6ZIX6|A0A2A6ZIX6_9FIRM		4
c473	c473.a2	c473.a2.a1	tr|C7H6K9|C7H6K9_FAEPA		4
c491	c491.a2	c491.a2.a1	tr|C7H5U1|C7H5U1_FAEPA		4
c505	c505.a3	c505.a3.a1	tr|C7H1S8|C7H1S8_FAEPA		4
c573	c573.a3	c573.a3.a1	tr|C7H2Y7|C7H2Y7_FAEPA		4
c639	c639.a2	c639.a2.a1	tr|C7H9B4|C7H9B4_FAEPA		4
c720	c720.a1	c720.a1.a1	tr|C7H9X6|C7H9X6_FAEPA		4
c805	c805.a1	c805.a1.a1	tr|C7H3B2|C7H3B2_FAEPA		4
c825	c825.a1	c825.a1.a1	tr|C7H1A5|C7H1A5_FAEPA		4
c826	c826.a1	c826.a1.a1	tr|C7H1J9|C7H1J9_FAEPA		4
c827	c827.a1	c827.a1.a1	tr|C7H311|C7H311_FAEPA		4
c828	c828.a1	c828.a1.a1	tr|C7H459|C7H459_FAEPA		4
c829	c829.a1	c829.a1.a1	tr|C7H4C1|C7H4C1_FAEPA		4
c830	c830.a1	c830.a1.a1	tr|C7H4P5|C7H4P5_FAEPA		4
c831	c831.a1	c831.a1.a1	tr|C7H511|C7H511_FAEPA		4
c832	c832.a1	c832.a1.a1	tr|C7H5E4|C7H5E4_FAEPA		4
c833	c833.a1	c833.a1.a1	tr|C7H5U8|C7H5U8_FAEPA		4
c834	c834.a1	c834.a1.a1	tr|C7H616|C7H616_FAEPA		4
c836	c836.a1	c836.a1.a1	tr|C7H7N4|C7H7N4_FAEPA		4
c837	c837.a1	c837.a1.a1	tr|C7H8F2|C7H8F2_FAEPA		4
c838	c838.a1	c838.a1.a1	tr|C7H8K1|C7H8K1_FAEPA		4
c839	c839.a1	c839.a1.a1	tr|C7H8X5|C7H8X5_FAEPA		4
c840	c840.a1	c840.a1.a1	tr|C7H977|C7H977_FAEPA		4
c876	c876.a1	c876.a1.a1	tr|A0A2A6ZKX9|A0A2A6ZKX9_9FIRM		4
c901	c901.a1	c901.a1.a1	tr|C7H1Z7|C7H1Z7_FAEPA		4
c902	c902.a1	c902.a1.a1	tr|C7H222|C7H222_FAEPA		4
c903	c903.a1	c903.a1.a1	tr|C7H3E1|C7H3E1_FAEPA		4
c904	c904.a1	c904.a1.a1	tr|C7H4Q8|C7H4Q8_FAEPA		4
a6	a6.a4	a6.a4.a1	tr|A8SA78|A8SA78_9FIRM		3
b11	b11.a3	b11.a3.a1	tr|C7H5L0|C7H5L0_FAEPA		3
b20	b20.a4	b20.a4.a1	tr|D4JXX3|D4JXX3_9FIRM		3
b56	b56.a1	b56.a1.a1	tr|A8S710|A8S710_9FIRM		3
b74	b74.a1	b74.a1.a1	tr|A0A2A6ZI58|A0A2A6ZI58_9FIRM		3
b85	b85.a2	b85.a2.a1	tr|C7H4C5|C7H4C5_FAEPA		3
b87	b87.a1	b87.a1.a1	tr|A8S810|A8S810_9FIRM		3
b97	b97.a1	b97.a1.a1	tr|C7H933|C7H933_FAEPA		3
c123	c123.a3	c123.a3.a1	tr|C7H3A1|C7H3A1_FAEPA		3
c134	c134.a2	c134.a2.a1	tr|C7H2V9|C7H2V9_FAEPA		3
c135	c135.a3	c135.a3.a1	tr|C7H836|C7H836_FAEPA		3
c139	c139.a3	c139.a3.a1	tr|C7H9K0|C7H9K0_FAEPA		3
c141	c141.a3	c141.a3.a1	tr|C7HAY5|C7HAY5_FAEPA		3
c149	c149.a3	c149.a3.a1	tr|C7H546|C7H546_FAEPA		3
c159	c159.a3	c159.a3.a1	tr|C7H1W0|C7H1W0_FAEPA		3
c168	c168.a2	c168.a2.a1	tr|A0A174ATB3|A0A174ATB3_9FIRM		3
c176	c176.a2	c176.a2.a1	tr|C7HA01|C7HA01_FAEPA		3
c194	c194.a3	c194.a3.a1	tr|C7H912|C7H912_FAEPA		3
c203	c203.a2	c203.a2.a1	tr|C7H4Q6|C7H4Q6_FAEPA		3
c205	c205.a2	c205.a2.a1	tr|C7H946|C7H946_FAEPA		3
c209	c209.a3	c209.a3.a1	tr|C7H3T8|C7H3T8_FAEPA		3
c220	c220.a3	c220.a3.a1	tr|C7H238|C7H238_FAEPA		3
c221	c221.a3	c221.a3.a1	tr|C7H239|C7H239_FAEPA		3
c230	c230.a3	c230.a3.a1	tr|C7H4N4|C7H4N4_FAEPA		3
c233	c233.a3	c233.a3.a1	tr|C7H7S3|C7H7S3_FAEPA		3
c233	c233.a4	c233.a4.a1	tr|C7H7S2|C7H7S2_FAEPA		3
c263	c263.a3	c263.a3.a1	tr|C7H7U4|C7H7U4_FAEPA		3
c266	c266.a3	c266.a3.a1	tr|C7H4A3|C7H4A3_FAEPA		3
c274	c274.a3	c274.a3.a1	tr|C7H1G8|C7H1G8_FAEPA		3
c290	c290.a3	c290.a3.a1	tr|C7H5I5|C7H5I5_FAEPA		3
c291	c291.a1	c291.a1.a1	tr|A8SG71|A8SG71_9FIRM		3
c329	c329.a2	c329.a2.a1	tr|C7HAW9|C7HAW9_FAEPA		3
c336	c336.a3	c336.a3.a1	tr|C7H2K8|C7H2K8_FAEPA		3
c350	c350.a3	c350.a3.a1	tr|C7H502|C7H502_FAEPA		3
c353	c353.a2	c353.a2.a1	tr|C7H8J8|C7H8J8_FAEPA		3
c412	c412.a3	c412.a3.a1	tr|C7H1Y1|C7H1Y1_FAEPA		3
c474	c474.a2	c474.a2.a1	tr|C7H8E0|C7H8E0_FAEPA		3
c507	c507.a2	c507.a2.a1	tr|C7H9H6|C7H9H6_FAEPA		3
c523	c523.a3	c523.a3.a1	tr|C7H237|C7H237_FAEPA		3
c551	c551.a2	c551.a2.a1	tr|C7H4P6|C7H4P6_FAEPA		3
c586	c586.a1	c586.a1.a1	tr|C7H874|C7H874_FAEPA		3
c595	c595.a2	c595.a2.a1	tr|C7H1H1|C7H1H1_FAEPA		3
c599	c599.a1	c599.a1.a1	tr|A8SGM8|A8SGM8_9FIRM		3
c634	c634.a2	c634.a2.a1	tr|C7H7P7|C7H7P7_FAEPA		3
c657	c657.a1	c657.a1.a1	tr|A0A2A6ZJ33|A0A2A6ZJ33_9FIRM		3
c688	c688.a3	c688.a3.a1	tr|C7H9T4|C7H9T4_FAEPA		3
c758	c758.a1	c758.a1.a1	tr|A0A2A6ZIZ9|A0A2A6ZIZ9_9FIRM		3
c841	c841.a1	c841.a1.a1	tr|C7HA49|C7HA49_FAEPA		3
c910	c910.a1	c910.a1.a1	tr|A8SGG8|A8SGG8_9FIRM		3
c911	c911.a1	c911.a1.a1	tr|C7H8R3|C7H8R3_FAEPA		3
c943	c943.a1	c943.a1.a1	tr|C7H1L9|C7H1L9_FAEPA		3
c944	c944.a1	c944.a1.a1	tr|C7H1N9|C7H1N9_FAEPA		3
c945	c945.a1	c945.a1.a1	tr|C7H351|C7H351_FAEPA		3
c947	c947.a1	c947.a1.a1	tr|C7H3V1|C7H3V1_FAEPA		3
c948	c948.a1	c948.a1.a1	tr|C7H435|C7H435_FAEPA		3
c949	c949.a1	c949.a1.a1	tr|C7H467|C7H467_FAEPA		3
c950	c950.a1	c950.a1.a1	tr|C7H4X5|C7H4X5_FAEPA		3
c951	c951.a1	c951.a1.a1	tr|C7H4Z9|C7H4Z9_FAEPA		3
c953	c953.a1	c953.a1.a1	tr|C7H5I2|C7H5I2_FAEPA		3
c954	c954.a1	c954.a1.a1	tr|C7H5S8|C7H5S8_FAEPA		3
c955	c955.a1	c955.a1.a1	tr|C7H7B2|C7H7B2_FAEPA		3
c956	c956.a1	c956.a1.a1	tr|C7H7U9|C7H7U9_FAEPA		3
c957	c957.a1	c957.a1.a1	tr|C7H809|C7H809_FAEPA		3
c958	c958.a1	c958.a1.a1	tr|C7H839|C7H839_FAEPA		3
c959	c959.a1	c959.a1.a1	tr|C7H8D2|C7H8D2_FAEPA		3
c960	c960.a1	c960.a1.a1	tr|C7H908|C7H908_FAEPA		3
c961	c961.a1	c961.a1.a1	tr|C7H981|C7H981_FAEPA		3
c962	c962.a1	c962.a1.a1	tr|C7H9C3|C7H9C3_FAEPA		3
c963	c963.a1	c963.a1.a1	tr|C7H9J5|C7H9J5_FAEPA		3
c965	c965.a1	c965.a1.a1	tr|C7HAP7|C7HAP7_FAEPA		3
c966	c966.a1	c966.a1.a1	tr|C7HAT8|C7HAT8_FAEPA		3
c967	c967.a1	c967.a1.a1	tr|C7HAY1|C7HAY1_FAEPA		3
d1034	d1034.a1	d1034.a1.a1	tr|C7H2H7|C7H2H7_FAEPA		3
d1035	d1035.a1	d1035.a1.a1	tr|C7H4X6|C7H4X6_FAEPA		3
d1036	d1036.a1	d1036.a1.a1	tr|C7H5H7|C7H5H7_FAEPA		3
d1037	d1037.a1	d1037.a1.a1	tr|C7H670|C7H670_FAEPA		3
d1038	d1038.a1	d1038.a1.a1	tr|C7HAP3|C7HAP3_FAEPA		3
a2	a2.a2	a2.a2.a1	tr|A0A2A6ZHP1|A0A2A6ZHP1_9FIRM		2
b25	b25.a2	b25.a2.a1	tr|C7H950|C7H950_FAEPA		2
b36	b36.a3	b36.a3.a1	tr|C7HAW3|C7HAW3_FAEPA		2
b36	b36.a7	b36.a7.a1	tr|C7H8Y8|C7H8Y8_FAEPA		2
b39	b39.a3	b39.a3.a1	tr|C7H3C6|C7H3C6_FAEPA		2
b47	b47.a3	b47.a3.a1	tr|C7H5B8|C7H5B8_FAEPA		2
b63	b63.a3	b63.a3.a1	tr|A0A2A6ZLY3|A0A2A6ZLY3_9FIRM		2
b67	b67.a6	b67.a6.a1	tr|C7H674|C7H674_FAEPA		2
b73	b73.a3	b73.a3.a1	tr|C7H852|C7H852_FAEPA		2
b84	b84.a3	b84.a3.a1	tr|C7H8X9|C7H8X9_FAEPA		2
c107	c107.a2	c107.a2.a1	tr|A8S8M1|A8S8M1_9FIRM		2
c126	c126.a3	c126.a3.a1	tr|C7H526|C7H526_FAEPA		2
c150	c150.a2	c150.a2.a1	tr|C7H4M5|C7H4M5_FAEPA		2
c177	c177.a2	c177.a2.a1	tr|C7H2X4|C7H2X4_FAEPA		2
c180	c180.a3	c180.a3.a1	tr|C7H166|C7H166_FAEPA		2
c187	c187.a1	c187.a1.a1	tr|C7H5W1|C7H5W1_FAEPA		2
c193	c193.a2	c193.a2.a1	tr|C7H4I4|C7H4I4_FAEPA		2
c201	c201.a2	c201.a2.a1	tr|C7H6V5|C7H6V5_FAEPA		2
c210	c210.a3	c210.a3.a1	tr|C7H1S6|C7H1S6_FAEPA		2
c241	c241.a2	c241.a2.a1	tr|A8SDG1|A8SDG1_9FIRM		2
c244	c244.a1	c244.a1.a1	tr|A0A2A6ZJF5|A0A2A6ZJF5_9FIRM		2
c247	c247.a3	c247.a3.a1	tr|C7H373|C7H373_FAEPA		2
c253	c253.a2	c253.a2.a1	tr|C7H5H2|C7H5H2_FAEPA		2
c254	c254.a3	c254.a3.a1	tr|C7H8C1|C7H8C1_FAEPA		2
c255	c255.a3	c255.a3.a1	tr|C7H2Y8|C7H2Y8_FAEPA		2
c261	c261.a1	c261.a1.a1	tr|A8SAI8|A8SAI8_9FIRM		2
c270	c270.a3	c270.a3.a1	tr|C7H1U7|C7H1U7_FAEPA		2
c272	c272.a2	c272.a2.a1	tr|C7H6C0|C7H6C0_FAEPA		2
c287	c287.a2	c287.a2.a1	tr|C7H9W7|C7H9W7_FAEPA		2
c295	c295.a2	c295.a2.a1	tr|C7H2C6|C7H2C6_FAEPA		2
c306	c306.a2	c306.a2.a1	tr|C7H8I9|C7H8I9_FAEPA		2
c308	c308.a2	c308.a2.a1	tr|C7HAW8|C7HAW8_FAEPA		2
c312	c312.a3	c312.a3.a1	tr|C7H761|C7H761_FAEPA		2
c328	c328.a2	c328.a2.a1	tr|C7H7C1|C7H7C1_FAEPA		2
c330	c330.a2	c330.a2.a1	tr|C7H3R9|C7H3R9_FAEPA		2
c331	c331.a3	c331.a3.a1	tr|C7H1X3|C7H1X3_FAEPA		2
c342	c342.a1	c342.a1.a1	tr|A0A2A6ZKJ8|A0A2A6ZKJ8_9FIRM		2
c360	c360.a4	c360.a4.a1	tr|C7H6K2|C7H6K2_FAEPA		2
c397	c397.a3	c397.a3.a1	tr|C7HAS7|C7HAS7_FAEPA		2
c398	c398.a3	c398.a3.a1	tr|C7HAQ2|C7HAQ2_FAEPA		2
c403	c403.a3	c403.a3.a1	tr|C7H1M5|C7H1M5_FAEPA		2
c409	c409.a2	c409.a2.a1	tr|A0A2A6ZM46|A0A2A6ZM46_9FIRM		2
c429	c429.a3	c429.a3.a1	tr|C7H9K6|C7H9K6_FAEPA		2
c430	c430.a3	c430.a3.a1	tr|C7H181|C7H181_FAEPA		2
c431	c431.a2	c431.a2.a1	tr|C7H9W8|C7H9W8_FAEPA		2
c434	c434.a3	c434.a3.a1	tr|C7H7V7|C7H7V7_FAEPA		2
c437	c437.a3	c437.a3.a1	tr|C7H5I7|C7H5I7_FAEPA		2
c458	c458.a3	c458.a3.a1	tr|C7H196|C7H196_FAEPA		2
c462	c462.a1	c462.a1.a1	tr|A8SAV3|A8SAV3_9FIRM		2
c475	c475.a2	c475.a2.a1	tr|A0A2A6ZG44|A0A2A6ZG44_9FIRM		2
c478	c478.a3	c478.a3.a1	tr|C7HAP6|C7HAP6_FAEPA		2
c488	c488.a1	c488.a1.a1	tr|A0A2A6ZKI8|A0A2A6ZKI8_9FIRM		2
c496	c496.a1	c496.a1.a1	tr|A0A2A6ZJB9|A0A2A6ZJB9_9FIRM		2
c506	c506.a2	c506.a2.a1	tr|C7H604|C7H604_FAEPA		2
c509	c509.a3	c509.a3.a1	tr|C7H3T7|C7H3T7_FAEPA		2
c517	c517.a3	c517.a3.a1	tr|C7H7Q0|C7H7Q0_FAEPA		2
c531	c531.a3	c531.a3.a1	tr|C7H821|C7H821_FAEPA		2
c538	c538.a1	c538.a1.a1	tr|C7H6M7|C7H6M7_FAEPA		2
c541	c541.a1	c541.a1.a1	tr|A8S6G6|A8S6G6_9FIRM		2
c548	c548.a4	c548.a4.a1	tr|C7H6B8|C7H6B8_FAEPA		2
c549	c549.a1	c549.a1.a1	tr|C7H5G4|C7H5G4_FAEPA		2
c549	c549.a2	c549.a2.a1	tr|A0A2A6ZGQ4|A0A2A6ZGQ4_9FIRM		2
c553	c553.a1	c553.a1.a1	tr|A8S769|A8S769_9FIRM		2
c555	c555.a3	c555.a3.a1	tr|C7H5L7|C7H5L7_FAEPA		2
c568	c568.a3	c568.a3.a1	tr|C7H5R2|C7H5R2_FAEPA		2
c574	c574.a3	c574.a3.a1	tr|C7H2Y3|C7H2Y3_FAEPA		2
c576	c576.a3	c576.a3.a1	tr|C7H928|C7H928_FAEPA		2
c583	c583.a1	c583.a1.a1	tr|C7H4M6|C7H4M6_FAEPA		2
c584	c584.a1	c584.a1.a1	tr|A8SAH4|A8SAH4_9FIRM		2
c625	c625.a3	c625.a3.a1	tr|C7HA40|C7HA40_FAEPA		2
c630	c630.a3	c630.a3.a1	tr|C7H760|C7H760_FAEPA		2
c640	c640.a2	c640.a2.a1	tr|C7H5K6|C7H5K6_FAEPA		2
c662	c662.a1	c662.a1.a1	tr|C7H7W0|C7H7W0_FAEPA		2
c672	c672.a3	c672.a3.a1	tr|C7H769|C7H769_FAEPA		2
c676	c676.a2	c676.a2.a1	tr|C7H383|C7H383_FAEPA		2
c685	c685.a3	c685.a3.a1	tr|C7H5V3|C7H5V3_FAEPA		2
c701	c701.a2	c701.a2.a1	tr|C7H5W9|C7H5W9_FAEPA		2
c734	c734.a3	c734.a3.a1	tr|C7H3Z2|C7H3Z2_FAEPA		2
c757	c757.a1	c757.a1.a1	tr|A8SI01|A8SI01_9FIRM		2
c759	c759.a2	c759.a2.a1	tr|C7H9L2|C7H9L2_FAEPA		2
c796	c796.a2	c796.a2.a1	tr|C7H7M9|C7H7M9_FAEPA		2
c835	c835.a1	c835.a1.a1	tr|C7H7M4|C7H7M4_FAEPA		2
c842	c842.a3	c842.a3.a1	tr|C7H9Z6|C7H9Z6_FAEPA		2
c846	c846.a1	c846.a1.a1	tr|A0A2A6ZK38|A0A2A6ZK38_9FIRM		2
c852	c852.a3	c852.a3.a1	tr|C7H551|C7H551_FAEPA		2
c856	c856.a2	c856.a2.a1	tr|A0A2A6ZHF1|A0A2A6ZHF1_9FIRM		2
c864	c864.a1	c864.a1.a1	tr|C7HA29|C7HA29_FAEPA		2
c875	c875.a1	c875.a1.a1	tr|C7HA39|C7HA39_FAEPA		2
c946	c946.a1	c946.a1.a1	tr|C7H3S5|C7H3S5_FAEPA		2
c964	c964.a1	c964.a1.a1	tr|C7H9X3|C7H9X3_FAEPA		2
c969	c969.a1	c969.a1.a1	tr|A0A173TBQ8|A0A173TBQ8_9FIRM		2
d1033	d1033.a1	d1033.a1.a1	tr|C7H1W8|C7H1W8_FAEPA		2
d1040	d1040.a1	d1040.a1.a1	tr|A0A2A6ZGZ6|A0A2A6ZGZ6_9FIRM		2
d1110	d1110.a1	d1110.a1.a1	tr|C7H193|C7H193_FAEPA		2
d1111	d1111.a1	d1111.a1.a1	tr|C7H1F6|C7H1F6_FAEPA		2
d1112	d1112.a1	d1112.a1.a1	tr|C7H1H2|C7H1H2_FAEPA		2
d1114	d1114.a1	d1114.a1.a1	tr|C7H1V5|C7H1V5_FAEPA		2
d1115	d1115.a1	d1115.a1.a1	tr|C7H1Z9|C7H1Z9_FAEPA		2
d1116	d1116.a1	d1116.a1.a1	tr|C7H244|C7H244_FAEPA		2
d1117	d1117.a1	d1117.a1.a1	tr|C7H275|C7H275_FAEPA		2
d1118	d1118.a1	d1118.a1.a1	tr|C7H2C3|C7H2C3_FAEPA		2
d1119	d1119.a1	d1119.a1.a1	tr|C7H2Z2|C7H2Z2_FAEPA		2
d1120	d1120.a1	d1120.a1.a1	tr|C7H319|C7H319_FAEPA		2
d1121	d1121.a1	d1121.a1.a1	tr|C7H358|C7H358_FAEPA		2
d1122	d1122.a1	d1122.a1.a1	tr|C7H396|C7H396_FAEPA		2
d1123	d1123.a1	d1123.a1.a1	tr|C7H3C0|C7H3C0_FAEPA		2
d1124	d1124.a1	d1124.a1.a1	tr|C7H499|C7H499_FAEPA		2
d1125	d1125.a1	d1125.a1.a1	tr|C7H4A5|C7H4A5_FAEPA		2
d1126	d1126.a1	d1126.a1.a1	tr|C7H4J1|C7H4J1_FAEPA		2
d1127	d1127.a1	d1127.a1.a1	tr|C7H4M2|C7H4M2_FAEPA		2
d1128	d1128.a1	d1128.a1.a1	tr|C7H4S5|C7H4S5_FAEPA		2
d1129	d1129.a1	d1129.a1.a1	tr|C7H4X7|C7H4X7_FAEPA		2
d1130	d1130.a1	d1130.a1.a1	tr|C7H4Y0|C7H4Y0_FAEPA		2
d1131	d1131.a1	d1131.a1.a1	tr|C7H508|C7H508_FAEPA		2
d1132	d1132.a1	d1132.a1.a1	tr|C7H509|C7H509_FAEPA		2
d1133	d1133.a1	d1133.a1.a1	tr|C7H519|C7H519_FAEPA		2
d1134	d1134.a1	d1134.a1.a1	tr|C7H561|C7H561_FAEPA		2
d1135	d1135.a1	d1135.a1.a1	tr|C7H5G6|C7H5G6_FAEPA		2
d1136	d1136.a1	d1136.a1.a1	tr|C7H5H6|C7H5H6_FAEPA		2
d1137	d1137.a1	d1137.a1.a1	tr|C7H5L8|C7H5L8_FAEPA		2
d1138	d1138.a1	d1138.a1.a1	tr|C7H5U2|C7H5U2_FAEPA		2
d1139	d1139.a1	d1139.a1.a1	tr|C7H5U9|C7H5U9_FAEPA		2
d1140	d1140.a1	d1140.a1.a1	tr|C7H5W2|C7H5W2_FAEPA		2
d1141	d1141.a1	d1141.a1.a1	tr|C7H6K4|C7H6K4_FAEPA		2
d1142	d1142.a1	d1142.a1.a1	tr|C7H6N0|C7H6N0_FAEPA		2
d1143	d1143.a1	d1143.a1.a1	tr|C7H6W9|C7H6W9_FAEPA		2
d1144	d1144.a1	d1144.a1.a1	tr|C7H7N1|C7H7N1_FAEPA		2
d1145	d1145.a1	d1145.a1.a1	tr|C7H7X4|C7H7X4_FAEPA		2
d1146	d1146.a1	d1146.a1.a1	tr|C7H872|C7H872_FAEPA		2
d1147	d1147.a1	d1147.a1.a1	tr|C7H8I7|C7H8I7_FAEPA		2
d1148	d1148.a1	d1148.a1.a1	tr|C7H8K6|C7H8K6_FAEPA		2
d1149	d1149.a1	d1149.a1.a1	tr|C7H8R4|C7H8R4_FAEPA		2
d1152	d1152.a1	d1152.a1.a1	tr|C7H976|C7H976_FAEPA		2
d1153	d1153.a1	d1153.a1.a1	tr|C7H9H2|C7H9H2_FAEPA		2
d1154	d1154.a1	d1154.a1.a1	tr|C7H9J7|C7H9J7_FAEPA		2
d1155	d1155.a1	d1155.a1.a1	tr|C7H9Q8|C7H9Q8_FAEPA		2
d1156	d1156.a1	d1156.a1.a1	tr|C7HAL4|C7HAL4_FAEPA		2
a1	a1.a1	a1.a1.a1	tr|A8SBU1|A8SBU1_9FIRM		1
a6	a6.a1	a6.a1.a1	tr|A0A2A6ZIX4|A0A2A6ZIX4_9FIRM		1
a9	a9.a2	a9.a2.a1	tr|A0A2A6ZLS8|A0A2A6ZLS8_9FIRM		1
b12	b12.a1	b12.a1.a1	tr|A8SGV3|A8SGV3_9FIRM		1
b16	b16.a1	b16.a1.a1	tr|A8S7D7|A8S7D7_9FIRM		1
b23	b23.a3	b23.a3.a1	tr|D4JZK3|D4JZK3_9FIRM		1
b24	b24.a1	b24.a1.a1	tr|A0A2A6ZHM4|A0A2A6ZHM4_9FIRM		1
b27	b27.a2	b27.a2.a1	tr|A0A2A6ZBF9|A0A2A6ZBF9_9FIRM		1
b27	b27.a3	b27.a3.a1	tr|C7H936|C7H936_FAEPA		1
b28	b28.a4	b28.a4.a1	tr|A0A2A6ZLH6|A0A2A6ZLH6_9FIRM		1
b32	b32.a1	b32.a1.a1	tr|A8SFH4|A8SFH4_9FIRM		1
b38	b38.a1	b38.a1.a1	tr|A0A2A6ZFT1|A0A2A6ZFT1_9FIRM		1
b38	b38.a3	b38.a3.a1	tr|D4K2W0|D4K2W0_9FIRM		1
b41	b41.a3	b41.a3.a1	tr|D4JYD8|D4JYD8_9FIRM		1
b42	b42.a1	b42.a1.a1	tr|C7H254|C7H254_FAEPA		1
b43	b43.a2	b43.a2.a1	tr|A8SEZ2|A8SEZ2_9FIRM		1
b52	b52.a3	b52.a3.a1	tr|C7H5Z3|C7H5Z3_FAEPA		1
b53	b53.a3	b53.a3.a1	tr|C7H535|C7H535_FAEPA		1
b54	b54.a6	b54.a6.a1	tr|D4K2U4|D4K2U4_9FIRM		1
b55	b55.a3	b55.a3.a1	tr|C7H758|C7H758_FAEPA		1
b58	b58.a3	b58.a3.a1	tr|C7H8G5|C7H8G5_FAEPA		1
b59	b59.a2	b59.a2.a1	tr|A0A2A6ZG83|A0A2A6ZG83_9FIRM		1
b61	b61.a3	b61.a3.a1	tr|D4K260|D4K260_9FIRM		1
b71	b71.a3	b71.a3.a1	tr|C7H6B1|C7H6B1_FAEPA		1
b87	b87.a2	b87.a2.a1	tr|A0A2A6ZIM8|A0A2A6ZIM8_9FIRM		1
b89	b89.a2	b89.a2.a1	tr|C7H3R3|C7H3R3_FAEPA		1
b91	b91.a3	b91.a3.a1	tr|C7H2L4|C7H2L4_FAEPA		1
b98	b98.a3	b98.a3.a1	tr|C7H475|C7H475_FAEPA		1
c103	c103.a1	c103.a1.a1	tr|A0A2A6ZKG9|A0A2A6ZKG9_9FIRM		1
c103	c103.a3	c103.a3.a1	tr|D4JZH1|D4JZH1_9FIRM		1
c104	c104.a3	c104.a3.a1	tr|C7H5E0|C7H5E0_FAEPA		1
c111	c111.a2	c111.a2.a1	tr|A0A2A6ZLK6|A0A2A6ZLK6_9FIRM		1
c122	c122.a3	c122.a3.a1	tr|C7H765|C7H765_FAEPA		1
c130	c130.a2	c130.a2.a1	tr|A8S616|A8S616_9FIRM		1
c130	c130.a3	c130.a3.a1	tr|D4K083|D4K083_9FIRM		1
c140	c140.a1	c140.a1.a1	tr|A0A2A6ZLG2|A0A2A6ZLG2_9FIRM		1
c142	c142.a2	c142.a2.a1	tr|A0A2A6ZLH3|A0A2A6ZLH3_9FIRM		1
c143	c143.a4	c143.a4.a1	tr|C7H9K7|C7H9K7_FAEPA		1
c152	c152.a3	c152.a3.a1	tr|C7H522|C7H522_FAEPA		1
c152	c152.a4	c152.a4.a1	tr|D4JYF2|D4JYF2_9FIRM		1
c157	c157.a2	c157.a2.a1	tr|C7H167|C7H167_FAEPA		1
c166	c166.a1	c166.a1.a1	tr|C7H476|C7H476_FAEPA		1
c169	c169.a1	c169.a1.a1	WP_179859067_1		1
c176	c176.a1	c176.a1.a1	tr|A8SI14|A8SI14_9FIRM		1
c185	c185.a2	c185.a2.a1	tr|C7HAX1|C7HAX1_FAEPA		1
c188	c188.a4	c188.a4.a1	tr|D4JY34|D4JY34_9FIRM		1
c196	c196.a1	c196.a1.a1	tr|A0A2A6ZFN6|A0A2A6ZFN6_9FIRM		1
c200	c200.a3	c200.a3.a1	tr|C7H208|C7H208_FAEPA		1
c201	c201.a1	c201.a1.a1	tr|A0A2A6ZHM6|A0A2A6ZHM6_9FIRM		1
c213	c213.a2	c213.a2.a1	tr|D4K138|D4K138_9FIRM		1
c215	c215.a2	c215.a2.a1	tr|C7H5R7|C7H5R7_FAEPA		1
c218	c218.a3	c218.a3.a1	tr|C7HA22|C7HA22_FAEPA		1
c222	c222.a2	c222.a2.a1	tr|A8SFZ1|A8SFZ1_9FIRM		1
c222	c222.a3	c222.a3.a1	tr|C7H812|C7H812_FAEPA		1
c228	c228.a3	c228.a3.a1	tr|C7H7M5|C7H7M5_FAEPA		1
c232	c232.a4	c232.a4.a1	tr|D4K3S7|D4K3S7_9FIRM		1
c238	c238.a4	c238.a4.a1	tr|A8SG23|A8SG23_9FIRM		1
c240	c240.a3	c240.a3.a1	tr|C7H4D7|C7H4D7_FAEPA		1
c248	c248.a3	c248.a3.a1	tr|C7H406|C7H406_FAEPA		1
c251	c251.a2	c251.a2.a1	tr|A0A2A6ZIQ8|A0A2A6ZIQ8_9FIRM		1
c252	c252.a3	c252.a3.a1	tr|C7H8W4|C7H8W4_FAEPA		1
c257	c257.a4	c257.a4.a1	tr|D4K4U6|D4K4U6_9FIRM		1
c282	c282.a2	c282.a2.a1	tr|C7H6W0|C7H6W0_FAEPA		1
c298	c298.a2	c298.a2.a1	tr|C7H923|C7H923_FAEPA		1
c300	c300.a1	c300.a1.a1	tr|A8S954|A8S954_9FIRM		1
c314	c314.a3	c314.a3.a1	tr|C7H694|C7H694_FAEPA		1
c321	c321.a2	c321.a2.a1	tr|A0A2A6ZKZ4|A0A2A6ZKZ4_9FIRM		1
c337	c337.a2	c337.a2.a1	tr|C7H880|C7H880_FAEPA		1
c338	c338.a3	c338.a3.a1	tr|C7H798|C7H798_FAEPA		1
c346	c346.a2	c346.a2.a1	tr|A0A2A6ZJV6|A0A2A6ZJV6_9FIRM		1
c347	c347.a3	c347.a3.a1	tr|C7H9R6|C7H9R6_FAEPA		1
c352	c352.a3	c352.a3.a1	tr|C7H469|C7H469_FAEPA		1
c354	c354.a3	c354.a3.a1	tr|C7H372|C7H372_FAEPA		1
c358	c358.a1	c358.a1.a1	tr|C7H9Z8|C7H9Z8_FAEPA		1
c358	c358.a3	c358.a3.a1	tr|D4K311|D4K311_9FIRM		1
c369	c369.a1	c369.a1.a1	tr|A0A2A6ZK91|A0A2A6ZK91_9FIRM		1
c377	c377.a3	c377.a3.a1	tr|C7H841|C7H841_FAEPA		1
c381	c381.a3	c381.a3.a1	tr|C7H8J5|C7H8J5_FAEPA		1
c384	c384.a3	c384.a3.a1	tr|C7H314|C7H314_FAEPA		1
c385	c385.a2	c385.a2.a1	tr|C7HAC8|C7HAC8_FAEPA		1
c388	c388.a2	c388.a2.a1	tr|C7H2C5|C7H2C5_FAEPA		1
c396	c396.a1	c396.a1.a1	tr|A8S7F3|A8S7F3_9FIRM		1
c404	c404.a3	c404.a3.a1	tr|D4K3Q3|D4K3Q3_9FIRM		1
c408	c408.a2	c408.a2.a1	tr|C7H352|C7H352_FAEPA		1
c420	c420.a2	c420.a2.a1	tr|C7H1W9|C7H1W9_FAEPA		1
c423	c423.a3	c423.a3.a1	tr|C7H5B7|C7H5B7_FAEPA		1
c425	c425.a2	c425.a2.a1	tr|C7H3A0|C7H3A0_FAEPA		1
c426	c426.a1	c426.a1.a1	tr|A8SEK7|A8SEK7_9FIRM		1
c427	c427.a1	c427.a1.a1	tr|A0A2A6ZG51|A0A2A6ZG51_9FIRM		1
c427	c427.a2	c427.a2.a1	tr|D4K3U1|D4K3U1_9FIRM		1
c451	c451.a2	c451.a2.a1	tr|C7H438|C7H438_FAEPA		1
c459	c459.a1	c459.a1.a1	tr|A8SBE5|A8SBE5_9FIRM		1
c459	c459.a2	c459.a2.a1	tr|A0A2A6ZG71|A0A2A6ZG71_9FIRM		1
c459	c459.a3	c459.a3.a1	tr|D4K3U7|D4K3U7_9FIRM		1
c467	c467.a1	c467.a1.a1	tr|A8SBE3|A8SBE3_9FIRM		1
c469	c469.a1	c469.a1.a1	tr|A8SH45|A8SH45_9FIRM		1
c489	c489.a1	c489.a1.a1	tr|A0A2A6ZFR7|A0A2A6ZFR7_9FIRM		1
c489	c489.a3	c489.a3.a1	tr|C7H4Z5|C7H4Z5_FAEPA		1
c500	c500.a3	c500.a3.a1	tr|C7H486|C7H486_FAEPA		1
c518	c518.a3	c518.a3.a1	tr|C7H850|C7H850_FAEPA		1
c543	c543.a1	c543.a1.a1	tr|A0A174AUN1|A0A174AUN1_9FIRM		1
c547	c547.a3	c547.a3.a1	tr|C7HAP9|C7HAP9_FAEPA		1
c553	c553.a2	c553.a2.a1	tr|A0A2A6ZJM6|A0A2A6ZJM6_9FIRM		1
c559	c559.a3	c559.a3.a1	tr|C7H794|C7H794_FAEPA		1
c561	c561.a2	c561.a2.a1	tr|C7H824|C7H824_FAEPA		1
c562	c562.a2	c562.a2.a1	tr|C7H7W9|C7H7W9_FAEPA		1
c565	c565.a2	c565.a2.a1	tr|C7H4A2|C7H4A2_FAEPA		1
c566	c566.a1	c566.a1.a1	tr|A0A2A6ZK31|A0A2A6ZK31_9FIRM		1
c589	c589.a2	c589.a2.a1	tr|A0A2A6ZHX1|A0A2A6ZHX1_9FIRM		1
c599	c599.a2	c599.a2.a1	tr|C7H8Q2|C7H8Q2_FAEPA		1
c607	c607.a2	c607.a2.a1	tr|C7H4Z2|C7H4Z2_FAEPA		1
c612	c612.a2	c612.a2.a1	tr|C7H9X1|C7H9X1_FAEPA		1
c619	c619.a1	c619.a1.a1	tr|A8S7E9|A8S7E9_9FIRM		1
c628	c628.a1	c628.a1.a1	tr|A0A1Q6QPB6|A0A1Q6QPB6_9FIRM		1
c632	c632.a1	c632.a1.a1	tr|A0A2A6ZFY0|A0A2A6ZFY0_9FIRM		1
c642	c642.a3	c642.a3.a1	tr|C7HAQ3|C7HAQ3_FAEPA		1
c673	c673.a2	c673.a2.a1	tr|C7H177|C7H177_FAEPA		1
c683	c683.a1	c683.a1.a1	tr|A8S771|A8S771_9FIRM		1
c686	c686.a2	c686.a2.a1	tr|C7H7X5|C7H7X5_FAEPA		1
c688	c688.a2	c688.a2.a1	tr|C7H349|C7H349_FAEPA		1
c700	c700.a3	c700.a3.a1	tr|C7H4A8|C7H4A8_FAEPA		1
c714	c714.a2	c714.a2.a1	tr|A8SFA3|A8SFA3_9FIRM		1
c715	c715.a2	c715.a2.a1	tr|C7H4K4|C7H4K4_FAEPA		1
c716	c716.a1	c716.a1.a1	tr|A8SFF3|A8SFF3_9FIRM		1
c721	c721.a1	c721.a1.a1	tr|D4K047|D4K047_9FIRM		1
c743	c743.a2	c743.a2.a1	tr|C7H6N2|C7H6N2_FAEPA		1
c748	c748.a3	c748.a3.a1	tr|C7H1T8|C7H1T8_FAEPA		1
c764	c764.a3	c764.a3.a1	tr|C7H9U8|C7H9U8_FAEPA		1
c766	c766.a3	c766.a3.a1	tr|C7H242|C7H242_FAEPA		1
c770	c770.a2	c770.a2.a1	tr|C7H4P9|C7H4P9_FAEPA		1
c775	c775.a2	c775.a2.a1	tr|C7H517|C7H517_FAEPA		1
c777	c777.a1	c777.a1.a1	tr|A8SD63|A8SD63_9FIRM		1
c783	c783.a1	c783.a1.a1	tr|A8SF04|A8SF04_9FIRM		1
c783	c783.a2	c783.a2.a1	tr|A0A2A6ZGT5|A0A2A6ZGT5_9FIRM		1
c792	c792.a2	c792.a2.a1	tr|C7H5Z8|C7H5Z8_FAEPA		1
c824	c824.a3	c824.a3.a1	tr|C7H7X3|C7H7X3_FAEPA		1
c844	c844.a1	c844.a1.a1	tr|A0A2A6ZGQ3|A0A2A6ZGQ3_9FIRM		1
c851	c851.a2	c851.a2.a1	tr|C7H9H8|C7H9H8_FAEPA		1
c855	c855.a3	c855.a3.a1	tr|C7H803|C7H803_FAEPA		1
c857	c857.a2	c857.a2.a1	tr|C7H956|C7H956_FAEPA		1
c870	c870.a3	c870.a3.a1	tr|C7H6X4|C7H6X4_FAEPA		1
c886	c886.a2	c886.a2.a1	tr|C7H8J9|C7H8J9_FAEPA		1
c888	c888.a3	c888.a3.a1	tr|C7H9R1|C7H9R1_FAEPA		1
c898	c898.a2	c898.a2.a1	tr|C7H6M0|C7H6M0_FAEPA		1
c905	c905.a1	c905.a1.a1	tr|A0A2A6ZFR0|A0A2A6ZFR0_9FIRM		1
c932	c932.a3	c932.a3.a1	tr|C7H2B9|C7H2B9_FAEPA		1
c938	c938.a1	c938.a1.a1	tr|A8SBY0|A8SBY0_9FIRM		1
c952	c952.a1	c952.a1.a1	tr|C7H579|C7H579_FAEPA		1
c952	c952.a2	c952.a2.a1	tr|C7H7C9|C7H7C9_FAEPA		1
d1005	d1005.a1	d1005.a1.a1	tr|A0A2A6ZFF2|A0A2A6ZFF2_9FIRM		1
d1018	d1018.a1	d1018.a1.a1	tr|A8S8K8|A8S8K8_9FIRM		1
d1031	d1031.a1	d1031.a1.a1	tr|A8SFW3|A8SFW3_9FIRM		1
d1065	d1065.a3	d1065.a3.a1	tr|C7H6A9|C7H6A9_FAEPA		1
d1113	d1113.a1	d1113.a1.a1	tr|C7H1R9|C7H1R9_FAEPA		1
d1150	d1150.a1	d1150.a1.a1	tr|C7H8W2|C7H8W2_FAEPA		1
d1151	d1151.a1	d1151.a1.a1	tr|C7H918|C7H918_FAEPA		1
a1	a1.a2	a1.a2.a1	tr|A0A2A6ZKL8|A0A2A6ZKL8_9FIRM		0
a2	a2.a1	a2.a1.a1	tr|A8SFM7|A8SFM7_9FIRM		0
a2	a2.a3	a2.a3.a1	tr|D4JZ48|D4JZ48_9FIRM		0
a3	a3.a1	a3.a1.a1	tr|A8SFM6|A8SFM6_9FIRM		0
a3	a3.a2	a3.a2.a1	tr|A0A2A6ZHF4|A0A2A6ZHF4_9FIRM		0
a4	a4.a1	a4.a1.a1	tr|A8SDZ4|A8SDZ4_9FIRM		0
a4	a4.a3	a4.a3.a1	tr|A0A2A6ZJ81|A0A2A6ZJ81_9FIRM		0
a4	a4.a4	a4.a4.a1	tr|D4JXB1|D4JXB1_9FIRM		0
a5	a5.a3	a5.a3.a1	tr|A8SFM2|A8SFM2_9FIRM		0
a5	a5.a4	a5.a4.a1	tr|D4JZ52|D4JZ52_9FIRM		0
a6	a6.a3	a6.a3.a1	tr|D4K0K4|D4K0K4_9FIRM		0
a7	a7.a1	a7.a1.a1	tr|A0A2A6ZJK6|A0A2A6ZJK6_9FIRM		0
a8	a8.a1	a8.a1.a1	tr|A8SCP5|A8SCP5_9FIRM		0
a9	a9.a1	a9.a1.a1	tr|A8S8B8|A8S8B8_9FIRM		0
a9	a9.a3	a9.a3.a1	tr|D4K340|D4K340_9FIRM		0
b10	b10.a1	b10.a1.a1	tr|A8SGV1|A8SGV1_9FIRM		0
b10	b10.a2	b10.a2.a1	tr|A0A2A6ZFJ2|A0A2A6ZFJ2_9FIRM		0
b11	b11.a1	b11.a1.a1	tr|A0A2A6ZHP7|A0A2A6ZHP7_9FIRM		0
b11	b11.a2	b11.a2.a1	tr|A8SFN8|A8SFN8_9FIRM		0
b11	b11.a4	b11.a4.a1	tr|D4JZK0|D4JZK0_9FIRM		0
b12	b12.a2	b12.a2.a1	tr|A0A2A6ZFH8|A0A2A6ZFH8_9FIRM		0
b12	b12.a3	b12.a3.a1	tr|D4K1P2|D4K1P2_9FIRM		0
b12	b12.a4	b12.a4.a1	tr|C7H427|C7H427_FAEPA		0
b12	b12.a5	b12.a5.a1	tr|A0A2A6ZH28|A0A2A6ZH28_9FIRM		0
b13	b13.a1	b13.a1.a1	tr|A8SAV1|A8SAV1_9FIRM		0
b13	b13.a2	b13.a2.a1	tr|A0A2A6ZG73|A0A2A6ZG73_9FIRM		0
b13	b13.a4	b13.a4.a1	tr|D4JYG3|D4JYG3_9FIRM		0
b14	b14.a1	b14.a1.a1	tr|A8S707|A8S707_9FIRM		0
b14	b14.a2	b14.a2.a1	tr|A0A2A6ZJH9|A0A2A6ZJH9_9FIRM		0
b15	b15.a1	b15.a1.a1	tr|A0A2A6ZHW8|A0A2A6ZHW8_9FIRM		0
b15	b15.a3	b15.a3.a1	tr|A8SFN6|A8SFN6_9FIRM		0
b15	b15.a4	b15.a4.a1	tr|D4JZJ8|D4JZJ8_9FIRM		0
b16	b16.a2	b16.a2.a1	tr|A0A2A6ZLF6|A0A2A6ZLF6_9FIRM		0
b16	b16.a4	b16.a4.a1	tr|D4K346|D4K346_9FIRM		0
b17	b17.a1	b17.a1.a1	tr|A8SFG7|A8SFG7_9FIRM		0
b17	b17.a2	b17.a2.a1	tr|A0A2A6ZH86|A0A2A6ZH86_9FIRM		0
b18	b18.a1	b18.a1.a1	tr|A0A2A6ZHC0|A0A2A6ZHC0_9FIRM		0
b18	b18.a2	b18.a2.a1	tr|A8SAT6|A8SAT6_9FIRM		0
b19	b19.a2	b19.a2.a1	tr|A8S8K5|A8S8K5_9FIRM		0
b19	b19.a3	b19.a3.a1	tr|A8S8K3|A8S8K3_9FIRM		0
b20	b20.a1	b20.a1.a1	tr|A0A2A6ZKN5|A0A2A6ZKN5_9FIRM		0
b20	b20.a3	b20.a3.a1	tr|A8S6K5|A8S6K5_9FIRM		0
b21	b21.a1	b21.a1.a1	tr|A0A2A6ZHK8|A0A2A6ZHK8_9FIRM		0
b21	b21.a2	b21.a2.a1	tr|A8SFN7|A8SFN7_9FIRM		0
b22	b22.a1	b22.a1.a1	tr|A8SFN9|A8SFN9_9FIRM		0
b22	b22.a3	b22.a3.a1	tr|A0A2A6ZPG6|A0A2A6ZPG6_9FIRM		0
b22	b22.a4	b22.a4.a1	tr|D4JZK1|D4JZK1_9FIRM		0
b23	b23.a1	b23.a1.a1	tr|A0A2A6ZHR6|A0A2A6ZHR6_9FIRM		0
b23	b23.a2	b23.a2.a1	tr|A8SFP2|A8SFP2_9FIRM		0
b24	b24.a3	b24.a3.a1	tr|A8SFM1|A8SFM1_9FIRM		0
b24	b24.a4	b24.a4.a1	tr|D4JZ53|D4JZ53_9FIRM		0
b25	b25.a1	b25.a1.a1	tr|A8S711|A8S711_9FIRM		0
b25	b25.a3	b25.a3.a1	tr|A0A2A6ZJ39|A0A2A6ZJ39_9FIRM		0
b26	b26.a2	b26.a2.a1	tr|A8S8F3|A8S8F3_9FIRM		0
b27	b27.a1	b27.a1.a1	tr|A8S6Y9|A8S6Y9_9FIRM		0
b28	b28.a1	b28.a1.a1	tr|A8SGP6|A8SGP6_9FIRM		0
b28	b28.a2	b28.a2.a1	tr|A0A2A6ZJN7|A0A2A6ZJN7_9FIRM		0
b28	b28.a3	b28.a3.a1	tr|A8S8C0|A8S8C0_9FIRM		0
b29	b29.a1	b29.a1.a1	tr|A0A2A6ZIB3|A0A2A6ZIB3_9FIRM		0
b29	b29.a2	b29.a2.a1	tr|A8S8F9|A8S8F9_9FIRM		0
b30	b30.a2	b30.a2.a1	tr|A0A2A6ZB97|A0A2A6ZB97_9FIRM		0
b30	b30.a3	b30.a3.a1	tr|A8S703|A8S703_9FIRM		0
b31	b31.a1	b31.a1.a1	tr|A8SCN0|A8SCN0_9FIRM		0
b31	b31.a3	b31.a3.a1	tr|A0A2A6ZMF6|A0A2A6ZMF6_9FIRM		0
b34	b34.a1	b34.a1.a1	tr|A8S7A0|A8S7A0_9FIRM		0
b34	b34.a3	b34.a3.a1	tr|A0A2A6ZJ45|A0A2A6ZJ45_9FIRM		0
b35	b35.a1	b35.a1.a1	tr|A8S6H1|A8S6H1_9FIRM		0
b35	b35.a2	b35.a2.a1	tr|A0A2A6ZJ06|A0A2A6ZJ06_9FIRM		0
b36	b36.a1	b36.a1.a1	tr|A8SE61|A8SE61_9FIRM		0
b36	b36.a2	b36.a2.a1	tr|A8S761|A8S761_9FIRM		0
b36	b36.a4	b36.a4.a1	tr|A0A2A6ZIV5|A0A2A6ZIV5_9FIRM		0
b36	b36.a5	b36.a5.a1	tr|A0A2A6ZJP9|A0A2A6ZJP9_9FIRM		0
b36	b36.a6	b36.a6.a1	tr|D4K007|D4K007_9FIRM		0
b36	b36.a8	b36.a8.a1	tr|A0A2A6ZH45|A0A2A6ZH45_9FIRM		0
b37	b37.a1	b37.a1.a1	tr|A8SD88|A8SD88_9FIRM		0
b37	b37.a2	b37.a2.a1	tr|A0A2A6ZIF2|A0A2A6ZIF2_9FIRM		0
b38	b38.a2	b38.a2.a1	tr|A8S8D5|A8S8D5_9FIRM		0
b39	b39.a1	b39.a1.a1	tr|A8SF42|A8SF42_9FIRM		0
b39	b39.a2	b39.a2.a1	tr|A0A2A6ZHI1|A0A2A6ZHI1_9FIRM		0
b40	b40.a1	b40.a1.a1	tr|A0A2A6ZIW1|A0A2A6ZIW1_9FIRM		0
b40	b40.a2	b40.a2.a1	tr|A8SD30|A8SD30_9FIRM		0
b42	b42.a2	b42.a2.a1	tr|A8SGS2|A8SGS2_9FIRM		0
b42	b42.a3	b42.a3.a1	tr|A0A2A6ZM24|A0A2A6ZM24_9FIRM		0
b43	b43.a1	b43.a1.a1	tr|A0A2A6ZGV9|A0A2A6ZGV9_9FIRM		0
b44	b44.a1	b44.a1.a1	tr|A8S9D0|A8S9D0_9FIRM		0
b44	b44.a2	b44.a2.a1	tr|A0A2A6ZKG2|A0A2A6ZKG2_9FIRM		0
b45	b45.a1	b45.a1.a1	tr|A8S649|A8S649_9FIRM		0
b45	b45.a2	b45.a2.a1	tr|A0A2A6ZL94|A0A2A6ZL94_9FIRM		0
b46	b46.a1	b46.a1.a1	tr|A8SF10|A8SF10_9FIRM		0
b46	b46.a2	b46.a2.a1	tr|A0A2A6ZGT3|A0A2A6ZGT3_9FIRM		0
b46	b46.a4	b46.a4.a1	tr|D4K4A5|D4K4A5_9FIRM		0
b47	b47.a1	b47.a1.a1	tr|A0A2A6ZH70|A0A2A6ZH70_9FIRM		0
b47	b47.a2	b47.a2.a1	tr|A8SAZ8|A8SAZ8_9FIRM		0
b47	b47.a4	b47.a4.a1	tr|D4K3P3|D4K3P3_9FIRM		0
b48	b48.a1	b48.a1.a1	tr|A8SA87|A8SA87_9FIRM		0
b48	b48.a2	b48.a2.a1	tr|A0A2A6ZIY5|A0A2A6ZIY5_9FIRM		0
b48	b48.a3	b48.a3.a1	tr|A0A2A6ZJ35|A0A2A6ZJ35_9FIRM		0
b48	b48.a4	b48.a4.a1	tr|D4K0H1|D4K0H1_9FIRM		0
b49	b49.a1	b49.a1.a1	tr|A0A2A6ZIN6|A0A2A6ZIN6_9FIRM		0
b49	b49.a2	b49.a2.a1	tr|A8SAC4|A8SAC4_9FIRM		0
b50	b50.a1	b50.a1.a1	tr|A0A2A6ZJF3|A0A2A6ZJF3_9FIRM		0
b51	b51.a1	b51.a1.a1	tr|A8S6I0|A8S6I0_9FIRM		0
b52	b52.a1	b52.a1.a1	tr|A8S7C1|A8S7C1_9FIRM		0
b52	b52.a2	b52.a2.a1	tr|A0A2A6ZLF7|A0A2A6ZLF7_9FIRM		0
b53	b53.a1	b53.a1.a1	tr|A8SAU6|A8SAU6_9FIRM		0
b53	b53.a2	b53.a2.a1	tr|A0A2A6ZG00|A0A2A6ZG00_9FIRM		0
b53	b53.a4	b53.a4.a1	tr|D4JYF9|D4JYF9_9FIRM		0
b54	b54.a1	b54.a1.a1	tr|A8S6G1|A8S6G1_9FIRM		0
b54	b54.a3	b54.a3.a1	tr|A0A2A6ZJ57|A0A2A6ZJ57_9FIRM		0
b54	b54.a4	b54.a4.a1	tr|A8S898|A8S898_9FIRM		0
b54	b54.a5	b54.a5.a1	tr|A0A2A6ZFL3|A0A2A6ZFL3_9FIRM		0
b55	b55.a1	b55.a1.a1	tr|A8SG81|A8SG81_9FIRM		0
b55	b55.a2	b55.a2.a1	tr|A0A2A6ZH20|A0A2A6ZH20_9FIRM		0
b56	b56.a2	b56.a2.a1	tr|A0A174ATZ9|A0A174ATZ9_9FIRM		0
b58	b58.a1	b58.a1.a1	tr|A8SEK9|A8SEK9_9FIRM		0
b58	b58.a2	b58.a2.a1	tr|A0A2A6ZK46|A0A2A6ZK46_9FIRM		0
b58	b58.a4	b58.a4.a1	tr|D4JXK9|D4JXK9_9FIRM		0
b59	b59.a1	b59.a1.a1	tr|A8SBE9|A8SBE9_9FIRM		0
b60	b60.a1	b60.a1.a1	tr|A8S6Z4|A8S6Z4_9FIRM		0
b60	b60.a3	b60.a3.a1	tr|A0A2A6ZSN4|A0A2A6ZSN4_9FIRM		0
b61	b61.a1	b61.a1.a1	tr|A8S9C1|A8S9C1_9FIRM		0
b61	b61.a2	b61.a2.a1	tr|A0A2A6ZK43|A0A2A6ZK43_9FIRM		0
b62	b62.a1	b62.a1.a1	tr|A8S7F8|A8S7F8_9FIRM		0
b63	b63.a1	b63.a1.a1	tr|A8SFU0|A8SFU0_9FIRM		0
b64	b64.a1	b64.a1.a1	tr|A8S802|A8S802_9FIRM		0
b64	b64.a3	b64.a3.a1	tr|A0A2A6ZHV5|A0A2A6ZHV5_9FIRM		0
b64	b64.a4	b64.a4.a1	tr|D4JYI6|D4JYI6_9FIRM		0
b65	b65.a1	b65.a1.a1	tr|A8SFP6|A8SFP6_9FIRM		0
b65	b65.a2	b65.a2.a1	tr|A0A2A6ZHL2|A0A2A6ZHL2_9FIRM		0
b65	b65.a3	b65.a3.a1	tr|D4JZK5|D4JZK5_9FIRM		0
b66	b66.a1	b66.a1.a1	tr|A8SGV9|A8SGV9_9FIRM		0
b67	b67.a1	b67.a1.a1	tr|A8S6G3|A8S6G3_9FIRM		0
b67	b67.a2	b67.a2.a1	tr|A0A2A6ZJ82|A0A2A6ZJ82_9FIRM		0
b67	b67.a4	b67.a4.a1	tr|A8S8A0|A8S8A0_9FIRM		0
b67	b67.a5	b67.a5.a1	tr|A0A2A6ZFP9|A0A2A6ZFP9_9FIRM		0
b68	b68.a1	b68.a1.a1	tr|A0A2A6ZIP2|A0A2A6ZIP2_9FIRM		0
b68	b68.a2	b68.a2.a1	tr|A8SAC9|A8SAC9_9FIRM		0
b68	b68.a4	b68.a4.a1	tr|D4K043|D4K043_9FIRM		0
b69	b69.a1	b69.a1.a1	tr|A8SEH8|A8SEH8_9FIRM		0
b69	b69.a2	b69.a2.a1	tr|A0A2A6ZLC2|A0A2A6ZLC2_9FIRM		0
b70	b70.a1	b70.a1.a1	tr|A8S6I2|A8S6I2_9FIRM		0
b71	b71.a1	b71.a1.a1	tr|A8SCS0|A8SCS0_9FIRM		0
b71	b71.a2	b71.a2.a1	tr|A0A2A6ZID8|A0A2A6ZID8_9FIRM		0
b72	b72.a1	b72.a1.a1	tr|A8SDQ4|A8SDQ4_9FIRM		0
b72	b72.a2	b72.a2.a1	tr|A0A2A6ZIW8|A0A2A6ZIW8_9FIRM		0
b73	b73.a1	b73.a1.a1	tr|A0A2A6ZHL4|A0A2A6ZHL4_9FIRM		0
b73	b73.a2	b73.a2.a1	tr|A8SFW9|A8SFW9_9FIRM		0
b75	b75.a1	b75.a1.a1	tr|A8SFP0|A8SFP0_9FIRM		0
b75	b75.a2	b75.a2.a1	tr|A0A2A6ZPG2|A0A2A6ZPG2_9FIRM		0
b75	b75.a4	b75.a4.a1	tr|D4JZK2|D4JZK2_9FIRM		0
b77	b77.a1	b77.a1.a1	tr|A8SE14|A8SE14_9FIRM		0
b77	b77.a3	b77.a3.a1	tr|A0A2A6ZL45|A0A2A6ZL45_9FIRM		0
b77	b77.a4	b77.a4.a1	tr|D4JZL9|D4JZL9_9FIRM		0
b78	b78.a1	b78.a1.a1	tr|A8SFH3|A8SFH3_9FIRM		0
b78	b78.a3	b78.a3.a1	tr|A0A2A6ZGR2|A0A2A6ZGR2_9FIRM		0
b79	b79.a1	b79.a1.a1	tr|A8S9Y2|A8S9Y2_9FIRM		0
b79	b79.a2	b79.a2.a1	tr|A0A2A6ZK93|A0A2A6ZK93_9FIRM		0
b79	b79.a4	b79.a4.a1	tr|D4K004|D4K004_9FIRM		0
b80	b80.a1	b80.a1.a1	tr|A8SA75|A8SA75_9FIRM		0
b80	b80.a2	b80.a2.a1	tr|A0A2A6ZIW3|A0A2A6ZIW3_9FIRM		0
b81	b81.a1	b81.a1.a1	tr|A0A173VA15|A0A173VA15_9FIRM		0
b82	b82.a1	b82.a1.a1	tr|A8SG61|A8SG61_9FIRM		0
b82	b82.a3	b82.a3.a1	tr|A0A2A6ZH59|A0A2A6ZH59_9FIRM		0
b83	b83.a1	b83.a1.a1	tr|A8SEN5|A8SEN5_9FIRM		0
b83	b83.a2	b83.a2.a1	tr|A0A2A6ZK30|A0A2A6ZK30_9FIRM		0
b84	b84.a1	b84.a1.a1	tr|A8S9X8|A8S9X8_9FIRM		0
b84	b84.a2	b84.a2.a1	tr|A0A2A6ZKG7|A0A2A6ZKG7_9FIRM		0
b85	b85.a1	b85.a1.a1	tr|A8SGU4|A8SGU4_9FIRM		0
b85	b85.a3	b85.a3.a1	tr|A0A2A6ZFB0|A0A2A6ZFB0_9FIRM		0
b86	b86.a1	b86.a1.a1	tr|A8SBB6|A8SBB6_9FIRM		0
b86	b86.a3	b86.a3.a1	tr|A0A2A6ZGH8|A0A2A6ZGH8_9FIRM		0
b86	b86.a4	b86.a4.a1	tr|D4JZ20|D4JZ20_9FIRM		0
b88	b88.a1	b88.a1.a1	tr|A8SE16|A8SE16_9FIRM		0
b88	b88.a2	b88.a2.a1	tr|A0A2A6ZKU0|A0A2A6ZKU0_9FIRM		0
b89	b89.a1	b89.a1.a1	tr|A8S887|A8S887_9FIRM		0
b90	b90.a1	b90.a1.a1	tr|A0A2A6ZHV9|A0A2A6ZHV9_9FIRM		0
b90	b90.a2	b90.a2.a1	tr|A8SDQ6|A8SDQ6_9FIRM		0
b91	b91.a1	b91.a1.a1	tr|A8SEM6|A8SEM6_9FIRM		0
b91	b91.a2	b91.a2.a1	tr|A0A2A6ZK76|A0A2A6ZK76_9FIRM		0
b92	b92.a1	b92.a1.a1	tr|A8SCR7|A8SCR7_9FIRM		0
b92	b92.a2	b92.a2.a1	tr|A0A2A6ZLJ3|A0A2A6ZLJ3_9FIRM		0
b93	b93.a1	b93.a1.a1	tr|A0A2A6ZIA4|A0A2A6ZIA4_9FIRM		0
b93	b93.a3	b93.a3.a1	tr|D4K0R7|D4K0R7_9FIRM		0
b95	b95.a1	b95.a1.a1	tr|A8SGU5|A8SGU5_9FIRM		0
b95	b95.a3	b95.a3.a1	tr|A0A2A6ZFI0|A0A2A6ZFI0_9FIRM		0
b96	b96.a1	b96.a1.a1	tr|A0A2A6ZJB3|A0A2A6ZJB3_9FIRM		0
b96	b96.a2	b96.a2.a1	tr|A8S6Y8|A8S6Y8_9FIRM		0
b97	b97.a2	b97.a2.a1	tr|A8S6Y4|A8S6Y4_9FIRM		0
b97	b97.a3	b97.a3.a1	tr|A0A2A6ZBF8|A0A2A6ZBF8_9FIRM		0
b98	b98.a1	b98.a1.a1	tr|A8SE53|A8SE53_9FIRM		0
b98	b98.a2	b98.a2.a1	tr|A0A2A6ZIY9|A0A2A6ZIY9_9FIRM		0
b99	b99.a1	b99.a1.a1	tr|A8S8B5|A8S8B5_9FIRM		0
b99	b99.a2	b99.a2.a1	tr|A0A2A6ZFN8|A0A2A6ZFN8_9FIRM		0
b99	b99.a3	b99.a3.a1	tr|D4K225|D4K225_9FIRM		0
c100	c100.a1	c100.a1.a1	tr|A8SAY2|A8SAY2_9FIRM		0
c100	c100.a2	c100.a2.a1	tr|A0A2A6ZG29|A0A2A6ZG29_9FIRM		0
c101	c101.a1	c101.a1.a1	tr|A8SE21|A8SE21_9FIRM		0
c101	c101.a3	c101.a3.a1	tr|A0A2A6ZKP8|A0A2A6ZKP8_9FIRM		0
c101	c101.a4	c101.a4.a1	tr|D4JZM6|D4JZM6_9FIRM		0
c102	c102.a1	c102.a1.a1	tr|A8SBV1|A8SBV1_9FIRM		0
c102	c102.a2	c102.a2.a1	tr|A0A2A6ZKI7|A0A2A6ZKI7_9FIRM		0
c103	c103.a2	c103.a2.a1	tr|A8SBY1|A8SBY1_9FIRM		0
c104	c104.a1	c104.a1.a1	tr|A8SB02|A8SB02_9FIRM		0
c104	c104.a2	c104.a2.a1	tr|A0A2A6ZH75|A0A2A6ZH75_9FIRM		0
c105	c105.a2	c105.a2.a1	tr|A0A2A6ZFK0|A0A2A6ZFK0_9FIRM		0
c105	c105.a3	c105.a3.a1	tr|D4K150|D4K150_9FIRM		0
c106	c106.a1	c106.a1.a1	tr|A8SBW6|A8SBW6_9FIRM		0
c106	c106.a2	c106.a2.a1	tr|A0A2A6ZKH7|A0A2A6ZKH7_9FIRM		0
c108	c108.a1	c108.a1.a1	tr|A8S969|A8S969_9FIRM		0
c108	c108.a2	c108.a2.a1	tr|A0A2A6ZKC3|A0A2A6ZKC3_9FIRM		0
c109	c109.a2	c109.a2.a1	tr|A8SFM5|A8SFM5_9FIRM		0
c109	c109.a3	c109.a3.a1	tr|A0A2A6ZHN9|A0A2A6ZHN9_9FIRM		0
c110	c110.a1	c110.a1.a1	tr|A8SGC3|A8SGC3_9FIRM		0
c110	c110.a3	c110.a3.a1	tr|A0A2A6ZG37|A0A2A6ZG37_9FIRM		0
c111	c111.a1	c111.a1.a1	tr|A8SBJ4|A8SBJ4_9FIRM		0
c112	c112.a1	c112.a1.a1	tr|A8SGV7|A8SGV7_9FIRM		0
c112	c112.a2	c112.a2.a1	tr|C7H424|C7H424_FAEPA		0
c113	c113.a1	c113.a1.a1	tr|A8S6J1|A8S6J1_9FIRM		0
c113	c113.a2	c113.a2.a1	tr|A0A2A6ZIZ5|A0A2A6ZIZ5_9FIRM		0
c114	c114.a1	c114.a1.a1	tr|A0A2A6ZKT3|A0A2A6ZKT3_9FIRM		0
c114	c114.a2	c114.a2.a1	tr|A8SE20|A8SE20_9FIRM		0
c115	c115.a2	c115.a2.a1	tr|A0A2A6ZJV1|A0A2A6ZJV1_9FIRM		0
c115	c115.a3	c115.a3.a1	tr|A8SET3|A8SET3_9FIRM		0
c116	c116.a1	c116.a1.a1	tr|A8S6Z7|A8S6Z7_9FIRM		0
c116	c116.a2	c116.a2.a1	tr|A0A174AUT5|A0A174AUT5_9FIRM		0
c117	c117.a1	c117.a1.a1	tr|A0A2A6ZJ50|A0A2A6ZJ50_9FIRM		0
c117	c117.a2	c117.a2.a1	tr|A8SE85|A8SE85_9FIRM		0
c118	c118.a1	c118.a1.a1	tr|A8SAQ4|A8SAQ4_9FIRM		0
c118	c118.a2	c118.a2.a1	tr|A0A2A6ZLJ0|A0A2A6ZLJ0_9FIRM		0
c120	c120.a1	c120.a1.a1	tr|A0A2A6ZLK4|A0A2A6ZLK4_9FIRM		0
c120	c120.a2	c120.a2.a1	tr|A8S7C9|A8S7C9_9FIRM		0
c121	c121.a1	c121.a1.a1	tr|A8S6M2|A8S6M2_9FIRM		0
c121	c121.a3	c121.a3.a1	tr|A0A2A6ZJY6|A0A2A6ZJY6_9FIRM		0
c122	c122.a1	c122.a1.a1	tr|A8SAP1|A8SAP1_9FIRM		0
c122	c122.a2	c122.a2.a1	tr|A0A2A6ZGA5|A0A2A6ZGA5_9FIRM		0
c123	c123.a1	c123.a1.a1	tr|A8SCV1|A8SCV1_9FIRM		0
c123	c123.a2	c123.a2.a1	tr|A0A2A6ZFT5|A0A2A6ZFT5_9FIRM		0
c124	c124.a1	c124.a1.a1	tr|A8SAF1|A8SAF1_9FIRM		0
c124	c124.a2	c124.a2.a1	tr|A0A2A6ZJP5|A0A2A6ZJP5_9FIRM		0
c125	c125.a1	c125.a1.a1	tr|A8S9T6|A8S9T6_9FIRM		0
c126	c126.a1	c126.a1.a1	tr|A8S7V0|A8S7V0_9FIRM		0
c126	c126.a2	c126.a2.a1	tr|A0A2A6ZFV7|A0A2A6ZFV7_9FIRM		0
c127	c127.a1	c127.a1.a1	tr|A8SDH3|A8SDH3_9FIRM		0
c127	c127.a2	c127.a2.a1	tr|A0A2A6ZFK6|A0A2A6ZFK6_9FIRM		0
c128	c128.a1	c128.a1.a1	tr|A8S7N2|A8S7N2_9FIRM		0
c128	c128.a2	c128.a2.a1	tr|A0A2A6ZKR9|A0A2A6ZKR9_9FIRM		0
c129	c129.a1	c129.a1.a1	tr|A8SAI9|A8SAI9_9FIRM		0
c129	c129.a2	c129.a2.a1	tr|A0A2A6ZGB3|A0A2A6ZGB3_9FIRM		0
c130	c130.a1	c130.a1.a1	tr|A0A2A6ZJA8|A0A2A6ZJA8_9FIRM		0
c131	c131.a1	c131.a1.a1	tr|A0A2A6ZLQ0|A0A2A6ZLQ0_9FIRM		0
c131	c131.a2	c131.a2.a1	tr|A8S8F0|A8S8F0_9FIRM		0
c132	c132.a1	c132.a1.a1	tr|A8SCN5|A8SCN5_9FIRM		0
c132	c132.a2	c132.a2.a1	tr|A0A2A6ZM63|A0A2A6ZM63_9FIRM		0
c133	c133.a1	c133.a1.a1	tr|A8SC11|A8SC11_9FIRM		0
c134	c134.a1	c134.a1.a1	tr|A8SE67|A8SE67_9FIRM		0
c134	c134.a3	c134.a3.a1	tr|A0A2A6ZJ76|A0A2A6ZJ76_9FIRM		0
c135	c135.a1	c135.a1.a1	tr|A8SGC1|A8SGC1_9FIRM		0
c135	c135.a2	c135.a2.a1	tr|A0A2A6ZG74|A0A2A6ZG74_9FIRM		0
c136	c136.a1	c136.a1.a1	tr|A8S7H8|A8S7H8_9FIRM		0
c136	c136.a3	c136.a3.a1	tr|A0A2A6ZKY0|A0A2A6ZKY0_9FIRM		0
c137	c137.a1	c137.a1.a1	tr|A8S9E4|A8S9E4_9FIRM		0
c138	c138.a1	c138.a1.a1	tr|A8SGQ7|A8SGQ7_9FIRM		0
c139	c139.a1	c139.a1.a1	tr|A8SA93|A8SA93_9FIRM		0
c139	c139.a2	c139.a2.a1	tr|A0A2A6ZJ13|A0A2A6ZJ13_9FIRM		0
c140	c140.a2	c140.a2.a1	tr|A8S7C7|A8S7C7_9FIRM		0
c141	c141.a1	c141.a1.a1	tr|A8SCX9|A8SCX9_9FIRM		0
c141	c141.a2	c141.a2.a1	tr|A0A2A6ZI83|A0A2A6ZI83_9FIRM		0
c142	c142.a3	c142.a3.a1	tr|A8S8F2|A8S8F2_9FIRM		0
c143	c143.a1	c143.a1.a1	tr|A8SAM6|A8SAM6_9FIRM		0
c143	c143.a2	c143.a2.a1	tr|A8SE05|A8SE05_9FIRM		0
c143	c143.a3	c143.a3.a1	tr|A0A2A6ZIZ7|A0A2A6ZIZ7_9FIRM		0
c144	c144.a1	c144.a1.a1	tr|A0A2A6ZGV6|A0A2A6ZGV6_9FIRM		0
c144	c144.a2	c144.a2.a1	tr|A8SF07|A8SF07_9FIRM		0
c145	c145.a1	c145.a1.a1	tr|A0A2A6ZIP1|A0A2A6ZIP1_9FIRM		0
c145	c145.a2	c145.a2.a1	tr|A8SE11|A8SE11_9FIRM		0
c146	c146.a1	c146.a1.a1	tr|A0A2A6ZJ97|A0A2A6ZJ97_9FIRM		0
c146	c146.a2	c146.a2.a1	tr|A8SDQ2|A8SDQ2_9FIRM		0
c147	c147.a1	c147.a1.a1	tr|A0A2A6ZJ91|A0A2A6ZJ91_9FIRM		0
c147	c147.a3	c147.a3.a1	tr|A8S6H4|A8S6H4_9FIRM		0
c148	c148.a2	c148.a2.a1	tr|A8SF02|A8SF02_9FIRM		0
c149	c149.a1	c149.a1.a1	tr|A8SAV7|A8SAV7_9FIRM		0
c149	c149.a2	c149.a2.a1	tr|A0A2A6ZG31|A0A2A6ZG31_9FIRM		0
c150	c150.a1	c150.a1.a1	tr|A8SAX5|A8SAX5_9FIRM		0
c150	c150.a3	c150.a3.a1	tr|A0A2A6ZGA2|A0A2A6ZGA2_9FIRM		0
c151	c151.a1	c151.a1.a1	tr|A0A2A6ZK42|A0A2A6ZK42_9FIRM		0
c151	c151.a2	c151.a2.a1	tr|A8S6P4|A8S6P4_9FIRM		0
c151	c151.a4	c151.a4.a1	tr|D4JXI1|D4JXI1_9FIRM		0
c152	c152.a1	c152.a1.a1	tr|A8S7U3|A8S7U3_9FIRM		0
c152	c152.a2	c152.a2.a1	tr|A0A2A6ZFX1|A0A2A6ZFX1_9FIRM		0
c153	c153.a1	c153.a1.a1	tr|A8SG78|A8SG78_9FIRM		0
c153	c153.a3	c153.a3.a1	tr|C7H5K1|C7H5K1_FAEPA		0
c154	c154.a1	c154.a1.a1	tr|A0A2A6ZI02|A0A2A6ZI02_9FIRM		0
c154	c154.a2	c154.a2.a1	tr|A0A2A6ZI79|A0A2A6ZI79_9FIRM		0
c155	c155.a1	c155.a1.a1	tr|A8SFH0|A8SFH0_9FIRM		0
c155	c155.a3	c155.a3.a1	tr|A0A2A6ZHG6|A0A2A6ZHG6_9FIRM		0
c155	c155.a4	c155.a4.a1	tr|D4K3Y6|D4K3Y6_9FIRM		0
c156	c156.a2	c156.a2.a1	tr|A8S6Y1|A8S6Y1_9FIRM		0
c157	c157.a1	c157.a1.a1	tr|A8S9H8|A8S9H8_9FIRM		0
c157	c157.a3	c157.a3.a1	tr|D4JXJ0|D4JXJ0_9FIRM		0
c158	c158.a1	c158.a1.a1	tr|A8SAM8|A8SAM8_9FIRM		0
c158	c158.a2	c158.a2.a1	tr|A0A2A6ZIF3|A0A2A6ZIF3_9FIRM		0
c159	c159.a1	c159.a1.a1	tr|A8SBV2|A8SBV2_9FIRM		0
c159	c159.a2	c159.a2.a1	tr|A0A2A6ZKQ1|A0A2A6ZKQ1_9FIRM		0
c160	c160.a1	c160.a1.a1	tr|A8SDM7|A8SDM7_9FIRM		0
c160	c160.a3	c160.a3.a1	tr|D4K0F4|D4K0F4_9FIRM		0
c161	c161.a1	c161.a1.a1	tr|A8SGD1|A8SGD1_9FIRM		0
c161	c161.a2	c161.a2.a1	tr|A0A2A6ZI18|A0A2A6ZI18_9FIRM		0
c162	c162.a2	c162.a2.a1	tr|A8S8M2|A8S8M2_9FIRM		0
c163	c163.a2	c163.a2.a1	tr|A8SA70|A8SA70_9FIRM		0
c163	c163.a3	c163.a3.a1	tr|A0A2A6ZJE7|A0A2A6ZJE7_9FIRM		0
c164	c164.a1	c164.a1.a1	tr|A0A2A6ZJ23|A0A2A6ZJ23_9FIRM		0
c165	c165.a2	c165.a2.a1	tr|A8SFX8|A8SFX8_9FIRM		0
c165	c165.a3	c165.a3.a1	tr|A0A2A6ZHA5|A0A2A6ZHA5_9FIRM		0
c166	c166.a2	c166.a2.a1	tr|A0A2A6ZIQ9|A0A2A6ZIQ9_9FIRM		0
c167	c167.a1	c167.a1.a1	tr|A8SEU1|A8SEU1_9FIRM		0
c168	c168.a1	c168.a1.a1	tr|A8S7A3|A8S7A3_9FIRM		0
c170	c170.a1	c170.a1.a1	tr|A8SAL8|A8SAL8_9FIRM		0
c171	c171.a1	c171.a1.a1	tr|A8SCN7|A8SCN7_9FIRM		0
c171	c171.a2	c171.a2.a1	tr|A0A2A6ZM48|A0A2A6ZM48_9FIRM		0
c172	c172.a1	c172.a1.a1	tr|A8SE92|A8SE92_9FIRM		0
c173	c173.a1	c173.a1.a1	tr|A0A2A6ZJ40|A0A2A6ZJ40_9FIRM		0
c173	c173.a2	c173.a2.a1	tr|A8S6X8|A8S6X8_9FIRM		0
c174	c174.a1	c174.a1.a1	tr|A8SG97|A8SG97_9FIRM		0
c174	c174.a3	c174.a3.a1	tr|A0A2A6ZHB7|A0A2A6ZHB7_9FIRM		0
c175	c175.a1	c175.a1.a1	tr|A8S9G8|A8S9G8_9FIRM		0
c177	c177.a1	c177.a1.a1	tr|A0A2A6ZJ84|A0A2A6ZJ84_9FIRM		0
c178	c178.a1	c178.a1.a1	tr|A8S702|A8S702_9FIRM		0
c179	c179.a2	c179.a2.a1	tr|A0A173VE78|A0A173VE78_9FIRM		0
c180	c180.a1	c180.a1.a1	tr|A8S9H7|A8S9H7_9FIRM		0
c180	c180.a2	c180.a2.a1	tr|A0A2A6ZJX8|A0A2A6ZJX8_9FIRM		0
c181	c181.a1	c181.a1.a1	tr|A8SGZ0|A8SGZ0_9FIRM		0
c182	c182.a2	c182.a2.a1	tr|A0A2A6ZIY4|A0A2A6ZIY4_9FIRM		0
c182	c182.a3	c182.a3.a1	tr|A8SAD8|A8SAD8_9FIRM		0
c183	c183.a1	c183.a1.a1	tr|A8SAJ9|A8SAJ9_9FIRM		0
c183	c183.a2	c183.a2.a1	tr|A0A2A6ZG57|A0A2A6ZG57_9FIRM		0
c183	c183.a4	c183.a4.a1	tr|D4K4U8|D4K4U8_9FIRM		0
c184	c184.a1	c184.a1.a1	tr|A8SES9|A8SES9_9FIRM		0
c184	c184.a2	c184.a2.a1	tr|A0A2A6ZIG8|A0A2A6ZIG8_9FIRM		0
c185	c185.a1	c185.a1.a1	tr|A8SH31|A8SH31_9FIRM		0
c185	c185.a3	c185.a3.a1	tr|D4K114|D4K114_9FIRM		0
c186	c186.a1	c186.a1.a1	tr|A8S787|A8S787_9FIRM		0
c186	c186.a2	c186.a2.a1	tr|A0A2A6ZJ77|A0A2A6ZJ77_9FIRM		0
c187	c187.a2	c187.a2.a1	tr|A0A2A6ZLC9|A0A2A6ZLC9_9FIRM		0
c188	c188.a1	c188.a1.a1	tr|A0A2A6ZIY3|A0A2A6ZIY3_9FIRM		0
c188	c188.a2	c188.a2.a1	tr|A8S6H3|A8S6H3_9FIRM		0
c189	c189.a1	c189.a1.a1	tr|A0A2A6ZG68|A0A2A6ZG68_9FIRM		0
c189	c189.a2	c189.a2.a1	tr|A8SGF9|A8SGF9_9FIRM		0
c189	c189.a4	c189.a4.a1	tr|A8S9U7|A8S9U7_9FIRM		0
c190	c190.a1	c190.a1.a1	tr|A8S5X6|A8S5X6_9FIRM		0
c190	c190.a2	c190.a2.a1	tr|A0A2A6ZJ46|A0A2A6ZJ46_9FIRM		0
c191	c191.a1	c191.a1.a1	tr|A8S9D6|A8S9D6_9FIRM		0
c191	c191.a2	c191.a2.a1	tr|A0A2A6ZKM6|A0A2A6ZKM6_9FIRM		0
c191	c191.a3	c191.a3.a1	tr|D4JXW4|D4JXW4_9FIRM		0
c192	c192.a1	c192.a1.a1	tr|A8S8G2|A8S8G2_9FIRM		0
c192	c192.a2	c192.a2.a1	tr|A0A2A6ZI56|A0A2A6ZI56_9FIRM		0
c193	c193.a1	c193.a1.a1	tr|A8S8N6|A8S8N6_9FIRM		0
c193	c193.a3	c193.a3.a1	tr|A0A2A6ZLP0|A0A2A6ZLP0_9FIRM		0
c194	c194.a1	c194.a1.a1	tr|A8S784|A8S784_9FIRM		0
c194	c194.a2	c194.a2.a1	tr|A0A2A6ZJ54|A0A2A6ZJ54_9FIRM		0
c195	c195.a1	c195.a1.a1	tr|A8S9E5|A8S9E5_9FIRM		0
c196	c196.a2	c196.a2.a1	tr|A8S8D1|A8S8D1_9FIRM		0
c197	c197.a1	c197.a1.a1	tr|A0A2A6ZJ96|A0A2A6ZJ96_9FIRM		0
c197	c197.a3	c197.a3.a1	tr|A8S708|A8S708_9FIRM		0
c198	c198.a1	c198.a1.a1	tr|A0A2A6ZFA1|A0A2A6ZFA1_9FIRM		0
c198	c198.a2	c198.a2.a1	tr|A8SGT4|A8SGT4_9FIRM		0
c199	c199.a1	c199.a1.a1	tr|A8SGU1|A8SGU1_9FIRM		0
c199	c199.a2	c199.a2.a1	tr|A0A2A6ZFG1|A0A2A6ZFG1_9FIRM		0
c200	c200.a1	c200.a1.a1	tr|A8SC16|A8SC16_9FIRM		0
c200	c200.a2	c200.a2.a1	tr|A0A2A6ZKE9|A0A2A6ZKE9_9FIRM		0
c202	c202.a1	c202.a1.a1	tr|A8S6M4|A8S6M4_9FIRM		0
c202	c202.a2	c202.a2.a1	tr|A0A2A6ZJN9|A0A2A6ZJN9_9FIRM		0
c202	c202.a4	c202.a4.a1	tr|D4K2G7|D4K2G7_9FIRM		0
c203	c203.a1	c203.a1.a1	tr|A8SCP3|A8SCP3_9FIRM		0
c204	c204.a1	c204.a1.a1	tr|A8SAL6|A8SAL6_9FIRM		0
c205	c205.a1	c205.a1.a1	tr|A0A173TBK5|A0A173TBK5_9FIRM		0
c206	c206.a1	c206.a1.a1	tr|A8S7B0|A8S7B0_9FIRM		0
c207	c207.a2	c207.a2.a1	tr|A0A2A6ZHB0|A0A2A6ZHB0_9FIRM		0
c207	c207.a3	c207.a3.a1	tr|A8SFA4|A8SFA4_9FIRM		0
c208	c208.a1	c208.a1.a1	tr|A0A2A6ZJ66|A0A2A6ZJ66_9FIRM		0
c208	c208.a2	c208.a2.a1	tr|A8S6H2|A8S6H2_9FIRM		0
c209	c209.a1	c209.a1.a1	tr|A8SAK2|A8SAK2_9FIRM		0
c209	c209.a2	c209.a2.a1	tr|A0A2A6ZHT7|A0A2A6ZHT7_9FIRM		0
c210	c210.a1	c210.a1.a1	tr|A0A2A6ZKD2|A0A2A6ZKD2_9FIRM		0
c210	c210.a2	c210.a2.a1	tr|A8S963|A8S963_9FIRM		0
c211	c211.a1	c211.a1.a1	tr|A8SC07|A8SC07_9FIRM		0
c211	c211.a2	c211.a2.a1	tr|A0A2A6ZKN2|A0A2A6ZKN2_9FIRM		0
c212	c212.a1	c212.a1.a1	tr|A0A2A6ZG76|A0A2A6ZG76_9FIRM		0
c212	c212.a2	c212.a2.a1	tr|A8SAP6|A8SAP6_9FIRM		0
c215	c215.a1	c215.a1.a1	tr|A0A173R1H4|A0A173R1H4_9FIRM		0
c217	c217.a2	c217.a2.a1	tr|A0A1Q6QT79|A0A1Q6QT79_9FIRM		0
c218	c218.a1	c218.a1.a1	tr|A8SHZ6|A8SHZ6_9FIRM		0
c218	c218.a2	c218.a2.a1	tr|A0A2A6ZLG8|A0A2A6ZLG8_9FIRM		0
c219	c219.a1	c219.a1.a1	tr|A8SAX6|A8SAX6_9FIRM		0
c219	c219.a2	c219.a2.a1	tr|A0A2A6ZG02|A0A2A6ZG02_9FIRM		0
c220	c220.a1	c220.a1.a1	tr|A0A2A6ZIV1|A0A2A6ZIV1_9FIRM		0
c220	c220.a2	c220.a2.a1	tr|A8SD36|A8SD36_9FIRM		0
c221	c221.a1	c221.a1.a1	tr|A0A2A6ZJ36|A0A2A6ZJ36_9FIRM		0
c221	c221.a2	c221.a2.a1	tr|A8SD38|A8SD38_9FIRM		0
c222	c222.a1	c222.a1.a1	tr|A0A2A6ZH60|A0A2A6ZH60_9FIRM		0
c223	c223.a1	c223.a1.a1	tr|A8SAY5|A8SAY5_9FIRM		0
c223	c223.a2	c223.a2.a1	tr|A0A2A6ZG11|A0A2A6ZG11_9FIRM		0
c223	c223.a3	c223.a3.a1	tr|C7H3T4|C7H3T4_FAEPA		0
c224	c224.a1	c224.a1.a1	tr|A8S6V7|A8S6V7_9FIRM		0
c225	c225.a1	c225.a1.a1	tr|A0A2A6ZKK5|A0A2A6ZKK5_9FIRM		0
c227	c227.a1	c227.a1.a1	tr|A8S6Z5|A8S6Z5_9FIRM		0
c228	c228.a1	c228.a1.a1	tr|A8SFB3|A8SFB3_9FIRM		0
c228	c228.a2	c228.a2.a1	tr|A0A2A6ZH53|A0A2A6ZH53_9FIRM		0
c229	c229.a1	c229.a1.a1	tr|A8SEU2|A8SEU2_9FIRM		0
c230	c230.a1	c230.a1.a1	tr|A8SAW7|A8SAW7_9FIRM		0
c230	c230.a2	c230.a2.a1	tr|A0A2A6ZFW0|A0A2A6ZFW0_9FIRM		0
c231	c231.a1	c231.a1.a1	tr|A8SD59|A8SD59_9FIRM		0
c231	c231.a2	c231.a2.a1	tr|A0A2A6ZFN3|A0A2A6ZFN3_9FIRM		0
c232	c232.a1	c232.a1.a1	tr|A8SFJ7|A8SFJ7_9FIRM		0
c232	c232.a2	c232.a2.a1	tr|A0A2A6ZHD2|A0A2A6ZHD2_9FIRM		0
c233	c233.a1	c233.a1.a1	tr|A0A2A6ZMV2|A0A2A6ZMV2_9FIRM		0
c233	c233.a2	c233.a2.a1	tr|A8SF39|A8SF39_9FIRM		0
c234	c234.a1	c234.a1.a1	tr|A8SAL5|A8SAL5_9FIRM		0
c235	c235.a1	c235.a1.a1	tr|A8S6J3|A8S6J3_9FIRM		0
c235	c235.a2	c235.a2.a1	tr|A0A2A6ZIJ7|A0A2A6ZIJ7_9FIRM		0
c236	c236.a1	c236.a1.a1	tr|A8S9E0|A8S9E0_9FIRM		0
c236	c236.a2	c236.a2.a1	tr|A0A2A6ZKG4|A0A2A6ZKG4_9FIRM		0
c237	c237.a1	c237.a1.a1	tr|A8SF14|A8SF14_9FIRM		0
c238	c238.a1	c238.a1.a1	tr|A8SGZ8|A8SGZ8_9FIRM		0
c238	c238.a2	c238.a2.a1	tr|A8S8B7|A8S8B7_9FIRM		0
c239	c239.a1	c239.a1.a1	tr|A8S9U4|A8S9U4_9FIRM		0
c240	c240.a1	c240.a1.a1	tr|A8SGQ0|A8SGQ0_9FIRM		0
c240	c240.a2	c240.a2.a1	tr|A0A2A6ZJQ7|A0A2A6ZJQ7_9FIRM		0
c242	c242.a1	c242.a1.a1	tr|A8SGC5|A8SGC5_9FIRM		0
c242	c242.a2	c242.a2.a1	tr|A0A2A6ZG69|A0A2A6ZG69_9FIRM		0
c242	c242.a3	c242.a3.a1	tr|C7H4X1|C7H4X1_FAEPA		0
c244	c244.a2	c244.a2.a1	tr|A8S797|A8S797_9FIRM		0
c246	c246.a1	c246.a1.a1	tr|A8SFQ0|A8SFQ0_9FIRM		0
c246	c246.a3	c246.a3.a1	tr|A0A2A6ZHP5|A0A2A6ZHP5_9FIRM		0
c247	c247.a1	c247.a1.a1	tr|A8SBF4|A8SBF4_9FIRM		0
c247	c247.a2	c247.a2.a1	tr|A0A2A6ZGB1|A0A2A6ZGB1_9FIRM		0
c248	c248.a1	c248.a1.a1	tr|A8SD70|A8SD70_9FIRM		0
c248	c248.a2	c248.a2.a1	tr|A0A2A6ZFJ4|A0A2A6ZFJ4_9FIRM		0
c249	c249.a1	c249.a1.a1	tr|A8S684|A8S684_9FIRM		0
c249	c249.a3	c249.a3.a1	tr|A0A2A6ZJW1|A0A2A6ZJW1_9FIRM		0
c249	c249.a4	c249.a4.a1	tr|D4K2E2|D4K2E2_9FIRM		0
c250	c250.a1	c250.a1.a1	tr|A8SCM0|A8SCM0_9FIRM		0
c250	c250.a2	c250.a2.a1	tr|A0A2A6ZMB8|A0A2A6ZMB8_9FIRM		0
c250	c250.a4	c250.a4.a1	tr|D4K0Z0|D4K0Z0_9FIRM		0
c251	c251.a1	c251.a1.a1	tr|A8SA07|A8SA07_9FIRM		0
c252	c252.a1	c252.a1.a1	tr|A8S6M5|A8S6M5_9FIRM		0
c252	c252.a2	c252.a2.a1	tr|A0A2A6ZJU4|A0A2A6ZJU4_9FIRM		0
c253	c253.a1	c253.a1.a1	tr|A8SFG3|A8SFG3_9FIRM		0
c254	c254.a1	c254.a1.a1	tr|A0A2A6ZJV3|A0A2A6ZJV3_9FIRM		0
c254	c254.a2	c254.a2.a1	tr|A8S758|A8S758_9FIRM		0
c255	c255.a1	c255.a1.a1	tr|A8SE38|A8SE38_9FIRM		0
c255	c255.a2	c255.a2.a1	tr|A0A2A6ZIT8|A0A2A6ZIT8_9FIRM		0
c256	c256.a2	c256.a2.a1	tr|A8S8L4|A8S8L4_9FIRM		0
c257	c257.a2	c257.a2.a1	tr|A8SAJ6|A8SAJ6_9FIRM		0
c257	c257.a3	c257.a3.a1	tr|A0A2A6ZFX7|A0A2A6ZFX7_9FIRM		0
c259	c259.a1	c259.a1.a1	tr|A0A2A6ZFU3|A0A2A6ZFU3_9FIRM		0
c260	c260.a1	c260.a1.a1	tr|A0A2A6ZIX1|A0A2A6ZIX1_9FIRM		0
c262	c262.a1	c262.a1.a1	tr|A8SCP2|A8SCP2_9FIRM		0
c263	c263.a1	c263.a1.a1	tr|A8SF12|A8SF12_9FIRM		0
c263	c263.a2	c263.a2.a1	tr|A0A2A6ZH19|A0A2A6ZH19_9FIRM		0
c264	c264.a1	c264.a1.a1	tr|A8S9U1|A8S9U1_9FIRM		0
c265	c265.a1	c265.a1.a1	tr|A0A2A6ZS72|A0A2A6ZS72_9FIRM		0
c265	c265.a2	c265.a2.a1	tr|A8SD32|A8SD32_9FIRM		0
c266	c266.a1	c266.a1.a1	tr|A8S7L2|A8S7L2_9FIRM		0
c266	c266.a2	c266.a2.a1	tr|A0A2A6ZJF1|A0A2A6ZJF1_9FIRM		0
c267	c267.a1	c267.a1.a1	tr|A8SET0|A8SET0_9FIRM		0
c268	c268.a1	c268.a1.a1	tr|A8SGV2|A8SGV2_9FIRM		0
c269	c269.a1	c269.a1.a1	tr|A8S6I1|A8S6I1_9FIRM		0
c270	c270.a1	c270.a1.a1	tr|A8SBT4|A8SBT4_9FIRM		0
c270	c270.a2	c270.a2.a1	tr|A0A2A6ZKR2|A0A2A6ZKR2_9FIRM		0
c271	c271.a1	c271.a1.a1	tr|A8SEL0|A8SEL0_9FIRM		0
c271	c271.a2	c271.a2.a1	tr|A0A2A6ZJY8|A0A2A6ZJY8_9FIRM		0
c272	c272.a1	c272.a1.a1	tr|A0A2A6ZHZ1|A0A2A6ZHZ1_9FIRM		0
c273	c273.a1	c273.a1.a1	tr|A0A2A6ZKI1|A0A2A6ZKI1_9FIRM		0
c273	c273.a2	c273.a2.a1	tr|A8SBV9|A8SBV9_9FIRM		0
c274	c274.a1	c274.a1.a1	tr|A8S679|A8S679_9FIRM		0
c274	c274.a2	c274.a2.a1	tr|A0A2A6ZK29|A0A2A6ZK29_9FIRM		0
c274	c274.a4	c274.a4.a1	tr|A8S9A8|A8S9A8_9FIRM		0
c276	c276.a1	c276.a1.a1	tr|A0A2A6ZIJ5|A0A2A6ZIJ5_9FIRM		0
c276	c276.a3	c276.a3.a1	tr|A8S9J5|A8S9J5_9FIRM		0
c277	c277.a1	c277.a1.a1	tr|A0A2A6ZIK8|A0A2A6ZIK8_9FIRM		0
c277	c277.a2	c277.a2.a1	tr|A8SA95|A8SA95_9FIRM		0
c278	c278.a1	c278.a1.a1	tr|A0A2A6ZJ38|A0A2A6ZJ38_9FIRM		0
c278	c278.a2	c278.a2.a1	tr|A8SE28|A8SE28_9FIRM		0
c279	c279.a1	c279.a1.a1	tr|A0A2A6ZK53|A0A2A6ZK53_9FIRM		0
c279	c279.a2	c279.a2.a1	tr|A8S9G1|A8S9G1_9FIRM		0
c280	c280.a1	c280.a1.a1	tr|A0A2A6ZIP5|A0A2A6ZIP5_9FIRM		0
c281	c281.a1	c281.a1.a1	tr|A0A2A6ZFD7|A0A2A6ZFD7_9FIRM		0
c282	c282.a1	c282.a1.a1	tr|A0A2A6ZYQ5|A0A2A6ZYQ5_9FIRM		0
c282	c282.a3	c282.a3.a1	tr|D4K3Q2|D4K3Q2_9FIRM		0
c283	c283.a1	c283.a1.a1	tr|A8SE65|A8SE65_9FIRM		0
c283	c283.a3	c283.a3.a1	tr|A0A2A6ZJ18|A0A2A6ZJ18_9FIRM		0
c284	c284.a1	c284.a1.a1	tr|A8SAS6|A8SAS6_9FIRM		0
c284	c284.a2	c284.a2.a1	tr|A0A2A6ZHZ6|A0A2A6ZHZ6_9FIRM		0
c285	c285.a1	c285.a1.a1	tr|A8SE25|A8SE25_9FIRM		0
c285	c285.a2	c285.a2.a1	tr|A0A2A6ZIT4|A0A2A6ZIT4_9FIRM		0
c285	c285.a3	c285.a3.a1	tr|C7H2X7|C7H2X7_FAEPA		0
c286	c286.a1	c286.a1.a1	tr|A8SE15|A8SE15_9FIRM		0
c288	c288.a2	c288.a2.a1	tr|A0A2A6ZH42|A0A2A6ZH42_9FIRM		0
c288	c288.a3	c288.a3.a1	tr|A8SAR9|A8SAR9_9FIRM		0
c289	c289.a1	c289.a1.a1	tr|A8SCR5|A8SCR5_9FIRM		0
c289	c289.a2	c289.a2.a1	tr|A0A2A6ZLE2|A0A2A6ZLE2_9FIRM		0
c290	c290.a1	c290.a1.a1	tr|A8SFR3|A8SFR3_9FIRM		0
c290	c290.a2	c290.a2.a1	tr|A0A2A6ZHL9|A0A2A6ZHL9_9FIRM		0
c292	c292.a1	c292.a1.a1	tr|A8SCR2|A8SCR2_9FIRM		0
c293	c293.a1	c293.a1.a1	tr|A0A2A6ZH30|A0A2A6ZH30_9FIRM		0
c293	c293.a2	c293.a2.a1	tr|A8SF68|A8SF68_9FIRM		0
c294	c294.a1	c294.a1.a1	tr|A0A2A6ZG13|A0A2A6ZG13_9FIRM		0
c294	c294.a2	c294.a2.a1	tr|A8SAX0|A8SAX0_9FIRM		0
c295	c295.a1	c295.a1.a1	tr|A0A2A6ZIT5|A0A2A6ZIT5_9FIRM		0
c296	c296.a1	c296.a1.a1	tr|A0A2A6ZLH0|A0A2A6ZLH0_9FIRM		0
c297	c297.a2	c297.a2.a1	tr|A0A2A6ZFK8|A0A2A6ZFK8_9FIRM		0
c298	c298.a1	c298.a1.a1	tr|A0A173TCT8|A0A173TCT8_9FIRM		0
c299	c299.a1	c299.a1.a1	tr|A8SDG4|A8SDG4_9FIRM		0
c300	c300.a2	c300.a2.a1	tr|A0A2A6ZKB0|A0A2A6ZKB0_9FIRM		0
c301	c301.a1	c301.a1.a1	tr|A8SD57|A8SD57_9FIRM		0
c301	c301.a2	c301.a2.a1	tr|A0A2A6ZFI5|A0A2A6ZFI5_9FIRM		0
c302	c302.a1	c302.a1.a1	tr|A8SE13|A8SE13_9FIRM		0
c302	c302.a2	c302.a2.a1	tr|A0A2A6ZKV6|A0A2A6ZKV6_9FIRM		0
c303	c303.a1	c303.a1.a1	tr|A8S6Z8|A8S6Z8_9FIRM		0
c303	c303.a2	c303.a2.a1	tr|A0A174AUY1|A0A174AUY1_9FIRM		0
c304	c304.a1	c304.a1.a1	tr|A8SA49|A8SA49_9FIRM		0
c305	c305.a1	c305.a1.a1	tr|A8SE18|A8SE18_9FIRM		0
c305	c305.a3	c305.a3.a1	tr|A0A2A6ZKX2|A0A2A6ZKX2_9FIRM		0
c306	c306.a1	c306.a1.a1	tr|A8S6D4|A8S6D4_9FIRM		0
c306	c306.a3	c306.a3.a1	tr|A0A2A6ZK90|A0A2A6ZK90_9FIRM		0
c307	c307.a1	c307.a1.a1	tr|A8S6D5|A8S6D5_9FIRM		0
c307	c307.a2	c307.a2.a1	tr|A0A2A6ZK49|A0A2A6ZK49_9FIRM		0
c308	c308.a1	c308.a1.a1	tr|A8SH27|A8SH27_9FIRM		0
c309	c309.a1	c309.a1.a1	tr|A8SEN9|A8SEN9_9FIRM		0
c310	c310.a1	c310.a1.a1	tr|A8S955|A8S955_9FIRM		0
c310	c310.a2	c310.a2.a1	tr|A0A2A6ZKK1|A0A2A6ZKK1_9FIRM		0
c311	c311.a1	c311.a1.a1	tr|A8SC28|A8SC28_9FIRM		0
c311	c311.a2	c311.a2.a1	tr|A0A2A6ZKE8|A0A2A6ZKE8_9FIRM		0
c312	c312.a1	c312.a1.a1	tr|A0A2A6ZGA1|A0A2A6ZGA1_9FIRM		0
c312	c312.a2	c312.a2.a1	tr|A8SAP3|A8SAP3_9FIRM		0
c314	c314.a1	c314.a1.a1	tr|A8S817|A8S817_9FIRM		0
c314	c314.a2	c314.a2.a1	tr|A0A2A6ZIA6|A0A2A6ZIA6_9FIRM		0
c315	c315.a2	c315.a2.a1	tr|A8SAD6|A8SAD6_9FIRM		0
c315	c315.a3	c315.a3.a1	tr|A0A2A6ZJ51|A0A2A6ZJ51_9FIRM		0
c316	c316.a1	c316.a1.a1	tr|A0A2A6ZKD8|A0A2A6ZKD8_9FIRM		0
c317	c317.a1	c317.a1.a1	tr|A0A2A6ZIX7|A0A2A6ZIX7_9FIRM		0
c320	c320.a1	c320.a1.a1	tr|A8S7X7|A8S7X7_9FIRM		0
c320	c320.a2	c320.a2.a1	tr|A0A2A6ZFW6|A0A2A6ZFW6_9FIRM		0
c320	c320.a3	c320.a3.a1	tr|D4K2U6|D4K2U6_9FIRM		0
c321	c321.a1	c321.a1.a1	tr|A8SE19|A8SE19_9FIRM		0
c322	c322.a1	c322.a1.a1	tr|A8SA89|A8SA89_9FIRM		0
c323	c323.a2	c323.a2.a1	tr|A8SI12|A8SI12_9FIRM		0
c323	c323.a3	c323.a3.a1	tr|A0A2A6ZLA9|A0A2A6ZLA9_9FIRM		0
c324	c324.a1	c324.a1.a1	tr|A8S6G5|A8S6G5_9FIRM		0
c324	c324.a2	c324.a2.a1	tr|A0A2A6ZJ20|A0A2A6ZJ20_9FIRM		0
c325	c325.a1	c325.a1.a1	tr|A8SFA1|A8SFA1_9FIRM		0
c325	c325.a3	c325.a3.a1	tr|A0A2A6ZHG9|A0A2A6ZHG9_9FIRM		0
c326	c326.a1	c326.a1.a1	tr|A8SBZ3|A8SBZ3_9FIRM		0
c326	c326.a2	c326.a2.a1	tr|A0A2A6ZKS6|A0A2A6ZKS6_9FIRM		0
c327	c327.a1	c327.a1.a1	tr|A0A2A6ZFL9|A0A2A6ZFL9_9FIRM		0
c327	c327.a2	c327.a2.a1	tr|A8S8D7|A8S8D7_9FIRM		0
c328	c328.a1	c328.a1.a1	tr|A0A2A6ZLU0|A0A2A6ZLU0_9FIRM		0
c328	c328.a3	c328.a3.a1	tr|A8SAQ2|A8SAQ2_9FIRM		0
c329	c329.a1	c329.a1.a1	tr|A8SH28|A8SH28_9FIRM		0
c329	c329.a3	c329.a3.a1	tr|A0A2A6ZFK1|A0A2A6ZFK1_9FIRM		0
c330	c330.a1	c330.a1.a1	tr|A8SFR5|A8SFR5_9FIRM		0
c330	c330.a3	c330.a3.a1	tr|A0A2A6ZLW1|A0A2A6ZLW1_9FIRM		0
c331	c331.a1	c331.a1.a1	tr|A0A2A6ZKP4|A0A2A6ZKP4_9FIRM		0
c331	c331.a2	c331.a2.a1	tr|A8SBW7|A8SBW7_9FIRM		0
c332	c332.a1	c332.a1.a1	tr|A8SBW9|A8SBW9_9FIRM		0
c333	c333.a1	c333.a1.a1	tr|A8SBH6|A8SBH6_9FIRM		0
c334	c334.a1	c334.a1.a1	tr|A8S6Q1|A8S6Q1_9FIRM		0
c334	c334.a2	c334.a2.a1	tr|C7H8H9|C7H8H9_FAEPA		0
c335	c335.a2	c335.a2.a1	tr|A8S713|A8S713_9FIRM		0
c336	c336.a1	c336.a1.a1	tr|A0A173UQD4|A0A173UQD4_9FIRM		0
c336	c336.a2	c336.a2.a1	tr|A8SEM1|A8SEM1_9FIRM		0
c337	c337.a1	c337.a1.a1	tr|A0A2A6ZJA0|A0A2A6ZJA0_9FIRM		0
c338	c338.a1	c338.a1.a1	tr|A8SAT9|A8SAT9_9FIRM		0
c338	c338.a2	c338.a2.a1	tr|A0A2A6ZHQ4|A0A2A6ZHQ4_9FIRM		0
c339	c339.a1	c339.a1.a1	tr|A8SAY4|A8SAY4_9FIRM		0
c339	c339.a2	c339.a2.a1	tr|A0A2A6ZHM7|A0A2A6ZHM7_9FIRM		0
c340	c340.a1	c340.a1.a1	tr|A8SEV4|A8SEV4_9FIRM		0
c340	c340.a2	c340.a2.a1	tr|A0A2A6ZJL9|A0A2A6ZJL9_9FIRM		0
c341	c341.a1	c341.a1.a1	tr|A8SHU7|A8SHU7_9FIRM		0
c343	c343.a1	c343.a1.a1	tr|A8S6P0|A8S6P0_9FIRM		0
c343	c343.a3	c343.a3.a1	tr|A0A2A6ZK50|A0A2A6ZK50_9FIRM		0
c344	c344.a1	c344.a1.a1	tr|A8S800|A8S800_9FIRM		0
c345	c345.a1	c345.a1.a1	tr|A8S838|A8S838_9FIRM		0
c345	c345.a2	c345.a2.a1	tr|A0A2A6ZHY2|A0A2A6ZHY2_9FIRM		0
c346	c346.a1	c346.a1.a1	tr|A8S9I0|A8S9I0_9FIRM		0
c347	c347.a1	c347.a1.a1	tr|A8SE17|A8SE17_9FIRM		0
c347	c347.a2	c347.a2.a1	tr|A0A2A6ZKN3|A0A2A6ZKN3_9FIRM		0
c348	c348.a1	c348.a1.a1	tr|A8SGC0|A8SGC0_9FIRM		0
c348	c348.a2	c348.a2.a1	tr|A0A2A6ZHV4|A0A2A6ZHV4_9FIRM		0
c349	c349.a2	c349.a2.a1	tr|A0A2A6ZGL5|A0A2A6ZGL5_9FIRM		0
c350	c350.a1	c350.a1.a1	tr|A8S8C5|A8S8C5_9FIRM		0
c350	c350.a2	c350.a2.a1	tr|A0A2A6ZFU5|A0A2A6ZFU5_9FIRM		0
c351	c351.a1	c351.a1.a1	tr|A0A2A6ZM62|A0A2A6ZM62_9FIRM		0
c351	c351.a2	c351.a2.a1	tr|A8SCM9|A8SCM9_9FIRM		0
c352	c352.a1	c352.a1.a1	tr|A8SAR8|A8SAR8_9FIRM		0
c352	c352.a2	c352.a2.a1	tr|A0A2A6ZH95|A0A2A6ZH95_9FIRM		0
c353	c353.a1	c353.a1.a1	tr|A0A2A6ZKE7|A0A2A6ZKE7_9FIRM		0
c353	c353.a3	c353.a3.a1	tr|A8S6B2|A8S6B2_9FIRM		0
c354	c354.a1	c354.a1.a1	tr|A8SBF5|A8SBF5_9FIRM		0
c354	c354.a2	c354.a2.a1	tr|A0A2A6ZGK0|A0A2A6ZGK0_9FIRM		0
c355	c355.a1	c355.a1.a1	tr|A8S8I6|A8S8I6_9FIRM		0
c356	c356.a1	c356.a1.a1	tr|A8SH23|A8SH23_9FIRM		0
c356	c356.a3	c356.a3.a1	tr|A0A2A6ZFI6|A0A2A6ZFI6_9FIRM		0
c357	c357.a1	c357.a1.a1	tr|A0A2A6ZKF3|A0A2A6ZKF3_9FIRM		0
c358	c358.a2	c358.a2.a1	tr|A8SI18|A8SI18_9FIRM		0
c359	c359.a1	c359.a1.a1	tr|A0A2A6ZIA1|A0A2A6ZIA1_9FIRM		0
c359	c359.a2	c359.a2.a1	tr|A8SET1|A8SET1_9FIRM		0
c360	c360.a1	c360.a1.a1	tr|A0A2A6ZLG3|A0A2A6ZLG3_9FIRM		0
c360	c360.a2	c360.a2.a1	tr|A8S646|A8S646_9FIRM		0
c360	c360.a3	c360.a3.a1	tr|D4JZP9|D4JZP9_9FIRM		0
c362	c362.a1	c362.a1.a1	tr|A0A2A6ZK96|A0A2A6ZK96_9FIRM		0
c363	c363.a1	c363.a1.a1	tr|A0A2A6ZI15|A0A2A6ZI15_9FIRM		0
c364	c364.a1	c364.a1.a1	tr|A0A2A6ZIQ4|A0A2A6ZIQ4_9FIRM		0
c365	c365.a1	c365.a1.a1	tr|A0A2A6ZFH1|A0A2A6ZFH1_9FIRM		0
c365	c365.a3	c365.a3.a1	tr|A8SH43|A8SH43_9FIRM		0
c366	c366.a1	c366.a1.a1	tr|A0A2A6ZFX6|A0A2A6ZFX6_9FIRM		0
c367	c367.a1	c367.a1.a1	tr|A0A2A6ZIG2|A0A2A6ZIG2_9FIRM		0
c367	c367.a2	c367.a2.a1	tr|A8SEP3|A8SEP3_9FIRM		0
c367	c367.a3	c367.a3.a1	tr|A0A2A6ZIH4|A0A2A6ZIH4_9FIRM		0
c371	c371.a1	c371.a1.a1	tr|A8SGT2|A8SGT2_9FIRM		0
c372	c372.a1	c372.a1.a1	tr|A8SES2|A8SES2_9FIRM		0
c372	c372.a2	c372.a2.a1	tr|A0A2A6ZJM2|A0A2A6ZJM2_9FIRM		0
c373	c373.a2	c373.a2.a1	tr|A8SD45|A8SD45_9FIRM		0
c375	c375.a2	c375.a2.a1	tr|A8SC27|A8SC27_9FIRM		0
c375	c375.a3	c375.a3.a1	tr|A0A2A6ZKK4|A0A2A6ZKK4_9FIRM		0
c376	c376.a1	c376.a1.a1	tr|A8SAJ1|A8SAJ1_9FIRM		0
c376	c376.a2	c376.a2.a1	tr|A0A2A6ZG03|A0A2A6ZG03_9FIRM		0
c377	c377.a1	c377.a1.a1	tr|A0A2A6ZFV1|A0A2A6ZFV1_9FIRM		0
c377	c377.a2	c377.a2.a1	tr|A8S7T0|A8S7T0_9FIRM		0
c378	c378.a1	c378.a1.a1	tr|A8S809|A8S809_9FIRM		0
c378	c378.a2	c378.a2.a1	tr|A0A2A6ZHU5|A0A2A6ZHU5_9FIRM		0
c379	c379.a1	c379.a1.a1	tr|A8S8I7|A8S8I7_9FIRM		0
c380	c380.a1	c380.a1.a1	tr|A8SH19|A8SH19_9FIRM		0
c381	c381.a1	c381.a1.a1	tr|A8S6C6|A8S6C6_9FIRM		0
c381	c381.a2	c381.a2.a1	tr|A0A2A6ZKB6|A0A2A6ZKB6_9FIRM		0
c382	c382.a1	c382.a1.a1	tr|A8SHU8|A8SHU8_9FIRM		0
c383	c383.a1	c383.a1.a1	tr|A0A2A6ZJ15|A0A2A6ZJ15_9FIRM		0
c383	c383.a2	c383.a2.a1	tr|A8SDQ1|A8SDQ1_9FIRM		0
c384	c384.a1	c384.a1.a1	tr|A0A2A6ZJF7|A0A2A6ZJF7_9FIRM		0
c384	c384.a2	c384.a2.a1	tr|A8SDZ6|A8SDZ6_9FIRM		0
c385	c385.a1	c385.a1.a1	tr|A8S9Q8|A8S9Q8_9FIRM		0
c387	c387.a1	c387.a1.a1	tr|A0A2A6ZIQ7|A0A2A6ZIQ7_9FIRM		0
c388	c388.a1	c388.a1.a1	tr|A0A2A6ZJ42|A0A2A6ZJ42_9FIRM		0
c388	c388.a3	c388.a3.a1	tr|A8SGP3|A8SGP3_9FIRM		0
c389	c389.a1	c389.a1.a1	tr|A0A2A6ZKI5|A0A2A6ZKI5_9FIRM		0
c391	c391.a1	c391.a1.a1	tr|A0A2A6ZJS3|A0A2A6ZJS3_9FIRM		0
c391	c391.a2	c391.a2.a1	tr|A8S748|A8S748_9FIRM		0
c392	c392.a1	c392.a1.a1	tr|A0A2A6ZJQ5|A0A2A6ZJQ5_9FIRM		0
c393	c393.a1	c393.a1.a1	tr|A0A2A6ZIM5|A0A2A6ZIM5_9FIRM		0
c394	c394.a1	c394.a1.a1	tr|A0A2A6ZIN1|A0A2A6ZIN1_9FIRM		0
c395	c395.a1	c395.a1.a1	tr|A0A2A6ZM25|A0A2A6ZM25_9FIRM		0
c396	c396.a2	c396.a2.a1	tr|A0A2A6ZMA1|A0A2A6ZMA1_9FIRM		0
c397	c397.a1	c397.a1.a1	tr|A8SG90|A8SG90_9FIRM		0
c397	c397.a2	c397.a2.a1	tr|A0A2A6ZGS5|A0A2A6ZGS5_9FIRM		0
c398	c398.a1	c398.a1.a1	tr|A8SBG3|A8SBG3_9FIRM		0
c398	c398.a2	c398.a2.a1	tr|A0A2A6ZGH4|A0A2A6ZGH4_9FIRM		0
c399	c399.a1	c399.a1.a1	tr|A8SEU0|A8SEU0_9FIRM		0
c400	c400.a1	c400.a1.a1	tr|A8S8G4|A8S8G4_9FIRM		0
c400	c400.a3	c400.a3.a1	tr|A0A2A6ZIB5|A0A2A6ZIB5_9FIRM		0
c401	c401.a1	c401.a1.a1	tr|A8SAD4|A8SAD4_9FIRM		0
c402	c402.a1	c402.a1.a1	tr|A8SES4|A8SES4_9FIRM		0
c402	c402.a3	c402.a3.a1	tr|A0A2A6ZJR5|A0A2A6ZJR5_9FIRM		0
c403	c403.a1	c403.a1.a1	tr|A8SEP8|A8SEP8_9FIRM		0
c403	c403.a2	c403.a2.a1	tr|A0A2A6ZIN9|A0A2A6ZIN9_9FIRM		0
c404	c404.a1	c404.a1.a1	tr|A8SBC6|A8SBC6_9FIRM		0
c404	c404.a2	c404.a2.a1	tr|A0A2A6ZGK4|A0A2A6ZGK4_9FIRM		0
c405	c405.a1	c405.a1.a1	tr|A8SES1|A8SES1_9FIRM		0
c405	c405.a3	c405.a3.a1	tr|A0A2A6ZK18|A0A2A6ZK18_9FIRM		0
c406	c406.a1	c406.a1.a1	tr|A8S7C2|A8S7C2_9FIRM		0
c406	c406.a2	c406.a2.a1	tr|D4K353|D4K353_9FIRM		0
c407	c407.a1	c407.a1.a1	tr|A8SG15|A8SG15_9FIRM		0
c407	c407.a2	c407.a2.a1	tr|A0A2A6ZH55|A0A2A6ZH55_9FIRM		0
c408	c408.a1	c408.a1.a1	tr|A8S6G2|A8S6G2_9FIRM		0
c409	c409.a1	c409.a1.a1	tr|A8SA04|A8SA04_9FIRM		0
c410	c410.a1	c410.a1.a1	tr|A0A2A6ZJ94|A0A2A6ZJ94_9FIRM		0
c410	c410.a2	c410.a2.a1	tr|C7HAW1|C7HAW1_FAEPA		0
c411	c411.a1	c411.a1.a1	tr|A0A2A6ZFQ8|A0A2A6ZFQ8_9FIRM		0
c412	c412.a1	c412.a1.a1	tr|A0A2A6ZKT8|A0A2A6ZKT8_9FIRM		0
c412	c412.a2	c412.a2.a1	tr|A8SBX9|A8SBX9_9FIRM		0
c413	c413.a1	c413.a1.a1	tr|A8SAQ9|A8SAQ9_9FIRM		0
c413	c413.a2	c413.a2.a1	tr|C7H7B3|C7H7B3_FAEPA		0
c414	c414.a1	c414.a1.a1	tr|A0A2A6ZKQ7|A0A2A6ZKQ7_9FIRM		0
c415	c415.a1	c415.a1.a1	tr|A0A2A6ZMC1|A0A2A6ZMC1_9FIRM		0
c416	c416.a1	c416.a1.a1	tr|A8SD66|A8SD66_9FIRM		0
c419	c419.a2	c419.a2.a1	tr|A0A2A6ZIL8|A0A2A6ZIL8_9FIRM		0
c420	c420.a1	c420.a1.a1	tr|A8SBW3|A8SBW3_9FIRM		0
c420	c420.a3	c420.a3.a1	tr|A0A2A6ZKU4|A0A2A6ZKU4_9FIRM		0
c421	c421.a1	c421.a1.a1	tr|A8SF11|A8SF11_9FIRM		0
c421	c421.a2	c421.a2.a1	tr|A0A2A6ZH08|A0A2A6ZH08_9FIRM		0
c422	c422.a1	c422.a1.a1	tr|A8S7G3|A8S7G3_9FIRM		0
c423	c423.a1	c423.a1.a1	tr|A8SAZ7|A8SAZ7_9FIRM		0
c423	c423.a2	c423.a2.a1	tr|A0A2A6ZH14|A0A2A6ZH14_9FIRM		0
c425	c425.a1	c425.a1.a1	tr|A8SCV3|A8SCV3_9FIRM		0
c425	c425.a3	c425.a3.a1	tr|A0A2A6ZFX8|A0A2A6ZFX8_9FIRM		0
c426	c426.a2	c426.a2.a1	tr|A0A2A6ZJU3|A0A2A6ZJU3_9FIRM		0
c428	c428.a1	c428.a1.a1	tr|A8SCG7|A8SCG7_9FIRM		0
c429	c429.a1	c429.a1.a1	tr|A0A2A6ZJ11|A0A2A6ZJ11_9FIRM		0
c429	c429.a2	c429.a2.a1	tr|A8SE06|A8SE06_9FIRM		0
c430	c430.a1	c430.a1.a1	tr|A8S6N5|A8S6N5_9FIRM		0
c430	c430.a2	c430.a2.a1	tr|A0A2A6ZK79|A0A2A6ZK79_9FIRM		0
c431	c431.a1	c431.a1.a1	tr|A8S8L5|A8S8L5_9FIRM		0
c432	c432.a1	c432.a1.a1	tr|A8S9G0|A8S9G0_9FIRM		0
c433	c433.a1	c433.a1.a1	tr|A8S7K8|A8S7K8_9FIRM		0
c433	c433.a2	c433.a2.a1	tr|A0A2A6ZFF0|A0A2A6ZFF0_9FIRM		0
c434	c434.a1	c434.a1.a1	tr|A8SF00|A8SF00_9FIRM		0
c434	c434.a2	c434.a2.a1	tr|A0A2A6ZGZ7|A0A2A6ZGZ7_9FIRM		0
c435	c435.a1	c435.a1.a1	tr|A8S6P7|A8S6P7_9FIRM		0
c435	c435.a2	c435.a2.a1	tr|A0A2A6ZK95|A0A2A6ZK95_9FIRM		0
c436	c436.a1	c436.a1.a1	tr|A8SDG5|A8SDG5_9FIRM		0
c437	c437.a1	c437.a1.a1	tr|A8SFR0|A8SFR0_9FIRM		0
c437	c437.a2	c437.a2.a1	tr|A0A2A6ZHS7|A0A2A6ZHS7_9FIRM		0
c438	c438.a1	c438.a1.a1	tr|A8SCR3|A8SCR3_9FIRM		0
c439	c439.a1	c439.a1.a1	tr|A0A2A6ZJA6|A0A2A6ZJA6_9FIRM		0
c439	c439.a2	c439.a2.a1	tr|A8SHY4|A8SHY4_9FIRM		0
c440	c440.a1	c440.a1.a1	tr|A8SGY6|A8SGY6_9FIRM		0
c441	c441.a1	c441.a1.a1	tr|A0A2A6ZKI6|A0A2A6ZKI6_9FIRM		0
c442	c442.a1	c442.a1.a1	tr|A0A2A6ZMB1|A0A2A6ZMB1_9FIRM		0
c442	c442.a2	c442.a2.a1	tr|A8SCN4|A8SCN4_9FIRM		0
c442	c442.a3	c442.a3.a1	tr|D4K128|D4K128_9FIRM		0
c443	c443.a1	c443.a1.a1	tr|A8SDZ9|A8SDZ9_9FIRM		0
c444	c444.a1	c444.a1.a1	tr|A0A2A6ZJU2|A0A2A6ZJU2_9FIRM		0
c444	c444.a3	c444.a3.a1	tr|A8SEN6|A8SEN6_9FIRM		0
c445	c445.a1	c445.a1.a1	tr|A0A2A6ZK57|A0A2A6ZK57_9FIRM		0
c445	c445.a3	c445.a3.a1	tr|A8S9F7|A8S9F7_9FIRM		0
c447	c447.a1	c447.a1.a1	tr|A0A2A6ZJU1|A0A2A6ZJU1_9FIRM		0
c448	c448.a1	c448.a1.a1	tr|A8S692|A8S692_9FIRM		0
c449	c449.a1	c449.a1.a1	tr|A8S9I8|A8S9I8_9FIRM		0
c449	c449.a2	c449.a2.a1	tr|A0A2A6ZK81|A0A2A6ZK81_9FIRM		0
c450	c450.a1	c450.a1.a1	tr|A0A2A6ZH47|A0A2A6ZH47_9FIRM		0
c451	c451.a1	c451.a1.a1	tr|A0A2A6ZIS8|A0A2A6ZIS8_9FIRM		0
c452	c452.a1	c452.a1.a1	tr|A0A2A6ZIU8|A0A2A6ZIU8_9FIRM		0
c452	c452.a2	c452.a2.a1	tr|A8SAC7|A8SAC7_9FIRM		0
c456	c456.a1	c456.a1.a1	tr|A8SAE1|A8SAE1_9FIRM		0
c457	c457.a1	c457.a1.a1	tr|A8SAU7|A8SAU7_9FIRM		0
c457	c457.a2	c457.a2.a1	tr|A0A2A6ZFW8|A0A2A6ZFW8_9FIRM		0
c458	c458.a1	c458.a1.a1	tr|A8S683|A8S683_9FIRM		0
c458	c458.a2	c458.a2.a1	tr|A0A2A6ZK17|A0A2A6ZK17_9FIRM		0
c460	c460.a1	c460.a1.a1	tr|A8SEQ3|A8SEQ3_9FIRM		0
c460	c460.a2	c460.a2.a1	tr|A0A2A6ZIM6|A0A2A6ZIM6_9FIRM		0
c461	c461.a1	c461.a1.a1	tr|A8SFR7|A8SFR7_9FIRM		0
c464	c464.a1	c464.a1.a1	tr|A8S6I3|A8S6I3_9FIRM		0
c465	c465.a1	c465.a1.a1	tr|A8S7I0|A8S7I0_9FIRM		0
c465	c465.a2	c465.a2.a1	tr|A0A2A6ZL05|A0A2A6ZL05_9FIRM		0
c466	c466.a1	c466.a1.a1	tr|A8S9G7|A8S9G7_9FIRM		0
c468	c468.a1	c468.a1.a1	tr|A8SFW0|A8SFW0_9FIRM		0
c470	c470.a1	c470.a1.a1	tr|A8S7F1|A8S7F1_9FIRM		0
c471	c471.a1	c471.a1.a1	tr|A8SEN0|A8SEN0_9FIRM		0
c472	c472.a1	c472.a1.a1	tr|A8SGW3|A8SGW3_9FIRM		0
c472	c472.a2	c472.a2.a1	tr|A0A2A6ZFJ9|A0A2A6ZFJ9_9FIRM		0
c473	c473.a1	c473.a1.a1	tr|A0A2A6ZL19|A0A2A6ZL19_9FIRM		0
c474	c474.a1	c474.a1.a1	tr|A8S739|A8S739_9FIRM		0
c475	c475.a1	c475.a1.a1	tr|A8SGD5|A8SGD5_9FIRM		0
c476	c476.a1	c476.a1.a1	tr|A8SAL2|A8SAL2_9FIRM		0
c477	c477.a1	c477.a1.a1	tr|A8SAW9|A8SAW9_9FIRM		0
c477	c477.a2	c477.a2.a1	tr|D4JYH6|D4JYH6_9FIRM		0
c478	c478.a1	c478.a1.a1	tr|A8SFJ2|A8SFJ2_9FIRM		0
c478	c478.a2	c478.a2.a1	tr|A0A2A6ZGM5|A0A2A6ZGM5_9FIRM		0
c479	c479.a1	c479.a1.a1	tr|A8S7P9|A8S7P9_9FIRM		0
c480	c480.a1	c480.a1.a1	tr|A8S6L5|A8S6L5_9FIRM		0
c481	c481.a1	c481.a1.a1	tr|A8SEL1|A8SEL1_9FIRM		0
c482	c482.a1	c482.a1.a1	tr|A8SDL6|A8SDL6_9FIRM		0
c483	c483.a2	c483.a2.a1	tr|A0A2A6ZJM1|A0A2A6ZJM1_9FIRM		0
c484	c484.a2	c484.a2.a1	tr|A0A2A6ZJM4|A0A2A6ZJM4_9FIRM		0
c485	c485.a1	c485.a1.a1	tr|A0A2A6ZGF7|A0A2A6ZGF7_9FIRM		0
c486	c486.a1	c486.a1.a1	tr|A0A2A6ZFI7|A0A2A6ZFI7_9FIRM		0
c486	c486.a2	c486.a2.a1	tr|A8SGW7|A8SGW7_9FIRM		0
c487	c487.a1	c487.a1.a1	tr|A0A2A6ZHV7|A0A2A6ZHV7_9FIRM		0
c488	c488.a2	c488.a2.a1	tr|A8SBX3|A8SBX3_9FIRM		0
c489	c489.a2	c489.a2.a1	tr|A8S8D4|A8S8D4_9FIRM		0
c490	c490.a1	c490.a1.a1	tr|A8SA83|A8SA83_9FIRM		0
c490	c490.a2	c490.a2.a1	tr|A0A2A6ZIP0|A0A2A6ZIP0_9FIRM		0
c491	c491.a1	c491.a1.a1	tr|A8SBI4|A8SBI4_9FIRM		0
c494	c494.a2	c494.a2.a1	tr|A8SAZ1|A8SAZ1_9FIRM		0
c495	c495.a1	c495.a1.a1	tr|A0A2A6ZH94|A0A2A6ZH94_9FIRM		0
c500	c500.a1	c500.a1.a1	tr|A8SDP9|A8SDP9_9FIRM		0
c500	c500.a2	c500.a2.a1	tr|A0A2A6ZIU4|A0A2A6ZIU4_9FIRM		0
c502	c502.a1	c502.a1.a1	tr|A8SFU1|A8SFU1_9FIRM		0
c502	c502.a3	c502.a3.a1	tr|A0A2A6ZM35|A0A2A6ZM35_9FIRM		0
c503	c503.a1	c503.a1.a1	tr|A0A174AJ39|A0A174AJ39_9FIRM		0
c504	c504.a1	c504.a1.a1	tr|A8SA00|A8SA00_9FIRM		0
c504	c504.a2	c504.a2.a1	tr|A0A2A6ZJB8|A0A2A6ZJB8_9FIRM		0
c505	c505.a1	c505.a1.a1	tr|A8S958|A8S958_9FIRM		0
c505	c505.a2	c505.a2.a1	tr|A0A2A6ZKH0|A0A2A6ZKH0_9FIRM		0
c506	c506.a1	c506.a1.a1	tr|A8SAH8|A8SAH8_9FIRM		0
c506	c506.a3	c506.a3.a1	tr|A0A2A6ZI76|A0A2A6ZI76_9FIRM		0
c507	c507.a1	c507.a1.a1	tr|A8SAB5|A8SAB5_9FIRM		0
c507	c507.a3	c507.a3.a1	tr|A0A2A6ZIL2|A0A2A6ZIL2_9FIRM		0
c508	c508.a1	c508.a1.a1	tr|A8SAL3|A8SAL3_9FIRM		0
c509	c509.a1	c509.a1.a1	tr|A0A2A6ZG33|A0A2A6ZG33_9FIRM		0
c509	c509.a2	c509.a2.a1	tr|A8SAK3|A8SAK3_9FIRM		0
c511	c511.a1	c511.a1.a1	tr|A8S6I4|A8S6I4_9FIRM		0
c512	c512.a1	c512.a1.a1	tr|A8SAU4|A8SAU4_9FIRM		0
c512	c512.a2	c512.a2.a1	tr|A0A2A6ZHK0|A0A2A6ZHK0_9FIRM		0
c512	c512.a3	c512.a3.a1	tr|D4JZ96|D4JZ96_9FIRM		0
c513	c513.a1	c513.a1.a1	tr|A8SFQ2|A8SFQ2_9FIRM		0
c514	c514.a1	c514.a1.a1	tr|A8S8D0|A8S8D0_9FIRM		0
c515	c515.a1	c515.a1.a1	tr|A8SER6|A8SER6_9FIRM		0
c516	c516.a1	c516.a1.a1	tr|A8SC13|A8SC13_9FIRM		0
c517	c517.a1	c517.a1.a1	tr|A0A2A6ZH17|A0A2A6ZH17_9FIRM		0
c517	c517.a2	c517.a2.a1	tr|A8SF90|A8SF90_9FIRM		0
c518	c518.a1	c518.a1.a1	tr|A8SFW6|A8SFW6_9FIRM		0
c518	c518.a2	c518.a2.a1	tr|A0A2A6ZHF2|A0A2A6ZHF2_9FIRM		0
c519	c519.a1	c519.a1.a1	tr|A0A2A6ZJT7|A0A2A6ZJT7_9FIRM		0
c520	c520.a1	c520.a1.a1	tr|A8SBA4|A8SBA4_9FIRM		0
c521	c521.a2	c521.a2.a1	tr|A8S7K6|A8S7K6_9FIRM		0
c521	c521.a3	c521.a3.a1	tr|A0A2A6ZEY9|A0A2A6ZEY9_9FIRM		0
c522	c522.a1	c522.a1.a1	tr|A0A2A6ZGJ9|A0A2A6ZGJ9_9FIRM		0
c523	c523.a1	c523.a1.a1	tr|A0A2A6ZJ62|A0A2A6ZJ62_9FIRM		0
c523	c523.a2	c523.a2.a1	tr|A8SD35|A8SD35_9FIRM		0
c524	c524.a1	c524.a1.a1	tr|A8SGZ6|A8SGZ6_9FIRM		0
c525	c525.a1	c525.a1.a1	tr|A0A2A7ARH0|A0A2A7ARH0_9FIRM		0
c526	c526.a1	c526.a1.a1	tr|A0A2A6ZK25|A0A2A6ZK25_9FIRM		0
c527	c527.a1	c527.a1.a1	tr|A8SE01|A8SE01_9FIRM		0
c530	c530.a1	c530.a1.a1	tr|A0A2A6ZFT3|A0A2A6ZFT3_9FIRM		0
c531	c531.a1	c531.a1.a1	tr|A0A2A6ZH61|A0A2A6ZH61_9FIRM		0
c531	c531.a2	c531.a2.a1	tr|A8SFJ5|A8SFJ5_9FIRM		0
c531	c531.a4	c531.a4.a1	tr|D4K3S8|D4K3S8_9FIRM		0
c532	c532.a2	c532.a2.a1	tr|A8S611|A8S611_9FIRM		0
c533	c533.a2	c533.a2.a1	tr|A0A2A6ZKN4|A0A2A6ZKN4_9FIRM		0
c534	c534.a1	c534.a1.a1	tr|A0A2A6ZHC7|A0A2A6ZHC7_9FIRM		0
c535	c535.a1	c535.a1.a1	tr|A0A2A6ZLE1|A0A2A6ZLE1_9FIRM		0
c536	c536.a1	c536.a1.a1	tr|A8S608|A8S608_9FIRM		0
c537	c537.a1	c537.a1.a1	tr|A8SGF3|A8SGF3_9FIRM		0
c538	c538.a2	c538.a2.a1	tr|A8SGF0|A8SGF0_9FIRM		0
c539	c539.a1	c539.a1.a1	tr|A0A2A6ZHV2|A0A2A6ZHV2_9FIRM		0
c540	c540.a1	c540.a1.a1	tr|A8SGT8|A8SGT8_9FIRM		0
c541	c541.a2	c541.a2.a1	tr|A0A2A6ZIZ2|A0A2A6ZIZ2_9FIRM		0
c544	c544.a1	c544.a1.a1	tr|A8S731|A8S731_9FIRM		0
c544	c544.a2	c544.a2.a1	tr|A0A2A6ZK27|A0A2A6ZK27_9FIRM		0
c545	c545.a1	c545.a1.a1	tr|A8S9Z9|A8S9Z9_9FIRM		0
c545	c545.a2	c545.a2.a1	tr|A0A2A6ZJB0|A0A2A6ZJB0_9FIRM		0
c546	c546.a1	c546.a1.a1	tr|A8SE73|A8SE73_9FIRM		0
c546	c546.a2	c546.a2.a1	tr|A0A2A6ZJ73|A0A2A6ZJ73_9FIRM		0
c547	c547.a1	c547.a1.a1	tr|A8SBG5|A8SBG5_9FIRM		0
c547	c547.a2	c547.a2.a1	tr|A0A2A6ZGF4|A0A2A6ZGF4_9FIRM		0
c548	c548.a1	c548.a1.a1	tr|A8SD81|A8SD81_9FIRM		0
c548	c548.a2	c548.a2.a1	tr|A0A2A6ZFL5|A0A2A6ZFL5_9FIRM		0
c548	c548.a3	c548.a3.a1	tr|D4K230|D4K230_9FIRM		0
c550	c550.a1	c550.a1.a1	tr|A8SA50|A8SA50_9FIRM		0
c551	c551.a1	c551.a1.a1	tr|A8SCQ5|A8SCQ5_9FIRM		0
c552	c552.a1	c552.a1.a1	tr|A8SDH0|A8SDH0_9FIRM		0
c552	c552.a2	c552.a2.a1	tr|A0A2A6ZFQ0|A0A2A6ZFQ0_9FIRM		0
c554	c554.a1	c554.a1.a1	tr|A8SD25|A8SD25_9FIRM		0
c554	c554.a2	c554.a2.a1	tr|A0A2A6ZIY8|A0A2A6ZIY8_9FIRM		0
c555	c555.a1	c555.a1.a1	tr|A8SF66|A8SF66_9FIRM		0
c555	c555.a2	c555.a2.a1	tr|A0A2A6ZH63|A0A2A6ZH63_9FIRM		0
c556	c556.a1	c556.a1.a1	tr|A8SGQ4|A8SGQ4_9FIRM		0
c556	c556.a2	c556.a2.a1	tr|A0A2A6ZJL7|A0A2A6ZJL7_9FIRM		0
c557	c557.a1	c557.a1.a1	tr|A0A2A6ZFE4|A0A2A6ZFE4_9FIRM		0
c557	c557.a2	c557.a2.a1	tr|A8S7J1|A8S7J1_9FIRM		0
c558	c558.a1	c558.a1.a1	tr|A8S8K1|A8S8K1_9FIRM		0
c559	c559.a1	c559.a1.a1	tr|A8SAU3|A8SAU3_9FIRM		0
c559	c559.a2	c559.a2.a1	tr|A0A2A6ZHE9|A0A2A6ZHE9_9FIRM		0
c560	c560.a1	c560.a1.a1	tr|A8SEU9|A8SEU9_9FIRM		0
c561	c561.a1	c561.a1.a1	tr|A8SFJ8|A8SFJ8_9FIRM		0
c562	c562.a1	c562.a1.a1	tr|A0A2A6ZGR6|A0A2A6ZGR6_9FIRM		0
c563	c563.a1	c563.a1.a1	tr|A8SCG6|A8SCG6_9FIRM		0
c564	c564.a1	c564.a1.a1	tr|A0A2A6ZGZ3|A0A2A6ZGZ3_9FIRM		0
c564	c564.a2	c564.a2.a1	tr|A8SF32|A8SF32_9FIRM		0
c565	c565.a1	c565.a1.a1	tr|A0A2A6ZJU5|A0A2A6ZJU5_9FIRM		0
c566	c566.a2	c566.a2.a1	tr|A8S6E3|A8S6E3_9FIRM		0
c567	c567.a1	c567.a1.a1	tr|A8SH61|A8SH61_9FIRM		0
c567	c567.a2	c567.a2.a1	tr|A0A2A6ZHZ9|A0A2A6ZHZ9_9FIRM		0
c568	c568.a1	c568.a1.a1	tr|A0A2A6ZH66|A0A2A6ZH66_9FIRM		0
c568	c568.a2	c568.a2.a1	tr|A8SG59|A8SG59_9FIRM		0
c569	c569.a1	c569.a1.a1	tr|A8S7N6|A8S7N6_9FIRM		0
c570	c570.a1	c570.a1.a1	tr|A8S9C3|A8S9C3_9FIRM		0
c571	c571.a1	c571.a1.a1	tr|A8SA68|A8SA68_9FIRM		0
c571	c571.a2	c571.a2.a1	tr|A0A2A6ZIS3|A0A2A6ZIS3_9FIRM		0
c572	c572.a1	c572.a1.a1	tr|A8SAS9|A8SAS9_9FIRM		0
c573	c573.a1	c573.a1.a1	tr|A8SE37|A8SE37_9FIRM		0
c573	c573.a2	c573.a2.a1	tr|A0A2A6ZIR8|A0A2A6ZIR8_9FIRM		0
c574	c574.a1	c574.a1.a1	tr|A0A2A6ZJ10|A0A2A6ZJ10_9FIRM		0
c574	c574.a2	c574.a2.a1	tr|A8SE32|A8SE32_9FIRM		0
c575	c575.a1	c575.a1.a1	tr|A8S6D7|A8S6D7_9FIRM		0
c576	c576.a1	c576.a1.a1	tr|A8S6X6|A8S6X6_9FIRM		0
c576	c576.a2	c576.a2.a1	tr|A0A2A6ZJB6|A0A2A6ZJB6_9FIRM		0
c577	c577.a1	c577.a1.a1	tr|A8SFC1|A8SFC1_9FIRM		0
c578	c578.a1	c578.a1.a1	tr|A0A2A6ZGV3|A0A2A6ZGV3_9FIRM		0
c579	c579.a1	c579.a1.a1	tr|A8S7K2|A8S7K2_9FIRM		0
c580	c580.a1	c580.a1.a1	tr|A8SA84|A8SA84_9FIRM		0
c581	c581.a1	c581.a1.a1	tr|A8SFS3|A8SFS3_9FIRM		0
c582	c582.a1	c582.a1.a1	tr|A8SGC7|A8SGC7_9FIRM		0
c583	c583.a2	c583.a2.a1	tr|A8SAX4|A8SAX4_9FIRM		0
c583	c583.a3	c583.a3.a1	tr|A0A2A6ZG25|A0A2A6ZG25_9FIRM		0
c585	c585.a1	c585.a1.a1	tr|A8SBJ3|A8SBJ3_9FIRM		0
c585	c585.a2	c585.a2.a1	tr|A0A2A6ZLK9|A0A2A6ZLK9_9FIRM		0
c586	c586.a2	c586.a2.a1	tr|A0A2A6ZJ71|A0A2A6ZJ71_9FIRM		0
c586	c586.a3	c586.a3.a1	tr|A8SA69|A8SA69_9FIRM		0
c588	c588.a1	c588.a1.a1	tr|A8SEJ8|A8SEJ8_9FIRM		0
c589	c589.a1	c589.a1.a1	tr|A8SF88|A8SF88_9FIRM		0
c591	c591.a2	c591.a2.a1	tr|A8SFI7|A8SFI7_9FIRM		0
c591	c591.a3	c591.a3.a1	tr|A0A2A6ZGK5|A0A2A6ZGK5_9FIRM		0
c592	c592.a1	c592.a1.a1	tr|A0A2A6ZFQ5|A0A2A6ZFQ5_9FIRM		0
c593	c593.a1	c593.a1.a1	tr|A0A2A6ZHU3|A0A2A6ZHU3_9FIRM		0
c593	c593.a2	c593.a2.a1	tr|A8SFX0|A8SFX0_9FIRM		0
c594	c594.a1	c594.a1.a1	tr|A0A2A6ZJF8|A0A2A6ZJF8_9FIRM		0
c595	c595.a1	c595.a1.a1	tr|A0A2A6ZJP6|A0A2A6ZJP6_9FIRM		0
c596	c596.a1	c596.a1.a1	tr|A0A2A6ZM28|A0A2A6ZM28_9FIRM		0
c596	c596.a2	c596.a2.a1	tr|D4K105|D4K105_9FIRM		0
c597	c597.a1	c597.a1.a1	tr|A8S888|A8S888_9FIRM		0
c598	c598.a1	c598.a1.a1	tr|A8SAB8|A8SAB8_9FIRM		0
c600	c600.a1	c600.a1.a1	tr|A0A2A6ZIX9|A0A2A6ZIX9_9FIRM		0
c601	c601.a1	c601.a1.a1	tr|A8S6V6|A8S6V6_9FIRM		0
c602	c602.a1	c602.a1.a1	tr|A8SFJ3|A8SFJ3_9FIRM		0
c602	c602.a2	c602.a2.a1	tr|A0A2A6ZGM2|A0A2A6ZGM2_9FIRM		0
c604	c604.a2	c604.a2.a1	tr|A0A2A6ZR54|A0A2A6ZR54_9FIRM		0
c604	c604.a3	c604.a3.a1	tr|A8SBD9|A8SBD9_9FIRM		0
c605	c605.a1	c605.a1.a1	tr|A0A2A6ZFB9|A0A2A6ZFB9_9FIRM		0
c606	c606.a1	c606.a1.a1	tr|A0A2A6ZFK3|A0A2A6ZFK3_9FIRM		0
c607	c607.a1	c607.a1.a1	tr|A0A2A6ZFR9|A0A2A6ZFR9_9FIRM		0
c608	c608.a1	c608.a1.a1	tr|A0A2A6ZGL3|A0A2A6ZGL3_9FIRM		0
c612	c612.a1	c612.a1.a1	tr|A8S8L2|A8S8L2_9FIRM		0
c613	c613.a1	c613.a1.a1	tr|A8S6C4|A8S6C4_9FIRM		0
c613	c613.a2	c613.a2.a1	tr|A0A2A6ZKK7|A0A2A6ZKK7_9FIRM		0
c614	c614.a1	c614.a1.a1	tr|A8S6I6|A8S6I6_9FIRM		0
c615	c615.a1	c615.a1.a1	tr|A8S8A1|A8S8A1_9FIRM		0
c616	c616.a1	c616.a1.a1	tr|A8S9D9|A8S9D9_9FIRM		0
c617	c617.a1	c617.a1.a1	tr|A8SAF2|A8SAF2_9FIRM		0
c618	c618.a1	c618.a1.a1	tr|A8SFA0|A8SFA0_9FIRM		0
c618	c618.a2	c618.a2.a1	tr|A0A2A6ZH84|A0A2A6ZH84_9FIRM		0
c619	c619.a2	c619.a2.a1	tr|A0A2A6ZMB3|A0A2A6ZMB3_9FIRM		0
c620	c620.a1	c620.a1.a1	tr|A8SET7|A8SET7_9FIRM		0
c621	c621.a1	c621.a1.a1	tr|A8S6U5|A8S6U5_9FIRM		0
c623	c623.a1	c623.a1.a1	tr|A8SAN7|A8SAN7_9FIRM		0
c624	c624.a1	c624.a1.a1	tr|A8SFS6|A8SFS6_9FIRM		0
c625	c625.a1	c625.a1.a1	tr|A8SD56|A8SD56_9FIRM		0
c625	c625.a2	c625.a2.a1	tr|A0A2A6ZFU8|A0A2A6ZFU8_9FIRM		0
c626	c626.a1	c626.a1.a1	tr|A8SE00|A8SE00_9FIRM		0
c627	c627.a1	c627.a1.a1	tr|A8SE69|A8SE69_9FIRM		0
c629	c629.a1	c629.a1.a1	tr|A8S965|A8S965_9FIRM		0
c630	c630.a1	c630.a1.a1	tr|A8SAP5|A8SAP5_9FIRM		0
c630	c630.a2	c630.a2.a1	tr|A0A2A6ZGA7|A0A2A6ZGA7_9FIRM		0
c631	c631.a1	c631.a1.a1	tr|A8SCM7|A8SCM7_9FIRM		0
c632	c632.a2	c632.a2.a1	tr|A8S8E0|A8S8E0_9FIRM		0
c633	c633.a1	c633.a1.a1	tr|A8SGC6|A8SGC6_9FIRM		0
c634	c634.a1	c634.a1.a1	tr|A0A2A6ZH39|A0A2A6ZH39_9FIRM		0
c635	c635.a1	c635.a1.a1	tr|A8S6G4|A8S6G4_9FIRM		0
c635	c635.a2	c635.a2.a1	tr|A0A2A6ZJ89|A0A2A6ZJ89_9FIRM		0
c636	c636.a1	c636.a1.a1	tr|A8S783|A8S783_9FIRM		0
c637	c637.a1	c637.a1.a1	tr|A8SEQ9|A8SEQ9_9FIRM		0
c637	c637.a2	c637.a2.a1	tr|A0A2A6ZIL7|A0A2A6ZIL7_9FIRM		0
c638	c638.a1	c638.a1.a1	tr|A8SFK5|A8SFK5_9FIRM		0
c639	c639.a1	c639.a1.a1	tr|A8SFU2|A8SFU2_9FIRM		0
c640	c640.a1	c640.a1.a1	tr|A0A2A6ZHK4|A0A2A6ZHK4_9FIRM		0
c641	c641.a1	c641.a1.a1	tr|A0A2A6ZFM9|A0A2A6ZFM9_9FIRM		0
c641	c641.a2	c641.a2.a1	tr|A8S8C4|A8S8C4_9FIRM		0
c642	c642.a1	c642.a1.a1	tr|A8SBG2|A8SBG2_9FIRM		0
c642	c642.a2	c642.a2.a1	tr|A0A2A6ZGT9|A0A2A6ZGT9_9FIRM		0
c643	c643.a1	c643.a1.a1	tr|A8SGS7|A8SGS7_9FIRM		0
c643	c643.a2	c643.a2.a1	tr|A0A2A6ZM83|A0A2A6ZM83_9FIRM		0
c644	c644.a1	c644.a1.a1	tr|A8SHJ3|A8SHJ3_9FIRM		0
c646	c646.a1	c646.a1.a1	tr|A0A2A6ZGF8|A0A2A6ZGF8_9FIRM		0
c647	c647.a1	c647.a1.a1	tr|A0A2A6ZK87|A0A2A6ZK87_9FIRM		0
c648	c648.a1	c648.a1.a1	tr|A8SAE2|A8SAE2_9FIRM		0
c648	c648.a2	c648.a2.a1	tr|A0A2A6ZIW9|A0A2A6ZIW9_9FIRM		0
c649	c649.a1	c649.a1.a1	tr|A8SAV0|A8SAV0_9FIRM		0
c655	c655.a2	c655.a2.a1	tr|A0A2A6ZFJ3|A0A2A6ZFJ3_9FIRM		0
c656	c656.a1	c656.a1.a1	tr|A0A2A6ZJ00|A0A2A6ZJ00_9FIRM		0
c658	c658.a1	c658.a1.a1	tr|A0A2A6ZK51|A0A2A6ZK51_9FIRM		0
c659	c659.a1	c659.a1.a1	tr|A0A2A6ZKH4|A0A2A6ZKH4_9FIRM		0
c660	c660.a1	c660.a1.a1	tr|A8SAQ1|A8SAQ1_9FIRM		0
c661	c661.a1	c661.a1.a1	tr|A8SGR2|A8SGR2_9FIRM		0
c662	c662.a2	c662.a2.a1	tr|A8SEZ7|A8SEZ7_9FIRM		0
c662	c662.a3	c662.a3.a1	tr|A0A2A6ZGU6|A0A2A6ZGU6_9FIRM		0
c663	c663.a2	c663.a2.a1	tr|A0A2A6ZKL6|A0A2A6ZKL6_9FIRM		0
c663	c663.a3	c663.a3.a1	tr|A8S9G5|A8S9G5_9FIRM		0
c664	c664.a1	c664.a1.a1	tr|A0A2A6ZI49|A0A2A6ZI49_9FIRM		0
c665	c665.a1	c665.a1.a1	tr|A0A2A6ZIP7|A0A2A6ZIP7_9FIRM		0
c666	c666.a1	c666.a1.a1	tr|A0A2A6ZIW7|A0A2A6ZIW7_9FIRM		0
c667	c667.a1	c667.a1.a1	tr|A0A2A6ZLT6|A0A2A6ZLT6_9FIRM		0
c671	c671.a1	c671.a1.a1	tr|A8S6M6|A8S6M6_9FIRM		0
c672	c672.a1	c672.a1.a1	tr|A0A2A6ZG48|A0A2A6ZG48_9FIRM		0
c672	c672.a2	c672.a2.a1	tr|A8SBF0|A8SBF0_9FIRM		0
c673	c673.a1	c673.a1.a1	tr|A8S6N1|A8S6N1_9FIRM		0
c674	c674.a1	c674.a1.a1	tr|A8SF85|A8SF85_9FIRM		0
c674	c674.a2	c674.a2.a1	tr|A0A2A6ZHF3|A0A2A6ZHF3_9FIRM		0
c675	c675.a1	c675.a1.a1	tr|A8S6W2|A8S6W2_9FIRM		0
c676	c676.a1	c676.a1.a1	tr|A8SBC9|A8SBC9_9FIRM		0
c677	c677.a1	c677.a1.a1	tr|A8SCW8|A8SCW8_9FIRM		0
c678	c678.a1	c678.a1.a1	tr|A8SBC2|A8SBC2_9FIRM		0
c678	c678.a2	c678.a2.a1	tr|A0A2A6ZGK6|A0A2A6ZGK6_9FIRM		0
c679	c679.a1	c679.a1.a1	tr|A8SBU7|A8SBU7_9FIRM		0
c680	c680.a1	c680.a1.a1	tr|A8SEL5|A8SEL5_9FIRM		0
c681	c681.a1	c681.a1.a1	tr|A8S5Z8|A8S5Z8_9FIRM		0
c682	c682.a1	c682.a1.a1	tr|A8S6E7|A8S6E7_9FIRM		0
c682	c682.a2	c682.a2.a1	tr|A0A2A6ZKP7|A0A2A6ZKP7_9FIRM		0
c684	c684.a1	c684.a1.a1	tr|A8SBT2|A8SBT2_9FIRM		0
c685	c685.a1	c685.a1.a1	tr|A8SEH6|A8SEH6_9FIRM		0
c685	c685.a2	c685.a2.a1	tr|A0A2A6ZLH2|A0A2A6ZLH2_9FIRM		0
c686	c686.a1	c686.a1.a1	tr|A8SEY2|A8SEY2_9FIRM		0
c687	c687.a1	c687.a1.a1	tr|A8SGC8|A8SGC8_9FIRM		0
c688	c688.a1	c688.a1.a1	tr|A8S6G0|A8S6G0_9FIRM		0
c689	c689.a1	c689.a1.a1	tr|A8S7I8|A8S7I8_9FIRM		0
c690	c690.a1	c690.a1.a1	tr|A8SAW8|A8SAW8_9FIRM		0
c690	c690.a2	c690.a2.a1	tr|A0A2A6ZHQ0|A0A2A6ZHQ0_9FIRM		0
c691	c691.a1	c691.a1.a1	tr|A8SBY7|A8SBY7_9FIRM		0
c692	c692.a1	c692.a1.a1	tr|A8SCY1|A8SCY1_9FIRM		0
c693	c693.a1	c693.a1.a1	tr|A8SDG8|A8SDG8_9FIRM		0
c694	c694.a1	c694.a1.a1	tr|A8SE39|A8SE39_9FIRM		0
c695	c695.a2	c695.a2.a1	tr|A0A2A6ZJ16|A0A2A6ZJ16_9FIRM		0
c696	c696.a1	c696.a1.a1	tr|A0A2A6ZS18|A0A2A6ZS18_9FIRM		0
c697	c697.a1	c697.a1.a1	tr|A0A2A6ZJ05|A0A2A6ZJ05_9FIRM		0
c697	c697.a2	c697.a2.a1	tr|A8SAB9|A8SAB9_9FIRM		0
c698	c698.a1	c698.a1.a1	tr|A8SBA9|A8SBA9_9FIRM		0
c699	c699.a1	c699.a1.a1	tr|A8SD74|A8SD74_9FIRM		0
c700	c700.a1	c700.a1.a1	tr|A8SDM8|A8SDM8_9FIRM		0
c700	c700.a2	c700.a2.a1	tr|A0A2A6ZI73|A0A2A6ZI73_9FIRM		0
c701	c701.a1	c701.a1.a1	tr|A8SEJ0|A8SEJ0_9FIRM		0
c701	c701.a3	c701.a3.a1	tr|A0A2A6ZLL2|A0A2A6ZLL2_9FIRM		0
c702	c702.a1	c702.a1.a1	tr|A8SFV0|A8SFV0_9FIRM		0
c703	c703.a1	c703.a1.a1	tr|A8SGE5|A8SGE5_9FIRM		0
c704	c704.a1	c704.a1.a1	tr|A8SGZ3|A8SGZ3_9FIRM		0
c705	c705.a1	c705.a1.a1	tr|A0A2A6ZHE2|A0A2A6ZHE2_9FIRM		0
c706	c706.a1	c706.a1.a1	tr|A8S854|A8S854_9FIRM		0
c707	c707.a1	c707.a1.a1	tr|A8S9D4|A8S9D4_9FIRM		0
c707	c707.a2	c707.a2.a1	tr|A0A2A6ZK63|A0A2A6ZK63_9FIRM		0
c707	c707.a3	c707.a3.a1	tr|C7H8L2|C7H8L2_FAEPA		0
c708	c708.a1	c708.a1.a1	tr|A8SAK8|A8SAK8_9FIRM		0
c709	c709.a1	c709.a1.a1	tr|A8SCW5|A8SCW5_9FIRM		0
c709	c709.a2	c709.a2.a1	tr|A0A2A6ZIK2|A0A2A6ZIK2_9FIRM		0
c710	c710.a1	c710.a1.a1	tr|A8SE72|A8SE72_9FIRM		0
c712	c712.a1	c712.a1.a1	tr|A0A2A6ZLS5|A0A2A6ZLS5_9FIRM		0
c713	c713.a1	c713.a1.a1	tr|A8S883|A8S883_9FIRM		0
c713	c713.a2	c713.a2.a1	tr|A8SC57|A8SC57_9FIRM		0
c714	c714.a1	c714.a1.a1	tr|A0A2A6ZH52|A0A2A6ZH52_9FIRM		0
c715	c715.a1	c715.a1.a1	tr|A8S7J4|A8S7J4_9FIRM		0
c717	c717.a1	c717.a1.a1	tr|A8SG95|A8SG95_9FIRM		0
c718	c718.a1	c718.a1.a1	tr|A8SGT7|A8SGT7_9FIRM		0
c719	c719.a2	c719.a2.a1	tr|A8SGE2|A8SGE2_9FIRM		0
c719	c719.a3	c719.a3.a1	tr|A0A2A6ZG75|A0A2A6ZG75_9FIRM		0
c722	c722.a1	c722.a1.a1	tr|A0A2A6ZFR6|A0A2A6ZFR6_9FIRM		0
c723	c723.a1	c723.a1.a1	tr|A0A2A6ZI82|A0A2A6ZI82_9FIRM		0
c724	c724.a1	c724.a1.a1	tr|A0A2A6ZK11|A0A2A6ZK11_9FIRM		0
c725	c725.a1	c725.a1.a1	tr|A8S7L0|A8S7L0_9FIRM		0
c726	c726.a1	c726.a1.a1	tr|A8SD42|A8SD42_9FIRM		0
c727	c727.a1	c727.a1.a1	tr|A8SEY5|A8SEY5_9FIRM		0
c727	c727.a2	c727.a2.a1	tr|A0A2A6ZGT7|A0A2A6ZGT7_9FIRM		0
c728	c728.a1	c728.a1.a1	tr|A8SG12|A8SG12_9FIRM		0
c731	c731.a1	c731.a1.a1	tr|A0A2A6ZGJ4|A0A2A6ZGJ4_9FIRM		0
c732	c732.a1	c732.a1.a1	tr|A0A2A6ZHJ6|A0A2A6ZHJ6_9FIRM		0
c733	c733.a1	c733.a1.a1	tr|A0A2A6ZHQ5|A0A2A6ZHQ5_9FIRM		0
c734	c734.a1	c734.a1.a1	tr|A0A2A6ZIH3|A0A2A6ZIH3_9FIRM		0
c734	c734.a2	c734.a2.a1	tr|A8SCW2|A8SCW2_9FIRM		0
c739	c739.a2	c739.a2.a1	tr|A0A2A6ZIT6|A0A2A6ZIT6_9FIRM		0
c740	c740.a1	c740.a1.a1	tr|A8SAD3|A8SAD3_9FIRM		0
c741	c741.a1	c741.a1.a1	tr|A8SEL2|A8SEL2_9FIRM		0
c742	c742.a1	c742.a1.a1	tr|A8S6G8|A8S6G8_9FIRM		0
c743	c743.a1	c743.a1.a1	tr|A8SGE4|A8SGE4_9FIRM		0
c744	c744.a1	c744.a1.a1	tr|A0A2A6ZM55|A0A2A6ZM55_9FIRM		0
c745	c745.a1	c745.a1.a1	tr|A8S7J5|A8S7J5_9FIRM		0
c746	c746.a1	c746.a1.a1	tr|A8S7L8|A8S7L8_9FIRM		0
c747	c747.a1	c747.a1.a1	tr|A8SEW1|A8SEW1_9FIRM		0
c748	c748.a1	c748.a1.a1	tr|A8S947|A8S947_9FIRM		0
c748	c748.a2	c748.a2.a1	tr|A0A2A6ZKR7|A0A2A6ZKR7_9FIRM		0
c749	c749.a1	c749.a1.a1	tr|A8SAC6|A8SAC6_9FIRM		0
c750	c750.a1	c750.a1.a1	tr|A8SFD1|A8SFD1_9FIRM		0
c750	c750.a2	c750.a2.a1	tr|A0A2A6ZGY6|A0A2A6ZGY6_9FIRM		0
c751	c751.a1	c751.a1.a1	tr|A8SFG8|A8SFG8_9FIRM		0
c751	c751.a2	c751.a2.a1	tr|A0A2A6ZHF8|A0A2A6ZHF8_9FIRM		0
c752	c752.a1	c752.a1.a1	tr|A8SFP7|A8SFP7_9FIRM		0
c753	c753.a1	c753.a1.a1	tr|A8S6Q7|A8S6Q7_9FIRM		0
c754	c754.a1	c754.a1.a1	tr|A8SEM5|A8SEM5_9FIRM		0
c755	c755.a1	c755.a1.a1	tr|A8SF34|A8SF34_9FIRM		0
c755	c755.a2	c755.a2.a1	tr|A0A2A6ZGZ8|A0A2A6ZGZ8_9FIRM		0
c756	c756.a1	c756.a1.a1	tr|A8SFI8|A8SFI8_9FIRM		0
c759	c759.a1	c759.a1.a1	tr|A8SAD7|A8SAD7_9FIRM		0
c759	c759.a3	c759.a3.a1	tr|A0A2A6ZJ58|A0A2A6ZJ58_9FIRM		0
c760	c760.a1	c760.a1.a1	tr|A8SAK7|A8SAK7_9FIRM		0
c761	c761.a1	c761.a1.a1	tr|A8SCP6|A8SCP6_9FIRM		0
c762	c762.a1	c762.a1.a1	tr|A8SGV4|A8SGV4_9FIRM		0
c763	c763.a1	c763.a1.a1	tr|A0A2A6ZJ61|A0A2A6ZJ61_9FIRM		0
c764	c764.a1	c764.a1.a1	tr|A0A2A6ZI36|A0A2A6ZI36_9FIRM		0
c764	c764.a2	c764.a2.a1	tr|A8SDG2|A8SDG2_9FIRM		0
c765	c765.a1	c765.a1.a1	tr|A0A2A6ZIJ8|A0A2A6ZIJ8_9FIRM		0
c766	c766.a1	c766.a1.a1	tr|A0A2A6ZIX8|A0A2A6ZIX8_9FIRM		0
c766	c766.a2	c766.a2.a1	tr|A8SD41|A8SD41_9FIRM		0
c767	c767.a1	c767.a1.a1	tr|A0A2A6ZMA3|A0A2A6ZMA3_9FIRM		0
c767	c767.a2	c767.a2.a1	tr|A8S7G6|A8S7G6_9FIRM		0
c768	c768.a1	c768.a1.a1	tr|A8S609|A8S609_9FIRM		0
c769	c769.a1	c769.a1.a1	tr|A8S615|A8S615_9FIRM		0
c770	c770.a1	c770.a1.a1	tr|A8SCQ1|A8SCQ1_9FIRM		0
c771	c771.a1	c771.a1.a1	tr|A8SD72|A8SD72_9FIRM		0
c772	c772.a1	c772.a1.a1	tr|A8SEZ5|A8SEZ5_9FIRM		0
c773	c773.a1	c773.a1.a1	tr|A8SF51|A8SF51_9FIRM		0
c775	c775.a1	c775.a1.a1	tr|A0A2A6ZFX2|A0A2A6ZFX2_9FIRM		0
c776	c776.a1	c776.a1.a1	tr|A0A2A6ZHX2|A0A2A6ZHX2_9FIRM		0
c778	c778.a1	c778.a1.a1	tr|A0A2A6ZHQ7|A0A2A6ZHQ7_9FIRM		0
c779	c779.a1	c779.a1.a1	tr|A8S7E6|A8S7E6_9FIRM		0
c779	c779.a2	c779.a2.a1	tr|C7H5X7|C7H5X7_FAEPA		0
c780	c780.a1	c780.a1.a1	tr|A8S7K0|A8S7K0_9FIRM		0
c781	c781.a1	c781.a1.a1	tr|A8S9U3|A8S9U3_9FIRM		0
c782	c782.a1	c782.a1.a1	tr|A8SDN3|A8SDN3_9FIRM		0
c784	c784.a1	c784.a1.a1	tr|A8SF16|A8SF16_9FIRM		0
c785	c785.a1	c785.a1.a1	tr|A8SFT6|A8SFT6_9FIRM		0
c786	c786.a1	c786.a1.a1	tr|A8SFT7|A8SFT7_9FIRM		0
c787	c787.a1	c787.a1.a1	tr|A8SGF5|A8SGF5_9FIRM		0
c788	c788.a1	c788.a1.a1	tr|A8SH22|A8SH22_9FIRM		0
c789	c789.a1	c789.a1.a1	tr|A0A2A6ZJW0|A0A2A6ZJW0_9FIRM		0
c790	c790.a1	c790.a1.a1	tr|A0A2A6ZK37|A0A2A6ZK37_9FIRM		0
c791	c791.a1	c791.a1.a1	tr|A0A2A6ZKJ7|A0A2A6ZKJ7_9FIRM		0
c792	c792.a1	c792.a1.a1	tr|A0A2A6ZLH4|A0A2A6ZLH4_9FIRM		0
c793	c793.a1	c793.a1.a1	tr|A0A2A6ZLR5|A0A2A6ZLR5_9FIRM		0
c794	c794.a1	c794.a1.a1	tr|A8SAX2|A8SAX2_9FIRM		0
c795	c795.a1	c795.a1.a1	tr|A8SEV3|A8SEV3_9FIRM		0
c796	c796.a1	c796.a1.a1	tr|A8SFA5|A8SFA5_9FIRM		0
c797	c797.a1	c797.a1.a1	tr|A8SFF8|A8SFF8_9FIRM		0
c798	c798.a1	c798.a1.a1	tr|A8SH56|A8SH56_9FIRM		0
c804	c804.a1	c804.a1.a1	tr|A8SCE6|A8SCE6_9FIRM		0
c806	c806.a1	c806.a1.a1	tr|A0A2A6ZFE8|A0A2A6ZFE8_9FIRM		0
c807	c807.a1	c807.a1.a1	tr|A0A2A6ZFK7|A0A2A6ZFK7_9FIRM		0
c808	c808.a1	c808.a1.a1	tr|A0A2A6ZFS2|A0A2A6ZFS2_9FIRM		0
c809	c809.a1	c809.a1.a1	tr|A0A2A6ZHE0|A0A2A6ZHE0_9FIRM		0
c810	c810.a1	c810.a1.a1	tr|A0A2A6ZI44|A0A2A6ZI44_9FIRM		0
c811	c811.a1	c811.a1.a1	tr|A0A2A6ZII0|A0A2A6ZII0_9FIRM		0
c812	c812.a1	c812.a1.a1	tr|A0A2A6ZIQ0|A0A2A6ZIQ0_9FIRM		0
c813	c813.a1	c813.a1.a1	tr|A0A2A6ZIR2|A0A2A6ZIR2_9FIRM		0
c814	c814.a1	c814.a1.a1	tr|A0A2A6ZJG6|A0A2A6ZJG6_9FIRM		0
c815	c815.a1	c815.a1.a1	tr|A0A2A6ZJN4|A0A2A6ZJN4_9FIRM		0
c816	c816.a1	c816.a1.a1	tr|A0A2A6ZK68|A0A2A6ZK68_9FIRM		0
c817	c817.a1	c817.a1.a1	tr|A0A2A6ZK72|A0A2A6ZK72_9FIRM		0
c818	c818.a1	c818.a1.a1	tr|A0A2A6ZKE6|A0A2A6ZKE6_9FIRM		0
c819	c819.a1	c819.a1.a1	tr|A0A2A6ZKF5|A0A2A6ZKF5_9FIRM		0
c820	c820.a1	c820.a1.a1	tr|A0A2A6ZKT6|A0A2A6ZKT6_9FIRM		0
c821	c821.a1	c821.a1.a1	tr|A0A2A6ZME6|A0A2A6ZME6_9FIRM		0
c822	c822.a1	c822.a1.a1	tr|A8SBB7|A8SBB7_9FIRM		0
c823	c823.a1	c823.a1.a1	tr|A8SCX4|A8SCX4_9FIRM		0
c824	c824.a1	c824.a1.a1	tr|A8SEY4|A8SEY4_9FIRM		0
c824	c824.a2	c824.a2.a1	tr|A0A2A6ZH44|A0A2A6ZH44_9FIRM		0
c841	c841.a2	c841.a2.a1	tr|A0A2A6ZIX2|A0A2A6ZIX2_9FIRM		0
c842	c842.a1	c842.a1.a1	tr|A8SEF2|A8SEF2_9FIRM		0
c842	c842.a2	c842.a2.a1	tr|A0A2A6ZLC3|A0A2A6ZLC3_9FIRM		0
c843	c843.a1	c843.a1.a1	tr|A8SEM9|A8SEM9_9FIRM		0
c843	c843.a2	c843.a2.a1	tr|A0A2A6ZK73|A0A2A6ZK73_9FIRM		0
c844	c844.a2	c844.a2.a1	tr|A8SFL9|A8SFL9_9FIRM		0
c845	c845.a1	c845.a1.a1	tr|A0A2A6ZJZ8|A0A2A6ZJZ8_9FIRM		0
c845	c845.a2	c845.a2.a1	tr|A8S6P3|A8S6P3_9FIRM		0
c847	c847.a1	c847.a1.a1	tr|A8S6D3|A8S6D3_9FIRM		0
c848	c848.a1	c848.a1.a1	tr|A8S837|A8S837_9FIRM		0
c849	c849.a1	c849.a1.a1	tr|A8SG79|A8SG79_9FIRM		0
c850	c850.a1	c850.a1.a1	tr|A8SH51|A8SH51_9FIRM		0
c851	c851.a1	c851.a1.a1	tr|A0A2A6ZIK5|A0A2A6ZIK5_9FIRM		0
c852	c852.a1	c852.a1.a1	tr|A0A1Q6QTX1|A0A1Q6QTX1_9FIRM		0
c852	c852.a2	c852.a2.a1	tr|A8SAW2|A8SAW2_9FIRM		0
c852	c852.a4	c852.a4.a1	tr|D4JYH1|D4JYH1_9FIRM		0
c853	c853.a1	c853.a1.a1	tr|A8S844|A8S844_9FIRM		0
c853	c853.a2	c853.a2.a1	tr|A0A2A6ZI94|A0A2A6ZI94_9FIRM		0
c854	c854.a1	c854.a1.a1	tr|A8SBS5|A8SBS5_9FIRM		0
c854	c854.a2	c854.a2.a1	tr|A0A2A6ZKJ5|A0A2A6ZKJ5_9FIRM		0
c855	c855.a1	c855.a1.a1	tr|A8SDH1|A8SDH1_9FIRM		0
c855	c855.a2	c855.a2.a1	tr|A0A2A6ZFE7|A0A2A6ZFE7_9FIRM		0
c856	c856.a1	c856.a1.a1	tr|A8SFF1|A8SFF1_9FIRM		0
c857	c857.a1	c857.a1.a1	tr|A0A173YYR5|A0A173YYR5_9FIRM		0
c858	c858.a1	c858.a1.a1	tr|A0A2A6ZLT3|A0A2A6ZLT3_9FIRM		0
c859	c859.a1	c859.a1.a1	tr|A8S7T2|A8S7T2_9FIRM		0
c860	c860.a1	c860.a1.a1	tr|A8S9Y6|A8S9Y6_9FIRM		0
c861	c861.a1	c861.a1.a1	tr|A8SFQ7|A8SFQ7_9FIRM		0
c862	c862.a1	c862.a1.a1	tr|A8SGX3|A8SGX3_9FIRM		0
c863	c863.a1	c863.a1.a1	tr|A8SHW9|A8SHW9_9FIRM		0
c864	c864.a2	c864.a2.a1	tr|A8SHY8|A8SHY8_9FIRM		0
c864	c864.a3	c864.a3.a1	tr|A0A2A6ZLJ8|A0A2A6ZLJ8_9FIRM		0
c865	c865.a1	c865.a1.a1	tr|A8S6I8|A8S6I8_9FIRM		0
c866	c866.a1	c866.a1.a1	tr|A8S6Q9|A8S6Q9_9FIRM		0
c867	c867.a1	c867.a1.a1	tr|A8S8C9|A8S8C9_9FIRM		0
c868	c868.a1	c868.a1.a1	tr|A8SBE4|A8SBE4_9FIRM		0
c869	c869.a1	c869.a1.a1	tr|A8SF73|A8SF73_9FIRM		0
c870	c870.a1	c870.a1.a1	tr|A8SFC3|A8SFC3_9FIRM		0
c870	c870.a2	c870.a2.a1	tr|A0A2A6ZH46|A0A2A6ZH46_9FIRM		0
c871	c871.a1	c871.a1.a1	tr|A8SG91|A8SG91_9FIRM		0
c871	c871.a2	c871.a2.a1	tr|C7HAS8|C7HAS8_FAEPA		0
c872	c872.a1	c872.a1.a1	tr|A8SGP8|A8SGP8_9FIRM		0
c873	c873.a1	c873.a1.a1	tr|A8SI04|A8SI04_9FIRM		0
c877	c877.a1	c877.a1.a1	tr|A0A2A6ZIS5|A0A2A6ZIS5_9FIRM		0
c878	c878.a1	c878.a1.a1	tr|A0A2A6ZGU8|A0A2A6ZGU8_9FIRM		0
c879	c879.a1	c879.a1.a1	tr|A8S9R2|A8S9R2_9FIRM		0
c880	c880.a1	c880.a1.a1	tr|A0A2A6ZGJ6|A0A2A6ZGJ6_9FIRM		0
c881	c881.a1	c881.a1.a1	tr|A0A2A6ZH34|A0A2A6ZH34_9FIRM		0
c882	c882.a1	c882.a1.a1	tr|A0A2A6ZHC8|A0A2A6ZHC8_9FIRM		0
c883	c883.a1	c883.a1.a1	tr|A0A2A6ZHY9|A0A2A6ZHY9_9FIRM		0
c883	c883.a2	c883.a2.a1	tr|C7H272|C7H272_FAEPA		0
c884	c884.a1	c884.a1.a1	tr|A0A2A6ZIE0|A0A2A6ZIE0_9FIRM		0
c885	c885.a1	c885.a1.a1	tr|A0A2A6ZIT2|A0A2A6ZIT2_9FIRM		0
c886	c886.a1	c886.a1.a1	tr|A0A2A6ZKF2|A0A2A6ZKF2_9FIRM		0
c887	c887.a1	c887.a1.a1	tr|A0A2A6ZKG3|A0A2A6ZKG3_9FIRM		0
c888	c888.a1	c888.a1.a1	tr|A0A2A6ZKM5|A0A2A6ZKM5_9FIRM		0
c888	c888.a2	c888.a2.a1	tr|A8SE22|A8SE22_9FIRM		0
c889	c889.a1	c889.a1.a1	tr|A8S7C0|A8S7C0_9FIRM		0
c890	c890.a1	c890.a1.a1	tr|A8S847|A8S847_9FIRM		0
c891	c891.a1	c891.a1.a1	tr|A8S9X9|A8S9X9_9FIRM		0
c892	c892.a1	c892.a1.a1	tr|A8SBV6|A8SBV6_9FIRM		0
c893	c893.a1	c893.a1.a1	tr|A8SC15|A8SC15_9FIRM		0
c894	c894.a1	c894.a1.a1	tr|A8SDA2|A8SDA2_9FIRM		0
c895	c895.a1	c895.a1.a1	tr|A8SER9|A8SER9_9FIRM		0
c896	c896.a1	c896.a1.a1	tr|A8SFB7|A8SFB7_9FIRM		0
c897	c897.a1	c897.a1.a1	tr|A8SFR4|A8SFR4_9FIRM		0
c898	c898.a1	c898.a1.a1	tr|A8SGF7|A8SGF7_9FIRM		0
c899	c899.a1	c899.a1.a1	tr|A8SH25|A8SH25_9FIRM		0
c900	c900.a1	c900.a1.a1	tr|A8SI09|A8SI09_9FIRM		0
c906	c906.a1	c906.a1.a1	tr|A0A2A6ZIU3|A0A2A6ZIU3_9FIRM		0
c907	c907.a1	c907.a1.a1	tr|A0A2A6ZLC8|A0A2A6ZLC8_9FIRM		0
c908	c908.a1	c908.a1.a1	tr|A0A2A6ZM93|A0A2A6ZM93_9FIRM		0
c909	c909.a1	c909.a1.a1	tr|A8S997|A8S997_9FIRM		0
c912	c912.a1	c912.a1.a1	tr|A0A2A6ZFT4|A0A2A6ZFT4_9FIRM		0
c913	c913.a1	c913.a1.a1	tr|A0A2A6ZG23|A0A2A6ZG23_9FIRM		0
c914	c914.a1	c914.a1.a1	tr|A0A2A6ZGD7|A0A2A6ZGD7_9FIRM		0
c915	c915.a1	c915.a1.a1	tr|A0A2A6ZGP1|A0A2A6ZGP1_9FIRM		0
c916	c916.a1	c916.a1.a1	tr|A0A2A6ZGP3|A0A2A6ZGP3_9FIRM		0
c917	c917.a1	c917.a1.a1	tr|A0A2A6ZGP7|A0A2A6ZGP7_9FIRM		0
c918	c918.a1	c918.a1.a1	tr|A0A2A6ZGU9|A0A2A6ZGU9_9FIRM		0
c919	c919.a1	c919.a1.a1	tr|A0A2A6ZGY4|A0A2A6ZGY4_9FIRM		0
c919	c919.a2	c919.a2.a1	tr|A8SEX7|A8SEX7_9FIRM		0
c920	c920.a1	c920.a1.a1	tr|A0A2A6ZH58|A0A2A6ZH58_9FIRM		0
c921	c921.a1	c921.a1.a1	tr|A0A2A6ZHU0|A0A2A6ZHU0_9FIRM		0
c921	c921.a2	c921.a2.a1	tr|C7H9L8|C7H9L8_FAEPA		0
c922	c922.a1	c922.a1.a1	tr|A0A2A6ZJ34|A0A2A6ZJ34_9FIRM		0
c923	c923.a1	c923.a1.a1	tr|A0A2A6ZJC6|A0A2A6ZJC6_9FIRM		0
c923	c923.a2	c923.a2.a1	tr|A8S715|A8S715_9FIRM		0
c924	c924.a1	c924.a1.a1	tr|A0A2A6ZJU0|A0A2A6ZJU0_9FIRM		0
c925	c925.a1	c925.a1.a1	tr|A0A2A6ZJZ0|A0A2A6ZJZ0_9FIRM		0
c926	c926.a1	c926.a1.a1	tr|A0A2A6ZKJ9|A0A2A6ZKJ9_9FIRM		0
c927	c927.a1	c927.a1.a1	tr|A0A2A6ZKL3|A0A2A6ZKL3_9FIRM		0
c928	c928.a1	c928.a1.a1	tr|A0A2A6ZL22|A0A2A6ZL22_9FIRM		0
c929	c929.a1	c929.a1.a1	tr|A0A2A6ZL25|A0A2A6ZL25_9FIRM		0
c929	c929.a2	c929.a2.a1	tr|A8S647|A8S647_9FIRM		0
c930	c930.a1	c930.a1.a1	tr|A0A2A6ZLF8|A0A2A6ZLF8_9FIRM		0
c931	c931.a1	c931.a1.a1	tr|A0A2A6ZLR8|A0A2A6ZLR8_9FIRM		0
c932	c932.a1	c932.a1.a1	tr|A0A2A6ZMD2|A0A2A6ZMD2_9FIRM		0
c932	c932.a2	c932.a2.a1	tr|A8SA01|A8SA01_9FIRM		0
c933	c933.a1	c933.a1.a1	tr|A8S743|A8S743_9FIRM		0
c934	c934.a1	c934.a1.a1	tr|A8S7U5|A8S7U5_9FIRM		0
c934	c934.a2	c934.a2.a1	tr|A0A2A6ZG64|A0A2A6ZG64_9FIRM		0
c935	c935.a1	c935.a1.a1	tr|A8S839|A8S839_9FIRM		0
c936	c936.a1	c936.a1.a1	tr|A8SA94|A8SA94_9FIRM		0
c937	c937.a1	c937.a1.a1	tr|A8SBP4|A8SBP4_9FIRM		0
c939	c939.a1	c939.a1.a1	tr|A8SC25|A8SC25_9FIRM		0
c940	c940.a1	c940.a1.a1	tr|A8SFU7|A8SFU7_9FIRM		0
c941	c941.a1	c941.a1.a1	tr|A8SGQ1|A8SGQ1_9FIRM		0
c942	c942.a1	c942.a1.a1	tr|A8SGU9|A8SGU9_9FIRM		0
c952	c952.a3	c952.a3.a1	tr|A8S842|A8S842_9FIRM		0
c964	c964.a2	c964.a2.a1	tr|A8S8L0|A8S8L0_9FIRM		0
c968	c968.a1	c968.a1.a1	tr|A8SE43|A8SE43_9FIRM		0
c970	c970.a1	c970.a1.a1	tr|A8S5X8|A8S5X8_9FIRM		0
c971	c971.a1	c971.a1.a1	tr|A8SAV9|A8SAV9_9FIRM		0
c972	c972.a1	c972.a1.a1	tr|A8SAZ4|A8SAZ4_9FIRM		0
c973	c973.a1	c973.a1.a1	tr|A8SCT2|A8SCT2_9FIRM		0
c974	c974.a1	c974.a1.a1	tr|A8SDZ7|A8SDZ7_9FIRM		0
c975	c975.a1	c975.a1.a1	tr|A8SGU2|A8SGU2_9FIRM		0
c976	c976.a1	c976.a1.a1	tr|A0A2A6ZK02|A0A2A6ZK02_9FIRM		0
c977	c977.a1	c977.a1.a1	tr|A0A2A6ZH64|A0A2A6ZH64_9FIRM		0
c978	c978.a1	c978.a1.a1	tr|A8SA31|A8SA31_9FIRM		0
c979	c979.a1	c979.a1.a1	tr|A0A2A6ZM96|A0A2A6ZM96_9FIRM		0
c980	c980.a1	c980.a1.a1	tr|A8S723|A8S723_9FIRM		0
c981	c981.a1	c981.a1.a1	tr|A8S735|A8S735_9FIRM		0
c982	c982.a1	c982.a1.a1	tr|A8S9H3|A8S9H3_9FIRM		0
c983	c983.a1	c983.a1.a1	tr|A8SCM3|A8SCM3_9FIRM		0
c984	c984.a1	c984.a1.a1	tr|A8SEV0|A8SEV0_9FIRM		0
c985	c985.a1	c985.a1.a1	tr|A0A2A6ZFM7|A0A2A6ZFM7_9FIRM		0
c985	c985.a2	c985.a2.a1	tr|A8SD68|A8SD68_9FIRM		0
c986	c986.a1	c986.a1.a1	tr|A0A2A6ZSP6|A0A2A6ZSP6_9FIRM		0
c987	c987.a1	c987.a1.a1	tr|A0A2A6ZG56|A0A2A6ZG56_9FIRM		0
c988	c988.a1	c988.a1.a1	tr|A0A2A6ZJH6|A0A2A6ZJH6_9FIRM		0
c989	c989.a1	c989.a1.a1	tr|A0A2A6ZI97|A0A2A6ZI97_9FIRM		0
c990	c990.a1	c990.a1.a1	tr|A0A2A6ZKB4|A0A2A6ZKB4_9FIRM		0
c991	c991.a1	c991.a1.a1	tr|A8S6F6|A8S6F6_9FIRM		0
c992	c992.a1	c992.a1.a1	tr|A8S717|A8S717_9FIRM		0
c993	c993.a1	c993.a1.a1	tr|A8SAF6|A8SAF6_9FIRM		0
c994	c994.a1	c994.a1.a1	tr|A8SC21|A8SC21_9FIRM		0
c995	c995.a1	c995.a1.a1	tr|A8SCP9|A8SCP9_9FIRM		0
c996	c996.a1	c996.a1.a1	tr|A8SE96|A8SE96_9FIRM		0
c997	c997.a1	c997.a1.a1	tr|A8SFU6|A8SFU6_9FIRM		0
c998	c998.a1	c998.a1.a1	tr|A8SG89|A8SG89_9FIRM		0
c999	c999.a1	c999.a1.a1	tr|A8SGY4|A8SGY4_9FIRM		0
d1000	d1000.a1	d1000.a1.a1	tr|A0A2A6ZK01|A0A2A6ZK01_9FIRM		0
d1001	d1001.a1	d1001.a1.a1	tr|A0A2A6ZKR5|A0A2A6ZKR5_9FIRM		0
d1001	d1001.a2	d1001.a2.a1	tr|D4JZJ2|D4JZJ2_9FIRM		0
d1002	d1002.a1	d1002.a1.a1	tr|A0A2A6ZLI8|A0A2A6ZLI8_9FIRM		0
d1003	d1003.a1	d1003.a1.a1	tr|A0A2A6ZLV3|A0A2A6ZLV3_9FIRM		0
d1004	d1004.a1	d1004.a1.a1	tr|A8SAY7|A8SAY7_9FIRM		0
d1006	d1006.a1	d1006.a1.a1	tr|A0A2A6ZFJ8|A0A2A6ZFJ8_9FIRM		0
d1007	d1007.a1	d1007.a1.a1	tr|A0A2A6ZFY3|A0A2A6ZFY3_9FIRM		0
d1007	d1007.a2	d1007.a2.a1	tr|A8SAW1|A8SAW1_9FIRM		0
d1008	d1008.a1	d1008.a1.a1	tr|A0A2A6ZJE0|A0A2A6ZJE0_9FIRM		0
d1008	d1008.a2	d1008.a2.a1	tr|A8S603|A8S603_9FIRM		0
d1009	d1009.a1	d1009.a1.a1	tr|A0A2A6ZLB2|A0A2A6ZLB2_9FIRM		0
d1010	d1010.a1	d1010.a1.a1	tr|A0A2A6ZLX8|A0A2A6ZLX8_9FIRM		0
d1010	d1010.a2	d1010.a2.a1	tr|A8S7E3|A8S7E3_9FIRM		0
d1011	d1011.a1	d1011.a1.a1	tr|A0A2A6ZLZ7|A0A2A6ZLZ7_9FIRM		0
d1012	d1012.a1	d1012.a1.a1	tr|A8S644|A8S644_9FIRM		0
d1013	d1013.a1	d1013.a1.a1	tr|A8S6E4|A8S6E4_9FIRM		0
d1014	d1014.a1	d1014.a1.a1	tr|A8S6M0|A8S6M0_9FIRM		0
d1015	d1015.a1	d1015.a1.a1	tr|A8S7B7|A8S7B7_9FIRM		0
d1016	d1016.a1	d1016.a1.a1	tr|A8S7B8|A8S7B8_9FIRM		0
d1017	d1017.a1	d1017.a1.a1	tr|A8S824|A8S824_9FIRM		0
d1019	d1019.a1	d1019.a1.a1	tr|A8S9H9|A8S9H9_9FIRM		0
d1020	d1020.a1	d1020.a1.a1	tr|A8S9U8|A8S9U8_9FIRM		0
d1021	d1021.a1	d1021.a1.a1	tr|A8SA91|A8SA91_9FIRM		0
d1022	d1022.a1	d1022.a1.a1	tr|A8SAD1|A8SAD1_9FIRM		0
d1023	d1023.a1	d1023.a1.a1	tr|A8SCY8|A8SCY8_9FIRM		0
d1024	d1024.a1	d1024.a1.a1	tr|A8SDU3|A8SDU3_9FIRM		0
d1025	d1025.a1	d1025.a1.a1	tr|A8SE24|A8SE24_9FIRM		0
d1026	d1026.a1	d1026.a1.a1	tr|A8SEJ1|A8SEJ1_9FIRM		0
d1027	d1027.a1	d1027.a1.a1	tr|A8SEL3|A8SEL3_9FIRM		0
d1028	d1028.a1	d1028.a1.a1	tr|A8SET4|A8SET4_9FIRM		0
d1029	d1029.a1	d1029.a1.a1	tr|A8SFI9|A8SFI9_9FIRM		0
d1030	d1030.a1	d1030.a1.a1	tr|A8SFU8|A8SFU8_9FIRM		0
d1032	d1032.a1	d1032.a1.a1	tr|A8SGV5|A8SGV5_9FIRM		0
d1039	d1039.a1	d1039.a1.a1	tr|A0A2A6ZG82|A0A2A6ZG82_9FIRM		0
d1041	d1041.a1	d1041.a1.a1	tr|A0A2A6ZII6|A0A2A6ZII6_9FIRM		0
d1042	d1042.a1	d1042.a1.a1	tr|A0A2A6ZIY0|A0A2A6ZIY0_9FIRM		0
d1043	d1043.a1	d1043.a1.a1	tr|A0A2A6ZJJ8|A0A2A6ZJJ8_9FIRM		0
d1044	d1044.a1	d1044.a1.a1	tr|A0A2A6ZLB7|A0A2A6ZLB7_9FIRM		0
d1045	d1045.a1	d1045.a1.a1	tr|A0A2A7ABL9|A0A2A7ABL9_9FIRM		0
d1046	d1046.a1	d1046.a1.a1	tr|A0A2A6ZGT4|A0A2A6ZGT4_9FIRM		0
d1047	d1047.a1	d1047.a1.a1	tr|A0A2A6ZHA7|A0A2A6ZHA7_9FIRM		0
d1048	d1048.a1	d1048.a1.a1	tr|A0A2A6ZIE2|A0A2A6ZIE2_9FIRM		0
d1049	d1049.a1	d1049.a1.a1	tr|A0A2A6ZJV2|A0A2A6ZJV2_9FIRM		0
d1050	d1050.a1	d1050.a1.a1	tr|A0A2A6ZKU7|A0A2A6ZKU7_9FIRM		0
d1051	d1051.a1	d1051.a1.a1	tr|A0A2A6ZLI2|A0A2A6ZLI2_9FIRM		0
d1052	d1052.a1	d1052.a1.a1	tr|A8S909|A8S909_9FIRM		0
d1053	d1053.a1	d1053.a1.a1	tr|A0A2A6ZFH3|A0A2A6ZFH3_9FIRM		0
d1054	d1054.a1	d1054.a1.a1	tr|A0A2A6ZFS0|A0A2A6ZFS0_9FIRM		0
d1055	d1055.a1	d1055.a1.a1	tr|A0A2A6ZG01|A0A2A6ZG01_9FIRM		0
d1056	d1056.a1	d1056.a1.a1	tr|A0A2A6ZG85|A0A2A6ZG85_9FIRM		0
d1057	d1057.a1	d1057.a1.a1	tr|A0A2A6ZG88|A0A2A6ZG88_9FIRM		0
d1058	d1058.a1	d1058.a1.a1	tr|A0A2A6ZGA0|A0A2A6ZGA0_9FIRM		0
d1059	d1059.a1	d1059.a1.a1	tr|A0A2A6ZGB5|A0A2A6ZGB5_9FIRM		0
d1060	d1060.a1	d1060.a1.a1	tr|A0A2A6ZH43|A0A2A6ZH43_9FIRM		0
d1061	d1061.a1	d1061.a1.a1	tr|A0A2A6ZHD6|A0A2A6ZHD6_9FIRM		0
d1062	d1062.a1	d1062.a1.a1	tr|A0A2A6ZIC3|A0A2A6ZIC3_9FIRM		0
d1063	d1063.a1	d1063.a1.a1	tr|A0A2A6ZIE5|A0A2A6ZIE5_9FIRM		0
d1064	d1064.a1	d1064.a1.a1	tr|A0A2A6ZIM9|A0A2A6ZIM9_9FIRM		0
d1065	d1065.a1	d1065.a1.a1	tr|A0A2A6ZIN7|A0A2A6ZIN7_9FIRM		0
d1065	d1065.a2	d1065.a2.a1	tr|A8S8F5|A8S8F5_9FIRM		0
d1066	d1066.a1	d1066.a1.a1	tr|A0A2A6ZJ99|A0A2A6ZJ99_9FIRM		0
d1067	d1067.a1	d1067.a1.a1	tr|A0A2A6ZJJ2|A0A2A6ZJJ2_9FIRM		0
d1068	d1068.a1	d1068.a1.a1	tr|A0A2A6ZJW2|A0A2A6ZJW2_9FIRM		0
[truncated: 42 more rows]

## Sheet: NSAF
Group ID	Subgroup ID	Protein ID	accession	description	Number of proteins	20230616_01_A2_165
b33	b33.a1	b33.a1.a1	sp|C7H4X2|MAM_FAEPA		1	0.0188559
c107	c107.a1	c107.a1.a1	tr|C7H9W1|C7H9W1_FAEPA		1	0.00826477
c119	c119.a1	c119.a1.a1	tr|C7H2H8|C7H2H8_FAEPA		1	0.00796017
c217	c217.a1	c217.a1.a1	tr|A8SG16|A8SG16_9FIRM		2	0.00637503
b22	b22.a2	b22.a2.a1	tr|C7H5K9|C7H5K9_FAEPA		1	0.00623873
b30	b30.a1	b30.a1.a1	tr|C7H944|C7H944_FAEPA		1	0.00620339
b34	b34.a2	b34.a2.a1	tr|C7H922|C7H922_FAEPA		1	0.00599571
a9	a9.a4	a9.a4.a1	tr|C7H3Y3|C7H3Y3_FAEPA		1	0.00594941
c148	c148.a1	c148.a1.a1	tr|C7H7V5|C7H7V5_FAEPA		1	0.00534854
a9	a9.a3	a9.a3.a1	tr|D4K340|D4K340_9FIRM		1	0.00533607
b30	b30.a2	b30.a2.a1	tr|A0A2A6ZB97|A0A2A6ZB97_9FIRM		1	0.00530435
c318	c318.a1	c318.a1.a1	tr|A0A174AS57|A0A174AS57_9FIRM		4	0.00517318
c282	c282.a2	c282.a2.a1	tr|C7H6W0|C7H6W0_FAEPA		1	0.00503717
c109	c109.a1	c109.a1.a1	tr|C7H3D1|C7H3D1_FAEPA		1	0.00503717
c162	c162.a1	c162.a1.a1	tr|C7H9W0|C7H9W0_FAEPA		1	0.00503292
c156	c156.a1	c156.a1.a1	tr|A0A2A6ZS95|A0A2A6ZS95_9FIRM		2	0.00489916
c349	c349.a1	c349.a1.a1	tr|C7H5F7|C7H5F7_FAEPA		2	0.00475042
c282	c282.a1	c282.a1.a1	tr|A0A2A6ZYQ5|A0A2A6ZYQ5_9FIRM		2	0.00474087
c370	c370.a1	c370.a1.a1	tr|A0A174AKH8|A0A174AKH8_9FIRM		4	0.00471532
c336	c336.a3	c336.a3.a1	tr|C7H2K8|C7H2K8_FAEPA		1	0.00464784
b27	b27.a2	b27.a2.a1	tr|A0A2A6ZBF9|A0A2A6ZBF9_9FIRM		1	0.00462189
b27	b27.a3	b27.a3.a1	tr|C7H936|C7H936_FAEPA		2	0.00462189
c168	c168.a2	c168.a2.a1	tr|A0A174ATB3|A0A174ATB3_9FIRM		2	0.00461801
b11	b11.a3	b11.a3.a1	tr|C7H5L0|C7H5L0_FAEPA		1	0.0045969
c501	c501.a1	c501.a1.a1	tr|A0A174AT63|A0A174AT63_9FIRM		4	0.00454867
b24	b24.a2	b24.a2.a1	tr|C7H3C8|C7H3C8_FAEPA		1	0.0045118
b27	b27.a1	b27.a1.a1	tr|A8S6Y9|A8S6Y9_9FIRM		1	0.00446252
c109	c109.a2	c109.a2.a1	tr|A8SFM5|A8SFM5_9FIRM		1	0.00444456
b26	b26.a1	b26.a1.a1	tr|C7H3V8|C7H3V8_FAEPA		1	0.00439591
b34	b34.a3	b34.a3.a1	tr|A0A2A6ZJ45|A0A2A6ZJ45_9FIRM		1	0.00431271
c116	c116.a1	c116.a1.a1	tr|A8S6Z7|A8S6Z7_9FIRM		2	0.00431098
c116	c116.a2	c116.a2.a1	tr|A0A174AUT5|A0A174AUT5_9FIRM		2	0.00431098
b97	b97.a1	b97.a1.a1	tr|C7H933|C7H933_FAEPA		1	0.0043089
b60	b60.a2	b60.a2.a1	tr|C7H938|C7H938_FAEPA		1	0.00427687
b81	b81.a2	b81.a2.a1	tr|C7H3Z7|C7H3Z7_FAEPA		1	0.00420752
b96	b96.a3	b96.a3.a1	tr|C7H935|C7H935_FAEPA		1	0.00413854
b22	b22.a1	b22.a1.a1	tr|A8SFN9|A8SFN9_9FIRM		1	0.00413497
a1	a1.a3	a1.a3.a1	tr|C7H1V2|C7H1V2_FAEPA		1	0.00411489
c168	c168.a1	c168.a1.a1	tr|A8S7A3|A8S7A3_9FIRM		1	0.0041049
c244	c244.a1	c244.a1.a1	tr|A0A2A6ZJF5|A0A2A6ZJF5_9FIRM		3	0.00409581
b11	b11.a4	b11.a4.a1	tr|D4JZK0|D4JZK0_9FIRM		1	0.00400201
a9	a9.a1	a9.a1.a1	tr|A8S8B8|A8S8B8_9FIRM		1	0.00398672
b11	b11.a2	b11.a2.a1	tr|A8SFN8|A8SFN8_9FIRM		1	0.00394793
c336	c336.a1	c336.a1.a1	tr|A0A173UQD4|A0A173UQD4_9FIRM		2	0.00391397
c178	c178.a2	c178.a2.a1	tr|A0A2A6ZJD3|A0A2A6ZJD3_9FIRM		2	0.00389051
c374	c374.a1	c374.a1.a1	tr|A0A173YPB9|A0A173YPB9_9FIRM		4	0.00386405
a5	a5.a2	a5.a2.a1	tr|C7H3C9|C7H3C9_FAEPA		1	0.00382776
c217	c217.a2	c217.a2.a1	tr|A0A1Q6QT79|A0A1Q6QT79_9FIRM		2	0.00382502
a9	a9.a2	a9.a2.a1	tr|A0A2A6ZLS8|A0A2A6ZLS8_9FIRM		1	0.00380271
c455	c455.a1	c455.a1.a1	tr|A0A2A6ZSS1|A0A2A6ZSS1_9FIRM		4	0.00379366
b34	b34.a1	b34.a1.a1	tr|A8S7A0|A8S7A0_9FIRM		1	0.00378677
b20	b20.a2	b20.a2.a1	tr|C7H8V4|C7H8V4_FAEPA		1	0.00378204
b56	b56.a1	b56.a1.a1	tr|A8S710|A8S710_9FIRM		1	0.00376034
c297	c297.a1	c297.a1.a1	tr|C7H444|C7H444_FAEPA		1	0.00374642
c244	c244.a2	c244.a2.a1	tr|A8S797|A8S797_9FIRM		1	0.00372347
b15	b15.a2	b15.a2.a1	tr|C7H5L2|C7H5L2_FAEPA		1	0.00369892
c335	c335.a1	c335.a1.a1	tr|A0A174ARQ5|A0A174ARQ5_9FIRM		3	0.00367647
b76	b76.a1	b76.a1.a1	tr|A0A173WY86|A0A173WY86_9FIRM		4	0.00364112
c156	c156.a2	c156.a2.a1	tr|A8S6Y1|A8S6Y1_9FIRM		1	0.00360233
c216	c216.a1	c216.a1.a1	tr|A0A173TBT2|A0A173TBT2_9FIRM		3	0.00360103
b30	b30.a3	b30.a3.a1	tr|A8S703|A8S703_9FIRM		1	0.00359617
b21	b21.a3	b21.a3.a1	tr|C7H5L1|C7H5L1_FAEPA		1	0.00358595
b14	b14.a3	b14.a3.a1	tr|C7H947|C7H947_FAEPA		1	0.00358249
a6	a6.a2	a6.a2.a1	tr|C7H993|C7H993_FAEPA		1	0.00358028
c148	c148.a2	c148.a2.a1	tr|A8SF02|A8SF02_9FIRM		1	0.00356569
b22	b22.a3	b22.a3.a1	tr|A0A2A6ZPG6|A0A2A6ZPG6_9FIRM		1	0.00355463
b32	b32.a2	b32.a2.a1	tr|C7H5S5|C7H5S5_FAEPA		1	0.00351991
b26	b26.a2	b26.a2.a1	tr|A8S8F3|A8S8F3_9FIRM		1	0.00349828
b75	b75.a3	b75.a3.a1	tr|C7H5K8|C7H5K8_FAEPA		1	0.00346596
b56	b56.a2	b56.a2.a1	tr|A0A174ATZ9|A0A174ATZ9_9FIRM		1	0.00345545
c503	c503.a2	c503.a2.a1	tr|C7HA02|C7HA02_FAEPA		1	0.00345393
c336	c336.a2	c336.a2.a1	tr|A8SEM1|A8SEM1_9FIRM		1	0.00342472
b25	b25.a2	b25.a2.a1	tr|C7H950|C7H950_FAEPA		1	0.00340609
b17	b17.a3	b17.a3.a1	tr|C7H5G7|C7H5G7_FAEPA		1	0.00337863
c226	c226.a1	c226.a1.a1	tr|A8S6Y6|A8S6Y6_9FIRM		1	0.00335894
a4	a4.a2	a4.a2.a1	tr|C7H312|C7H312_FAEPA		1	0.00334043
b11	b11.a1	b11.a1.a1	tr|A0A2A6ZHP7|A0A2A6ZHP7_9FIRM		1	0.00328208
b60	b60.a1	b60.a1.a1	tr|A8S6Z4|A8S6Z4_9FIRM		1	0.00325443
c227	c227.a2	c227.a2.a1	tr|A0A174ARN5|A0A174ARN5_9FIRM		3	0.00323655
b63	b63.a2	b63.a2.a1	tr|C7H9B6|C7H9B6_FAEPA		1	0.00322474
c282	c282.a3	c282.a3.a1	tr|D4K3Q2|D4K3Q2_9FIRM		1	0.00321751
b97	b97.a2	b97.a2.a1	tr|A8S6Y4|A8S6Y4_9FIRM		1	0.00316831
b97	b97.a3	b97.a3.a1	tr|A0A2A6ZBF8|A0A2A6ZBF8_9FIRM		1	0.00316831
b20	b20.a1	b20.a1.a1	tr|A0A2A6ZKN5|A0A2A6ZKN5_9FIRM		1	0.0031123
c134	c134.a2	c134.a2.a1	tr|C7H2V9|C7H2V9_FAEPA		1	0.00311119
b57	b57.a2	b57.a2.a1	tr|A0A2A6ZHY6|A0A2A6ZHY6_9FIRM		1	0.00306986
b60	b60.a3	b60.a3.a1	tr|A0A2A6ZSN4|A0A2A6ZSN4_9FIRM		1	0.00302197
c275	c275.a1	c275.a1.a1	tr|C7H9I1|C7H9I1_FAEPA		1	0.00300537
b41	b41.a1	b41.a1.a1	tr|C7H507|C7H507_FAEPA		1	0.00298759
c179	c179.a1	c179.a1.a1	tr|C7H3Z8|C7H3Z8_FAEPA		1	0.00298406
c140	c140.a1	c140.a1.a1	tr|A0A2A6ZLG2|A0A2A6ZLG2_9FIRM		1	0.00298294
b95	b95.a2	b95.a2.a1	tr|C7H4C6|C7H4C6_FAEPA		1	0.00297983
a5	a5.a1	a5.a1.a1	tr|A0A2A6ZHV6|A0A2A6ZHV6_9FIRM		1	0.00297141
b23	b23.a4	b23.a4.a1	tr|C7H5K7|C7H5K7_FAEPA		1	0.00296817
a5	a5.a3	a5.a3.a1	tr|A8SFM2|A8SFM2_9FIRM		1	0.0029537
b32	b32.a1	b32.a1.a1	tr|A8SFH4|A8SFH4_9FIRM		1	0.00292414
a5	a5.a4	a5.a4.a1	tr|D4JZ52|D4JZ52_9FIRM		1	0.00292356
b14	b14.a2	b14.a2.a1	tr|A0A2A6ZJH9|A0A2A6ZJH9_9FIRM		1	0.00289648
a4	a4.a3	a4.a3.a1	tr|A0A2A6ZJ81|A0A2A6ZJ81_9FIRM		1	0.00286661
b24	b24.a1	b24.a1.a1	tr|A0A2A6ZHM4|A0A2A6ZHM4_9FIRM		1	0.00284007
c140	c140.a2	c140.a2.a1	tr|A8S7C7|A8S7C7_9FIRM		1	0.00282594
b25	b25.a1	b25.a1.a1	tr|A8S711|A8S711_9FIRM		1	0.00280501
b14	b14.a1	b14.a1.a1	tr|A8S707|A8S707_9FIRM		1	0.00274403
a6	a6.a1	a6.a1.a1	tr|A0A2A6ZIX4|A0A2A6ZIX4_9FIRM		1	0.00272086
a6	a6.a3	a6.a3.a1	tr|D4K0K4|D4K0K4_9FIRM		1	0.00272086
c142	c142.a1	c142.a1.a1	tr|C7H3V7|C7H3V7_FAEPA		1	0.00271188
b21	b21.a1	b21.a1.a1	tr|A0A2A6ZHK8|A0A2A6ZHK8_9FIRM		1	0.00270939
c215	c215.a2	c215.a2.a1	tr|C7H5R7|C7H5R7_FAEPA		2	0.00268565
b74	b74.a2	b74.a2.a1	tr|A8S804|A8S804_9FIRM		1	0.00266138
b15	b15.a3	b15.a3.a1	tr|A8SFN6|A8SFN6_9FIRM		1	0.0026586
b81	b81.a1	b81.a1.a1	tr|A0A173VA15|A0A173VA15_9FIRM		2	0.00265257
c215	c215.a1	c215.a1.a1	tr|A0A173R1H4|A0A173R1H4_9FIRM		2	0.00264407
b96	b96.a2	b96.a2.a1	tr|A8S6Y8|A8S6Y8_9FIRM		1	0.00264407
a4	a4.a1	a4.a1.a1	tr|A8SDZ4|A8SDZ4_9FIRM		1	0.00263558
b74	b74.a1	b74.a1.a1	tr|A0A2A6ZI58|A0A2A6ZI58_9FIRM		1	0.00259802
a1	a1.a2	a1.a2.a1	tr|A0A2A6ZKL8|A0A2A6ZKL8_9FIRM		1	0.00258294
a1	a1.a4	a1.a4.a1	tr|D4JZF0|D4JZF0_9FIRM		1	0.00258042
c328	c328.a2	c328.a2.a1	tr|C7H7C1|C7H7C1_FAEPA		1	0.00258008
b93	b93.a2	b93.a2.a1	tr|C7H9L4|C7H9L4_FAEPA		1	0.00256556
c283	c283.a2	c283.a2.a1	tr|C7H2V8|C7H2V8_FAEPA		1	0.00255001
c176	c176.a2	c176.a2.a1	tr|C7HA01|C7HA01_FAEPA		1	0.00253902
b78	b78.a2	b78.a2.a1	tr|C7H5S6|C7H5S6_FAEPA		1	0.00253548
b96	b96.a1	b96.a1.a1	tr|A0A2A6ZJB3|A0A2A6ZJB3_9FIRM		1	0.00252911
c134	c134.a1	c134.a1.a1	tr|A8SE67|A8SE67_9FIRM		1	0.00251858
c109	c109.a3	c109.a3.a1	tr|A0A2A6ZHN9|A0A2A6ZHN9_9FIRM		1	0.00251858
c417	c417.a1	c417.a1.a1	tr|C7H4I9|C7H4I9_FAEPA		1	0.00251732
b17	b17.a2	b17.a2.a1	tr|A0A2A6ZH86|A0A2A6ZH86_9FIRM		1	0.00247766
b19	b19.a1	b19.a1.a1	tr|C7H9X7|C7H9X7_FAEPA		1	0.00247766
b88	b88.a3	b88.a3.a1	tr|C7H9R7|C7H9R7_FAEPA		1	0.00247108
b22	b22.a4	b22.a4.a1	tr|D4JZK1|D4JZK1_9FIRM		1	0.00246648
a8	a8.a2	a8.a2.a1	tr|C7H4Q5|C7H4Q5_FAEPA		1	0.00246122
c361	c361.a1	c361.a1.a1	tr|C7H1G5|C7H1G5_FAEPA		1	0.00246054
c335	c335.a2	c335.a2.a1	tr|A8S713|A8S713_9FIRM		1	0.00245098
b20	b20.a4	b20.a4.a1	tr|D4JXX3|D4JXX3_9FIRM		1	0.00244257
b15	b15.a1	b15.a1.a1	tr|A0A2A6ZHW8|A0A2A6ZHW8_9FIRM		1	0.00242741
b57	b57.a1	b57.a1.a1	tr|A8S805|A8S805_9FIRM		1	0.00242741
c227	c227.a1	c227.a1.a1	tr|A8S6Z5|A8S6Z5_9FIRM		1	0.00242741
c197	c197.a2	c197.a2.a1	tr|C7H948|C7H948_FAEPA		1	0.00236136
b86	b86.a2	b86.a2.a1	tr|C7H6W3|C7H6W3_FAEPA		1	0.0023113
c245	c245.a1	c245.a1.a1	tr|A0A173ZAQ9|A0A173ZAQ9_9FIRM		4	0.00225403
c179	c179.a2	c179.a2.a1	tr|A0A173VE78|A0A173VE78_9FIRM		2	0.00223804
c294	c294.a3	c294.a3.a1	tr|C7H4N0|C7H4N0_FAEPA		1	0.00222915
c328	c328.a3	c328.a3.a1	tr|A8SAQ2|A8SAQ2_9FIRM		1	0.00218315
c257	c257.a1	c257.a1.a1	tr|C7H3U4|C7H3U4_FAEPA		1	0.00218232
a4	a4.a4	a4.a4.a1	tr|D4JXB1|D4JXB1_9FIRM		1	0.00217957
c176	c176.a1	c176.a1.a1	tr|A8SI14|A8SI14_9FIRM		1	0.0021763
c424	c424.a1	c424.a1.a1	tr|A0A173TP98|A0A173TP98_9FIRM		4	0.0021763
b24	b24.a4	b24.a4.a1	tr|D4JZ53|D4JZ53_9FIRM		1	0.00215635
c205	c205.a2	c205.a2.a1	tr|C7H946|C7H946_FAEPA		2	0.00215157
b94	b94.a1	b94.a1.a1	tr|C7H984|C7H984_FAEPA		1	0.00213729
b75	b75.a1	b75.a1.a1	tr|A8SFP0|A8SFP0_9FIRM		1	0.00213539
b25	b25.a3	b25.a3.a1	tr|A0A2A6ZJ39|A0A2A6ZJ39_9FIRM		1	0.00210376
b75	b75.a4	b75.a4.a1	tr|D4JZK2|D4JZK2_9FIRM		1	0.0020957
c134	c134.a3	c134.a3.a1	tr|A0A2A6ZJ76|A0A2A6ZJ76_9FIRM		1	0.00207413
c115	c115.a1	c115.a1.a1	tr|C7H2H0|C7H2H0_FAEPA		1	0.00205857
a1	a1.a1	a1.a1.a1	tr|A8SBU1|A8SBU1_9FIRM		1	0.00202352
b75	b75.a2	b75.a2.a1	tr|A0A2A6ZPG2|A0A2A6ZPG2_9FIRM		1	0.00201509
c521	c521.a1	c521.a1.a1	tr|C7H957|C7H957_FAEPA		1	0.00199494
c319	c319.a1	c319.a1.a1	tr|A8SE84|A8SE84_9FIRM		2	0.00199303
a8	a8.a1	a8.a1.a1	tr|A8SCP5|A8SCP5_9FIRM		1	0.00199242
b15	b15.a4	b15.a4.a1	tr|D4JZJ8|D4JZJ8_9FIRM		1	0.00196505
b16	b16.a3	b16.a3.a1	tr|C7H5Y3|C7H5Y3_FAEPA		1	0.00195235
b24	b24.a3	b24.a3.a1	tr|A8SFM1|A8SFM1_9FIRM		1	0.00194598
b17	b17.a1	b17.a1.a1	tr|A8SFG7|A8SFG7_9FIRM		1	0.00193708
c187	c187.a1	c187.a1.a1	tr|C7H5W1|C7H5W1_FAEPA		1	0.00193318
c178	c178.a1	c178.a1.a1	tr|A8S702|A8S702_9FIRM		1	0.00187321
b20	b20.a3	b20.a3.a1	tr|A8S6K5|A8S6K5_9FIRM		1	0.00185162
c173	c173.a3	c173.a3.a1	tr|C7H929|C7H929_FAEPA		1	0.00180322
c695	c695.a1	c695.a1.a1	tr|C7HA50|C7HA50_FAEPA		1	0.00179043
c542	c542.a1	c542.a1.a1	tr|A0A173UIK9|A0A173UIK9_9FIRM		4	0.00178285
c390	c390.a1	c390.a1.a1	tr|C7H1S9|C7H1S9_FAEPA		1	0.00178096
c453	c453.a1	c453.a1.a1	tr|A0A2A6ZLN5|A0A2A6ZLN5_9FIRM		3	0.00177425
c232	c232.a3	c232.a3.a1	tr|C7H823|C7H823_FAEPA		1	0.00176539
b21	b21.a2	b21.a2.a1	tr|A8SFN7|A8SFN7_9FIRM		1	0.00175313
c283	c283.a1	c283.a1.a1	tr|A8SE65|A8SE65_9FIRM		1	0.00175313
b41	b41.a2	b41.a2.a1	tr|C7H512|C7H512_FAEPA		1	0.00172439
a6	a6.a4	a6.a4.a1	tr|A8SA78|A8SA78_9FIRM		1	0.00171106
c187	c187.a2	c187.a2.a1	tr|A0A2A6ZLC9|A0A2A6ZLC9_9FIRM		3	0.00170575
c298	c298.a2	c298.a2.a1	tr|C7H923|C7H923_FAEPA		2	0.00170157
c444	c444.a2	c444.a2.a1	tr|C7H326|C7H326_FAEPA		1	0.00169268
c182	c182.a1	c182.a1.a1	tr|C7H9L3|C7H9L3_FAEPA		1	0.00169096
b77	b77.a2	b77.a2.a1	tr|C7H9R9|C7H9R9_FAEPA		1	0.00168505
c101	c101.a2	c101.a2.a1	tr|C7H9R2|C7H9R2_FAEPA		1	0.0016685
b31	b31.a2	b31.a2.a1	tr|C7HAX6|C7HAX6_FAEPA		1	0.00163527
c328	c328.a1	c328.a1.a1	tr|A0A2A6ZLU0|A0A2A6ZLU0_9FIRM		1	0.00163399
b93	b93.a3	b93.a3.a1	tr|D4K0R7|D4K0R7_9FIRM		1	0.00161264
b23	b23.a3	b23.a3.a1	tr|D4JZK3|D4JZK3_9FIRM		1	0.00161028
b23	b23.a1	b23.a1.a1	tr|A0A2A6ZHR6|A0A2A6ZHR6_9FIRM		1	0.00161028
c323	c323.a1	c323.a1.a1	tr|C7HA03|C7HA03_FAEPA		1	0.00160943
b86	b86.a1	b86.a1.a1	tr|A8SBB6|A8SBB6_9FIRM		1	0.00160376
a2	a2.a4	a2.a4.a1	tr|C7H3D4|C7H3D4_FAEPA		1	0.00160206
c283	c283.a3	c283.a3.a1	tr|A0A2A6ZJ18|A0A2A6ZJ18_9FIRM		1	0.00159376
b16	b16.a4	b16.a4.a1	tr|D4K346|D4K346_9FIRM		1	0.00158697
b68	b68.a3	b68.a3.a1	tr|C7H9I8|C7H9I8_FAEPA		1	0.00158644
b46	b46.a3	b46.a3.a1	tr|C7H7U6|C7H7U6_FAEPA		1	0.00158502
b78	b78.a1	b78.a1.a1	tr|A8SFH3|A8SFH3_9FIRM		1	0.00157611
c256	c256.a1	c256.a1.a1	tr|C7H9W9|C7H9W9_FAEPA		1	0.00156478
b64	b64.a2	b64.a2.a1	tr|C7H9C7|C7H9C7_FAEPA		1	0.00154737
c298	c298.a1	c298.a1.a1	tr|A0A173TCT8|A0A173TCT8_9FIRM		2	0.00154688
c301	c301.a3	c301.a3.a1	tr|C7H3Z4|C7H3Z4_FAEPA		1	0.00152692
b42	b42.a1	b42.a1.a1	tr|C7H254|C7H254_FAEPA		1	0.00152159
b50	b50.a2	b50.a2.a1	tr|C7H921|C7H921_FAEPA		1	0.00152079
a3	a3.a3	a3.a3.a1	tr|C7H3D3|C7H3D3_FAEPA		1	0.00151909
b78	b78.a3	b78.a3.a1	tr|A0A2A6ZGR2|A0A2A6ZGR2_9FIRM		1	0.00150758
c197	c197.a3	c197.a3.a1	tr|A8S708|A8S708_9FIRM		1	0.00150268
c197	c197.a1	c197.a1.a1	tr|A0A2A6ZJ96|A0A2A6ZJ96_9FIRM		1	0.00150268
c257	c257.a4	c257.a4.a1	tr|D4K4U6|D4K4U6_9FIRM		1	0.0014964
c165	c165.a1	c165.a1.a1	tr|C7H5N6|C7H5N6_FAEPA		1	0.00148979
c446	c446.a1	c446.a1.a1	tr|C7H205|C7H205_FAEPA		1	0.00147832
b13	b13.a3	b13.a3.a1	tr|C7H538|C7H538_FAEPA		1	0.00147632
c493	c493.a1	c493.a1.a1	tr|C7H8F5|C7H8F5_FAEPA		1	0.00145925
c151	c151.a3	c151.a3.a1	tr|C7H188|C7H188_FAEPA		1	0.00145805
c107	c107.a2	c107.a2.a1	tr|A8S8M1|A8S8M1_9FIRM		1	0.00144703
c297	c297.a2	c297.a2.a1	tr|A0A2A6ZFK8|A0A2A6ZFK8_9FIRM		1	0.00144093
c205	c205.a1	c205.a1.a1	tr|A0A173TBK5|A0A173TBK5_9FIRM		2	0.00143438
c956	c956.a1	c956.a1.a1	tr|C7H7U9|C7H7U9_FAEPA		1	0.00143438
b95	b95.a1	b95.a1.a1	tr|A8SGU5|A8SGU5_9FIRM		1	0.00141826
b86	b86.a4	b86.a4.a1	tr|D4JZ20|D4JZ20_9FIRM		1	0.00141826
c719	c719.a1	c719.a1.a1	tr|C7H6N5|C7H6N5_FAEPA		1	0.00141826
c173	c173.a2	c173.a2.a1	tr|A8S6X8|A8S6X8_9FIRM		1	0.00140251
b90	b90.a3	b90.a3.a1	tr|C7HAU8|C7HAU8_FAEPA		1	0.00137202
b86	b86.a3	b86.a3.a1	tr|A0A2A6ZGH8|A0A2A6ZGH8_9FIRM		1	0.00136485
c349	c349.a2	c349.a2.a1	tr|A0A2A6ZGL5|A0A2A6ZGL5_9FIRM		1	0.00135726
b18	b18.a3	b18.a3.a1	tr|C7H7A0|C7H7A0_FAEPA		1	0.00135576
b23	b23.a2	b23.a2.a1	tr|A8SFP2|A8SFP2_9FIRM		1	0.00135056
c163	c163.a1	c163.a1.a1	tr|C7H875|C7H875_FAEPA		1	0.00135056
b16	b16.a2	b16.a2.a1	tr|A0A2A6ZLF6|A0A2A6ZLF6_9FIRM		1	0.00134543
c155	c155.a2	c155.a2.a1	tr|C7H5G5|C7H5G5_FAEPA		1	0.00134181
c302	c302.a3	c302.a3.a1	tr|C7H9S0|C7H9S0_FAEPA		1	0.00133149
b63	b63.a1	b63.a1.a1	tr|A8SFU0|A8SFU0_9FIRM		1	0.00133085
b16	b16.a1	b16.a1.a1	tr|A8S7D7|A8S7D7_9FIRM		1	0.00132951
b42	b42.a3	b42.a3.a1	tr|A0A2A6ZM24|A0A2A6ZM24_9FIRM		1	0.00132312
c711	c711.a1	c711.a1.a1	tr|C7H2J7|C7H2J7_FAEPA		1	0.00129178
b42	b42.a2	b42.a2.a1	tr|A8SGS2|A8SGS2_9FIRM		1	0.00129004
c183	c183.a3	c183.a3.a1	tr|C7H3U0|C7H3U0_FAEPA		1	0.00127346
c114	c114.a3	c114.a3.a1	tr|C7H9R3|C7H9R3_FAEPA		1	0.00126093
b82	b82.a2	b82.a2.a1	tr|C7H5R1|C7H5R1_FAEPA		1	0.00125224
a2	a2.a2	a2.a2.a1	tr|A0A2A6ZHP1|A0A2A6ZHP1_9FIRM		1	0.00124911
b72	b72.a3	b72.a3.a1	tr|C7H490|C7H490_FAEPA		1	0.00123491
c142	c142.a2	c142.a2.a1	tr|A0A2A6ZLH3|A0A2A6ZLH3_9FIRM		1	0.00123267
b59	b59.a3	b59.a3.a1	tr|C7H768|C7H768_FAEPA		1	0.00123092
a2	a2.a3	a2.a3.a1	tr|D4JZ48|D4JZ48_9FIRM		1	0.00122101
c117	c117.a3	c117.a3.a1	tr|C7H862|C7H862_FAEPA		1	0.00121574
b93	b93.a1	b93.a1.a1	tr|A0A2A6ZIA4|A0A2A6ZIA4_9FIRM		1	0.00117283
c214	c214.a1	c214.a1.a1	tr|C7H983|C7H983_FAEPA		1	0.00115921
c864	c864.a1	c864.a1.a1	tr|C7HA29|C7HA29_FAEPA		1	0.00115274
c207	c207.a1	c207.a1.a1	tr|C7H7N0|C7H7N0_FAEPA		1	0.0011131
c142	c142.a3	c142.a3.a1	tr|A8S8F2|A8S8F2_9FIRM		1	0.00110724
c668	c668.a1	c668.a1.a1	tr|C7H2J6|C7H2J6_FAEPA		1	0.00110724
b90	b90.a1	b90.a1.a1	tr|A0A2A6ZHV9|A0A2A6ZHV9_9FIRM		1	0.00110524
a2	a2.a1	a2.a1.a1	tr|A8SFM7|A8SFM7_9FIRM		1	0.00107885
a3	a3.a2	a3.a2.a1	tr|A0A2A6ZHF4|A0A2A6ZHF4_9FIRM		1	0.0010784
b18	b18.a1	b18.a1.a1	tr|A0A2A6ZHC0|A0A2A6ZHC0_9FIRM		1	0.00107525
b43	b43.a3	b43.a3.a1	tr|C7H7W6|C7H7W6_FAEPA		1	0.00106319
b39	b39.a3	b39.a3.a1	tr|C7H3C6|C7H3C6_FAEPA		1	0.00106003
c287	c287.a2	c287.a2.a1	tr|C7H9W7|C7H9W7_FAEPA		1	0.00105188
c101	c101.a3	c101.a3.a1	tr|A0A2A6ZKP8|A0A2A6ZKP8_9FIRM		1	0.00101561
c138	c138.a2	c138.a2.a1	tr|C7H969|C7H969_FAEPA		1	0.00101497
c419	c419.a1	c419.a1.a1	tr|C7H994|C7H994_FAEPA		1	0.00100578
b54	b54.a2	b54.a2.a1	tr|C7H350|C7H350_FAEPA		1	0.000997472
c114	c114.a1	c114.a1.a1	tr|A0A2A6ZKT3|A0A2A6ZKT3_9FIRM		1	0.00099547
c323	c323.a2	c323.a2.a1	tr|A8SI12|A8SI12_9FIRM		1	0.000986137
c323	c323.a3	c323.a3.a1	tr|A0A2A6ZLA9|A0A2A6ZLA9_9FIRM		1	0.000986137
b18	b18.a2	b18.a2.a1	tr|A8SAT6|A8SAT6_9FIRM		1	0.000981754
b49	b49.a3	b49.a3.a1	tr|C7H9I3|C7H9I3_FAEPA		1	0.000970966
b95	b95.a3	b95.a3.a1	tr|A0A2A6ZFI0|A0A2A6ZFI0_9FIRM		1	0.000970033
b73	b73.a4	b73.a4.a1	tr|C7H853|C7H853_FAEPA		1	0.000966391
c359	c359.a3	c359.a3.a1	tr|C7H309|C7H309_FAEPA		1	0.000961718
d1033	d1033.a1	d1033.a1.a1	tr|C7H1W8|C7H1W8_FAEPA		1	0.000956254
a3	a3.a1	a3.a1.a1	tr|A8SFM6|A8SFM6_9FIRM		1	0.000954647
c105	c105.a1	c105.a1.a1	tr|C7H443|C7H443_FAEPA		1	0.000952319
b65	b65.a4	b65.a4.a1	tr|C7H5K4|C7H5K4_FAEPA		1	0.000939178
b50	b50.a1	b50.a1.a1	tr|A0A2A6ZJF3|A0A2A6ZJF3_9FIRM		1	0.000926183
c485	c485.a2	c485.a2.a1	tr|C7H6V9|C7H6V9_FAEPA		1	0.000926183
b67	b67.a3	b67.a3.a1	tr|C7H353|C7H353_FAEPA		1	0.000914678
c127	c127.a3	c127.a3.a1	tr|C7H801|C7H801_FAEPA		1	0.000914678
c604	c604.a1	c604.a1.a1	tr|C7H788|C7H788_FAEPA		1	0.000914678
d1137	d1137.a1	d1137.a1.a1	tr|C7H5L8|C7H5L8_FAEPA		1	0.000914678
c541	c541.a1	c541.a1.a1	tr|A8S6G6|A8S6G6_9FIRM		2	0.000904843
b39	b39.a2	b39.a2.a1	tr|A0A2A6ZHI1|A0A2A6ZHI1_9FIRM		1	0.000898693
b29	b29.a3	b29.a3.a1	tr|C7H6A5|C7H6A5_FAEPA		1	0.000892504
c213	c213.a1	c213.a1.a1	tr|C7H682|C7H682_FAEPA		1	0.000886415
c651	c651.a1	c651.a1.a1	tr|C7H5H4|C7H5H4_FAEPA		1	0.000885793
b82	b82.a1	b82.a1.a1	tr|A8SG61|A8SG61_9FIRM		1	0.000876566
c431	c431.a2	c431.a2.a1	tr|C7H9W8|C7H9W8_FAEPA		1	0.000876566
c321	c321.a3	c321.a3.a1	tr|C7H9R4|C7H9R4_FAEPA		1	0.000870983
b63	b63.a3	b63.a3.a1	tr|A0A2A6ZLY3|A0A2A6ZLY3_9FIRM		1	0.000868056
c110	c110.a2	c110.a2.a1	tr|C7H838|C7H838_FAEPA		1	0.000866458
c343	c343.a2	c343.a2.a1	tr|C7H185|C7H185_FAEPA		1	0.000861608
c233	c233.a4	c233.a4.a1	tr|C7H7S2|C7H7S2_FAEPA		1	0.000855187
c243	c243.a1	c243.a1.a1	tr|C7H5E3|C7H5E3_FAEPA		1	0.000854318
c586	c586.a1	c586.a1.a1	tr|C7H874|C7H874_FAEPA		1	0.000847151
c117	c117.a2	c117.a2.a1	tr|A8SE85|A8SE85_9FIRM		1	0.000845732
c117	c117.a1	c117.a1.a1	tr|A0A2A6ZJ50|A0A2A6ZJ50_9FIRM		1	0.000845732
b87	b87.a1	b87.a1.a1	tr|A8S810|A8S810_9FIRM		1	0.000845062
b82	b82.a3	b82.a3.a1	tr|A0A2A6ZH59|A0A2A6ZH59_9FIRM		1	0.000834825
b58	b58.a3	b58.a3.a1	tr|C7H8G5|C7H8G5_FAEPA		1	0.000829068
c161	c161.a3	c161.a3.a1	tr|C7H4W1|C7H4W1_FAEPA		1	0.000826354
c473	c473.a2	c473.a2.a1	tr|C7H6K9|C7H6K9_FAEPA		1	0.000822699
b85	b85.a2	b85.a2.a1	tr|C7H4C5|C7H4C5_FAEPA		1	0.000820179
c233	c233.a3	c233.a3.a1	tr|C7H7S3|C7H7S3_FAEPA		1	0.000809138
c120	c120.a3	c120.a3.a1	tr|C7H5Y8|C7H5Y8_FAEPA		1	0.000807312
c152	c152.a3	c152.a3.a1	tr|C7H522|C7H522_FAEPA		1	0.000807198
c249	c249.a2	c249.a2.a1	tr|C7H195|C7H195_FAEPA		1	0.000803984
b79	b79.a3	b79.a3.a1	tr|C7H8Y6|C7H8Y6_FAEPA		1	0.000799674
c418	c418.a1	c418.a1.a1	tr|C7H4K1|C7H4K1_FAEPA		1	0.000797343
c124	c124.a3	c124.a3.a1	tr|C7H9U2|C7H9U2_FAEPA		1	0.000793871
c836	c836.a1	c836.a1.a1	tr|C7H7N4|C7H7N4_FAEPA		1	0.000793871
c521	c521.a2	c521.a2.a1	tr|A8S7K6|A8S7K6_9FIRM		1	0.00078891
c258	c258.a1	c258.a1.a1	tr|C7H7A6|C7H7A6_FAEPA		1	0.000788515
c507	c507.a2	c507.a2.a1	tr|C7H9H6|C7H9H6_FAEPA		1	0.000783315
c634	c634.a2	c634.a2.a1	tr|C7H7P7|C7H7P7_FAEPA		1	0.00077439
b68	b68.a2	b68.a2.a1	tr|A8SAC9|A8SAC9_9FIRM		1	0.000773958
c184	c184.a3	c184.a3.a1	tr|C7H1G9|C7H1G9_FAEPA		1	0.000772809
b87	b87.a2	b87.a2.a1	tr|A0A2A6ZIM8|A0A2A6ZIM8_9FIRM		1	0.000756108
c373	c373.a1	c373.a1.a1	tr|C7HA32|C7HA32_FAEPA		1	0.000755196
c324	c324.a3	c324.a3.a1	tr|C7H355|C7H355_FAEPA		1	0.000751342
c265	c265.a2	c265.a2.a1	tr|A8SD32|A8SD32_9FIRM		1	0.000747529
c265	c265.a1	c265.a1.a1	tr|A0A2A6ZS72|A0A2A6ZS72_9FIRM		1	0.000747529
c315	c315.a1	c315.a1.a1	tr|C7H9Q9|C7H9Q9_FAEPA		1	0.000743378
c151	c151.a1	c151.a1.a1	tr|A0A2A6ZK42|A0A2A6ZK42_9FIRM		1	0.000732652
b47	b47.a3	b47.a3.a1	tr|C7H5B8|C7H5B8_FAEPA		1	0.000732077
c431	c431.a1	c431.a1.a1	tr|A8S8L5|A8S8L5_9FIRM		1	0.000730472
c208	c208.a3	c208.a3.a1	tr|C7H363|C7H363_FAEPA		1	0.000729303
c267	c267.a2	c267.a2.a1	tr|C7H1G7|C7H1G7_FAEPA		1	0.000729303
c483	c483.a1	c483.a1.a1	tr|C7H8E7|C7H8E7_FAEPA		1	0.000727715
b58	b58.a2	b58.a2.a1	tr|A0A2A6ZK46|A0A2A6ZK46_9FIRM		1	0.000726627
c444	c444.a3	c444.a3.a1	tr|A8SEN6|A8SEN6_9FIRM		1	0.000725434
c672	c672.a3	c672.a3.a1	tr|C7H769|C7H769_FAEPA		1	0.000725434
c528	c528.a1	c528.a1.a1	tr|C7H653|C7H653_FAEPA		1	0.000725434
b43	b43.a1	b43.a1.a1	tr|A0A2A6ZGV9|A0A2A6ZGV9_9FIRM		1	0.000723874
c198	c198.a3	c198.a3.a1	tr|C7HAV8|C7HAV8_FAEPA		1	0.000719707
c802	c802.a1	c802.a1.a1	tr|C7H6W7|C7H6W7_FAEPA		1	0.000710729
b59	b59.a2	b59.a2.a1	tr|A0A2A6ZG83|A0A2A6ZG83_9FIRM		1	0.000708713
c735	c735.a1	c735.a1.a1	tr|C7H536|C7H536_FAEPA		1	0.000705959
c287	c287.a1	c287.a1.a1	tr|A8S8L6|A8S8L6_9FIRM		2	0.000704187
c257	c257.a3	c257.a3.a1	tr|A0A2A6ZFX7|A0A2A6ZFX7_9FIRM		1	0.000704187
c131	c131.a3	c131.a3.a1	tr|C7H3V6|C7H3V6_FAEPA		1	0.000704014
c272	c272.a2	c272.a2.a1	tr|C7H6C0|C7H6C0_FAEPA		1	0.000703056
c183	c183.a4	c183.a4.a1	tr|D4K4U8|D4K4U8_9FIRM		1	0.000701253
c583	c583.a1	c583.a1.a1	tr|C7H4M6|C7H4M6_FAEPA		1	0.000697379
b85	b85.a1	b85.a1.a1	tr|A8SGU4|A8SGU4_9FIRM		1	0.000697152
c152	c152.a4	c152.a4.a1	tr|D4JYF2|D4JYF2_9FIRM		1	0.000692376
c386	c386.a1	c386.a1.a1	tr|C7H9W3|C7H9W3_FAEPA		1	0.000691758
c188	c188.a3	c188.a3.a1	tr|C7H364|C7H364_FAEPA		1	0.000688888
c695	c695.a2	c695.a2.a1	tr|A0A2A6ZJ16|A0A2A6ZJ16_9FIRM		1	0.000686008
c108	c108.a3	c108.a3.a1	tr|C7H1S1|C7H1S1_FAEPA		1	0.000683356
b54	b54.a1	b54.a1.a1	tr|A8S6G1|A8S6G1_9FIRM		1	0.000680095
c301	c301.a1	c301.a1.a1	tr|A8SD57|A8SD57_9FIRM		1	0.000678632
c166	c166.a1	c166.a1.a1	tr|C7H476|C7H476_FAEPA		1	0.000678632
c207	c207.a3	c207.a3.a1	tr|A8SFA4|A8SFA4_9FIRM		1	0.000678632
c174	c174.a2	c174.a2.a1	tr|C7H4L0|C7H4L0_FAEPA		1	0.000678632
c351	c351.a3	c351.a3.a1	tr|C7H264|C7H264_FAEPA		1	0.000678632
b43	b43.a2	b43.a2.a1	tr|A8SEZ2|A8SEZ2_9FIRM		1	0.000677903
c533	c533.a1	c533.a1.a1	tr|C7H9R8|C7H9R8_FAEPA		1	0.000675907
c654	c654.a1	c654.a1.a1	tr|C7H9W2|C7H9W2_FAEPA		1	0.00066786
c152	c152.a1	c152.a1.a1	tr|A8S7U3|A8S7U3_9FIRM		1	0.000667046
b47	b47.a2	b47.a2.a1	tr|A8SAZ8|A8SAZ8_9FIRM		1	0.000657425
c220	c220.a3	c220.a3.a1	tr|C7H238|C7H238_FAEPA		1	0.000657425
c192	c192.a3	c192.a3.a1	tr|C7H6A2|C7H6A2_FAEPA		1	0.000646406
c183	c183.a2	c183.a2.a1	tr|A0A2A6ZG57|A0A2A6ZG57_9FIRM		1	0.000645655
c405	c405.a2	c405.a2.a1	tr|C7H8F4|C7H8F4_FAEPA		1	0.000645325
b69	b69.a3	b69.a3.a1	tr|C7H5V5|C7H5V5_FAEPA		1	0.00064502
c207	c207.a2	c207.a2.a1	tr|A0A2A6ZHB0|A0A2A6ZHB0_9FIRM		1	0.000642815
c147	c147.a2	c147.a2.a1	tr|C7H365|C7H365_FAEPA		1	0.000642582
c153	c153.a2	c153.a2.a1	tr|C7H5E1|C7H5E1_FAEPA		1	0.000641825
c152	c152.a2	c152.a2.a1	tr|A0A2A6ZFX1|A0A2A6ZFX1_9FIRM		1	0.000639117
b54	b54.a3	b54.a3.a1	tr|A0A2A6ZJ57|A0A2A6ZJ57_9FIRM		1	0.000634755
c247	c247.a3	c247.a3.a1	tr|C7H373|C7H373_FAEPA		1	0.000634755
b59	b59.a1	b59.a1.a1	tr|A8SBE9|A8SBE9_9FIRM		1	0.000634112
c503	c503.a1	c503.a1.a1	tr|A0A174AJ39|A0A174AJ39_9FIRM		3	0.000627988
c657	c657.a1	c657.a1.a1	tr|A0A2A6ZJ33|A0A2A6ZJ33_9FIRM		1	0.000624879
b67	b67.a1	b67.a1.a1	tr|A8S6G3|A8S6G3_9FIRM		1	0.000623644
b67	b67.a2	b67.a2.a1	tr|A0A2A6ZJ82|A0A2A6ZJ82_9FIRM		1	0.000623644
c132	c132.a3	c132.a3.a1	tr|C7H377|C7H377_FAEPA		1	0.000623579
c166	c166.a2	c166.a2.a1	tr|A0A2A6ZIQ9|A0A2A6ZIQ9_9FIRM		1	0.000616938
c193	c193.a2	c193.a2.a1	tr|C7H4I4|C7H4I4_FAEPA		1	0.000616164
c266	c266.a3	c266.a3.a1	tr|C7H4A3|C7H4A3_FAEPA		1	0.000615734
c549	c549.a2	c549.a2.a1	tr|A0A2A6ZGQ4|A0A2A6ZGQ4_9FIRM		1	0.000614236
c650	c650.a1	c650.a1.a1	tr|C7H389|C7H389_FAEPA		1	0.000612003
b90	b90.a2	b90.a2.a1	tr|A8SDQ6|A8SDQ6_9FIRM		1	0.000609785
c272	c272.a1	c272.a1.a1	tr|A0A2A6ZHZ1|A0A2A6ZHZ1_9FIRM		1	0.000605794
b39	b39.a1	b39.a1.a1	tr|A8SF42|A8SF42_9FIRM		1	0.000605689
c502	c502.a2	c502.a2.a1	tr|C7H9B5|C7H9B5_FAEPA		1	0.000594702
b98	b98.a3	b98.a3.a1	tr|C7H475|C7H475_FAEPA		1	0.000591682
c203	c203.a2	c203.a2.a1	tr|C7H4Q6|C7H4Q6_FAEPA		1	0.000589839
b68	b68.a1	b68.a1.a1	tr|A0A2A6ZIP2|A0A2A6ZIP2_9FIRM		1	0.000589839
c250	c250.a3	c250.a3.a1	tr|C7HAX3|C7HAX3_FAEPA		1	0.000587642
b44	b44.a3	b44.a3.a1	tr|C7H8M1|C7H8M1_FAEPA		1	0.000585334
c113	c113.a3	c113.a3.a1	tr|C7H4J4|C7H4J4_FAEPA		1	0.000581441
b35	b35.a3	b35.a3.a1	tr|C7H362|C7H362_FAEPA		1	0.000579425
b46	b46.a2	b46.a2.a1	tr|A0A2A6ZGT3|A0A2A6ZGT3_9FIRM		1	0.000576372
c864	c864.a3	c864.a3.a1	tr|A0A2A6ZLJ8|A0A2A6ZLJ8_9FIRM		1	0.000576372
c371	c371.a2	c371.a2.a1	tr|C7H250|C7H250_FAEPA		1	0.000575655
c445	c445.a2	c445.a2.a1	tr|C7H8L0|C7H8L0_FAEPA		1	0.000575496
b85	b85.a3	b85.a3.a1	tr|A0A2A6ZFB0|A0A2A6ZFB0_9FIRM		1	0.000575247
c549	c549.a1	c549.a1.a1	tr|C7H5G4|C7H5G4_FAEPA		1	0.000572451
c452	c452.a1	c452.a1.a1	tr|A0A2A6ZIU8|A0A2A6ZIU8_9FIRM		1	0.000571156
c452	c452.a2	c452.a2.a1	tr|A8SAC7|A8SAC7_9FIRM		1	0.000571156
c103	c103.a3	c103.a3.a1	tr|D4JZH1|D4JZH1_9FIRM		1	0.000571156
c103	c103.a1	c103.a1.a1	tr|A0A2A6ZKG9|A0A2A6ZKG9_9FIRM		1	0.000569867
c590	c590.a1	c590.a1.a1	tr|C7H3S2|C7H3S2_FAEPA		1	0.000565527
b77	b77.a1	b77.a1.a1	tr|A8SE14|A8SE14_9FIRM		1	0.000561683
c149	c149.a3	c149.a3.a1	tr|C7H546|C7H546_FAEPA		1	0.000556877
c396	c396.a1	c396.a1.a1	tr|A8S7F3|A8S7F3_9FIRM		1	0.000553621
c105	c105.a2	c105.a2.a1	tr|A0A2A6ZFK0|A0A2A6ZFK0_9FIRM		1	0.000549058
b91	b91.a3	b91.a3.a1	tr|C7H2L4|C7H2L4_FAEPA		1	0.000546431
c402	c402.a2	c402.a2.a1	tr|C7H8G0|C7H8G0_FAEPA		1	0.000544076
b80	b80.a3	b80.a3.a1	tr|C7H2Z3|C7H2Z3_FAEPA		1	0.000542906
c484	c484.a1	c484.a1.a1	tr|C7HAV1|C7HAV1_FAEPA		1	0.000542906
c305	c305.a2	c305.a2.a1	tr|C7H9R5|C7H9R5_FAEPA		1	0.00054116
c498	c498.a1	c498.a1.a1	tr|C7H510|C7H510_FAEPA		1	0.000539425
c488	c488.a1	c488.a1.a1	tr|A0A2A6ZKI8|A0A2A6ZKI8_9FIRM		1	0.00053713
c236	c236.a3	c236.a3.a1	tr|C7H8V2|C7H8V2_FAEPA		1	0.000536369
c164	c164.a2	c164.a2.a1	tr|C7H462|C7H462_FAEPA		1	0.000535679
b29	b29.a1	b29.a1.a1	tr|A0A2A6ZIB3|A0A2A6ZIB3_9FIRM		1	0.000535502
c185	c185.a2	c185.a2.a1	tr|C7HAX1|C7HAX1_FAEPA		1	0.000534854
c532	c532.a1	c532.a1.a1	tr|C7H334|C7H334_FAEPA		1	0.000534288
c145	c145.a3	c145.a3.a1	tr|C7H2C8|C7H2C8_FAEPA		1	0.000529248
c202	c202.a3	c202.a3.a1	tr|C7H8W5|C7H8W5_FAEPA		1	0.000527258
b98	b98.a1	b98.a1.a1	tr|A8SE53|A8SE53_9FIRM		1	0.00052594
c521	c521.a3	c521.a3.a1	tr|A0A2A6ZEY9|A0A2A6ZEY9_9FIRM		1	0.00052594
c562	c562.a2	c562.a2.a1	tr|C7H7W9|C7H7W9_FAEPA		1	0.00052594
c494	c494.a1	c494.a1.a1	tr|C7H9X0|C7H9X0_FAEPA		1	0.000521593
c110	c110.a1	c110.a1.a1	tr|A8SGC3|A8SGC3_9FIRM		1	0.000519875
c288	c288.a1	c288.a1.a1	tr|C7H468|C7H468_FAEPA		1	0.000517971
c960	c960.a1	c960.a1.a1	tr|C7H908|C7H908_FAEPA		1	0.000517318
b37	b37.a3	b37.a3.a1	tr|C7H269|C7H269_FAEPA		1	0.00051533
b77	b77.a3	b77.a3.a1	tr|A0A2A6ZL45|A0A2A6ZL45_9FIRM		1	0.000510621
c124	c124.a1	c124.a1.a1	tr|A8SAF1|A8SAF1_9FIRM		1	0.000510346
c969	c969.a1	c969.a1.a1	tr|A0A173TBQ8|A0A173TBQ8_9FIRM		3	0.00050693
c162	c162.a2	c162.a2.a1	tr|A8S8M2|A8S8M2_9FIRM		1	0.000505711
c663	c663.a1	c663.a1.a1	tr|C7H8K5|C7H8K5_FAEPA		1	0.000504902
c375	c375.a1	c375.a1.a1	tr|C7H217|C7H217_FAEPA		1	0.000503894
c353	c353.a2	c353.a2.a1	tr|C7H8J8|C7H8J8_FAEPA		1	0.000502224
c173	c173.a1	c173.a1.a1	tr|A0A2A6ZJ40|A0A2A6ZJ40_9FIRM		1	0.000500895
b91	b91.a1	b91.a1.a1	tr|A8SEM6|A8SEM6_9FIRM		1	0.000500895
c653	c653.a1	c653.a1.a1	tr|C7H9M4|C7H9M4_FAEPA		1	0.000499409
c247	c247.a2	c247.a2.a1	tr|A0A2A6ZGB1|A0A2A6ZGB1_9FIRM		1	0.000498736
c311	c311.a3	c311.a3.a1	tr|C7H219|C7H219_FAEPA		1	0.00049355
b79	b79.a4	b79.a4.a1	tr|D4K004|D4K004_9FIRM		1	0.000492107
c422	c422.a2	c422.a2.a1	tr|C7H9T2|C7H9T2_FAEPA		1	0.000489246
c944	c944.a1	c944.a1.a1	tr|C7H1N9|C7H1N9_FAEPA		1	0.000489246
c396	c396.a2	c396.a2.a1	tr|A0A2A6ZMA1|A0A2A6ZMA1_9FIRM		1	0.000486017
c110	c110.a3	c110.a3.a1	tr|A0A2A6ZG37|A0A2A6ZG37_9FIRM		1	0.000485216
c121	c121.a2	c121.a2.a1	tr|C7H1I0|C7H1I0_FAEPA		1	0.000485216
b72	b72.a1	b72.a1.a1	tr|A8SDQ4|A8SDQ4_9FIRM		1	0.000485144
c126	c126.a3	c126.a3.a1	tr|C7H526|C7H526_FAEPA		1	0.000483118
c688	c688.a2	c688.a2.a1	tr|C7H349|C7H349_FAEPA		1	0.000478127
c368	c368.a1	c368.a1.a1	tr|C7H8G3|C7H8G3_FAEPA		1	0.000477293
c194	c194.a3	c194.a3.a1	tr|C7H912|C7H912_FAEPA		1	0.000477043
c273	c273.a3	c273.a3.a1	tr|C7H1W4|C7H1W4_FAEPA		1	0.000475964
c185	c185.a1	c185.a1.a1	tr|A8SH31|A8SH31_9FIRM		1	0.000475426
b49	b49.a2	b49.a2.a1	tr|A8SAC4|A8SAC4_9FIRM		1	0.00047382
c510	c510.a1	c510.a1.a1	tr|A8S9R4|A8S9R4_9FIRM		2	0.000473515
b13	b13.a1	b13.a1.a1	tr|A8SAV1|A8SAV1_9FIRM		1	0.000472755
b13	b13.a2	b13.a2.a1	tr|A0A2A6ZG73|A0A2A6ZG73_9FIRM		1	0.000472755
c587	c587.a1	c587.a1.a1	tr|C7H9L6|C7H9L6_FAEPA		1	0.000472755
c852	c852.a3	c852.a3.a1	tr|C7H551|C7H551_FAEPA		1	0.000470991
b65	b65.a2	b65.a2.a1	tr|A0A2A6ZHL2|A0A2A6ZHL2_9FIRM		1	0.000469589
c163	c163.a2	c163.a2.a1	tr|A8SA70|A8SA70_9FIRM		1	0.000467502
c583	c583.a2	c583.a2.a1	tr|A8SAX4|A8SAX4_9FIRM		1	0.000467502
b40	b40.a3	b40.a3.a1	tr|C7H233|C7H233_FAEPA		1	0.000466207
b47	b47.a1	b47.a1.a1	tr|A0A2A6ZH70|A0A2A6ZH70_9FIRM		1	0.000464064
c219	c219.a3	c219.a3.a1	tr|C7H4M4|C7H4M4_FAEPA		1	0.000463638
b98	b98.a2	b98.a2.a1	tr|A0A2A6ZIY9|A0A2A6ZIY9_9FIRM		1	0.000460197
c837	c837.a1	c837.a1.a1	tr|C7H8F2|C7H8F2_FAEPA		1	0.000459838
c400	c400.a2	c400.a2.a1	tr|C7H699|C7H699_FAEPA		1	0.000458446
b91	b91.a2	b91.a2.a1	tr|A0A2A6ZK76|A0A2A6ZK76_9FIRM		1	0.000455359
c233	c233.a1	c233.a1.a1	tr|A0A2A6ZMV2|A0A2A6ZMV2_9FIRM		1	0.000454516
c541	c541.a2	c541.a2.a1	tr|A0A2A6ZIZ2|A0A2A6ZIZ2_9FIRM		1	0.000452421
c609	c609.a1	c609.a1.a1	tr|C7H684|C7H684_FAEPA		1	0.000451727
c189	c189.a3	c189.a3.a1	tr|C7H6L8|C7H6L8_FAEPA		1	0.000450805
c290	c290.a3	c290.a3.a1	tr|C7H5I5|C7H5I5_FAEPA		1	0.000450484
c603	c603.a1	c603.a1.a1	tr|C7H4P1|C7H4P1_FAEPA		1	0.000448802
b58	b58.a4	b58.a4.a1	tr|D4JXK9|D4JXK9_9FIRM		1	0.000448342
b13	b13.a4	b13.a4.a1	tr|D4JYG3|D4JYG3_9FIRM		1	0.000448169
c423	c423.a3	c423.a3.a1	tr|C7H5B7|C7H5B7_FAEPA		1	0.000447608
c507	c507.a1	c507.a1.a1	tr|A8SAB5|A8SAB5_9FIRM		1	0.000447608
c645	c645.a1	c645.a1.a1	tr|C7H4K5|C7H4K5_FAEPA		1	0.000447608
c412	c412.a3	c412.a3.a1	tr|C7H1Y1|C7H1Y1_FAEPA		1	0.000446027
c237	c237.a2	c237.a2.a1	tr|C7H7U2|C7H7U2_FAEPA		1	0.000443415
b61	b61.a2	b61.a2.a1	tr|A0A2A6ZK43|A0A2A6ZK43_9FIRM		1	0.000442473
c193	c193.a1	c193.a1.a1	tr|A8S8N6|A8S8N6_9FIRM		1	0.000440117
b84	b84.a3	b84.a3.a1	tr|C7H8X9|C7H8X9_FAEPA		1	0.000436465
c561	c561.a2	c561.a2.a1	tr|C7H824|C7H824_FAEPA		1	0.00043526
c586	c586.a2	c586.a2.a1	tr|A0A2A6ZJ71|A0A2A6ZJ71_9FIRM		1	0.000432279
c499	c499.a1	c499.a1.a1	tr|C7H5I8|C7H5I8_FAEPA		1	0.000432279
b79	b79.a1	b79.a1.a1	tr|A8S9Y2|A8S9Y2_9FIRM		1	0.000430594
c339	c339.a3	c339.a3.a1	tr|C7H3V2|C7H3V2_FAEPA		1	0.000429339
c669	c669.a1	c669.a1.a1	tr|C7H7P4|C7H7P4_FAEPA		1	0.000427883
c103	c103.a2	c103.a2.a1	tr|A8SBY1|A8SBY1_9FIRM		1	0.0004274
b45	b45.a3	b45.a3.a1	tr|C7H6K7|C7H6K7_FAEPA		1	0.0004274
c622	c622.a1	c622.a1.a1	tr|A8S8M4|A8S8M4_9FIRM		1	0.0004274
c565	c565.a2	c565.a2.a1	tr|C7H4A2|C7H4A2_FAEPA		1	0.000426438
c373	c373.a2	c373.a2.a1	tr|A8SD45|A8SD45_9FIRM		1	0.000425002
c171	c171.a3	c171.a3.a1	tr|C7H847|C7H847_FAEPA		1	0.000424145
b68	b68.a4	b68.a4.a1	tr|D4K043|D4K043_9FIRM		1	0.000423576
b69	b69.a2	b69.a2.a1	tr|A0A2A6ZLC2|A0A2A6ZLC2_9FIRM		1	0.000421247
b53	b53.a3	b53.a3.a1	tr|C7H535|C7H535_FAEPA		1	0.000419354
c801	c801.a1	c801.a1.a1	tr|C7H6V6|C7H6V6_FAEPA		1	0.000417412
c151	c151.a4	c151.a4.a1	tr|D4JXI1|D4JXI1_9FIRM		1	0.000416586
c163	c163.a3	c163.a3.a1	tr|A0A2A6ZJE7|A0A2A6ZJE7_9FIRM		1	0.000415557
c131	c131.a1	c131.a1.a1	tr|A0A2A6ZLQ0|A0A2A6ZLQ0_9FIRM		1	0.000414126
c655	c655.a1	c655.a1.a1	tr|C7HAW5|C7HAW5_FAEPA		1	0.00041366
b71	b71.a3	b71.a3.a1	tr|C7H6B1|C7H6B1_FAEPA		1	0.000412502
c238	c238.a3	c238.a3.a1	tr|C7H2W7|C7H2W7_FAEPA		1	0.000410712
c247	c247.a1	c247.a1.a1	tr|A8SBF4|A8SBF4_9FIRM		1	0.000408057
b88	b88.a2	b88.a2.a1	tr|A0A2A6ZKU0|A0A2A6ZKU0_9FIRM		1	0.000407179
c151	c151.a2	c151.a2.a1	tr|A8S6P4|A8S6P4_9FIRM		1	0.000406523
c774	c774.a1	c774.a1.a1	tr|C7HAW2|C7HAW2_FAEPA		1	0.000405684
c447	c447.a2	c447.a2.a1	tr|C7H2I2|C7H2I2_FAEPA		1	0.000404569
c105	c105.a3	c105.a3.a1	tr|D4K150|D4K150_9FIRM		1	0.000403461
c829	c829.a1	c829.a1.a1	tr|C7H4C1|C7H4C1_FAEPA		1	0.000402633
b61	b61.a1	b61.a1.a1	tr|A8S9C1|A8S9C1_9FIRM		1	0.000402248
b61	b61.a3	b61.a3.a1	tr|D4K260|D4K260_9FIRM		1	0.000402248
c506	c506.a2	c506.a2.a1	tr|C7H604|C7H604_FAEPA		1	0.000401672
c529	c529.a1	c529.a1.a1	tr|C7H8W8|C7H8W8_FAEPA		1	0.000401063
c302	c302.a2	c302.a2.a1	tr|A0A2A6ZKV6|A0A2A6ZKV6_9FIRM		1	0.000399448
c235	c235.a3	c235.a3.a1	tr|C7H436|C7H436_FAEPA		1	0.00039777
c947	c947.a1	c947.a1.a1	tr|C7H3V1|C7H3V1_FAEPA		1	0.000396936
c126	c126.a1	c126.a1.a1	tr|A8S7V0|A8S7V0_9FIRM		1	0.000395278
c126	c126.a2	c126.a2.a1	tr|A0A2A6ZFV7|A0A2A6ZFV7_9FIRM		1	0.000395278
c904	c904.a1	c904.a1.a1	tr|C7H4Q8|C7H4Q8_FAEPA		1	0.000395072
c562	c562.a1	c562.a1.a1	tr|A0A2A6ZGR6|A0A2A6ZGR6_9FIRM		2	0.000394455
c252	c252.a3	c252.a3.a1	tr|C7H8W4|C7H8W4_FAEPA		1	0.000394455
c102	c102.a3	c102.a3.a1	tr|C7H1V9|C7H1V9_FAEPA		1	0.000394147
c233	c233.a2	c233.a2.a1	tr|A8SF39|A8SF39_9FIRM		1	0.000389585
c950	c950.a1	c950.a1.a1	tr|C7H4X5|C7H4X5_FAEPA		1	0.000389585
c634	c634.a1	c634.a1.a1	tr|A0A2A6ZH39|A0A2A6ZH39_9FIRM		1	0.000387195
c325	c325.a2	c325.a2.a1	tr|C7H7N3|C7H7N3_FAEPA		1	0.000386517
c139	c139.a3	c139.a3.a1	tr|C7H9K0|C7H9K0_FAEPA		1	0.000384248
c497	c497.a1	c497.a1.a1	tr|C7H3S1|C7H3S1_FAEPA		1	0.000384053
b71	b71.a1	b71.a1.a1	tr|A8SCS0|A8SCS0_9FIRM		1	0.000383575
c371	c371.a1	c371.a1.a1	tr|A8SGT2|A8SGT2_9FIRM		1	0.000383498
c248	c248.a3	c248.a3.a1	tr|C7H406|C7H406_FAEPA		1	0.000383135
b71	b71.a2	b71.a2.a1	tr|A0A2A6ZID8|A0A2A6ZID8_9FIRM		1	0.000382502
c144	c144.a3	c144.a3.a1	tr|C7H7V0|C7H7V0_FAEPA		1	0.000382502
c803	c803.a1	c803.a1.a1	tr|C7H7F5|C7H7F5_FAEPA		1	0.000378374
b84	b84.a1	b84.a1.a1	tr|A8S9X8|A8S9X8_9FIRM		1	0.000378269
b84	b84.a2	b84.a2.a1	tr|A0A2A6ZKG7|A0A2A6ZKG7_9FIRM		1	0.000378269
b49	b49.a1	b49.a1.a1	tr|A0A2A6ZIN6|A0A2A6ZIN6_9FIRM		1	0.000377356
c840	c840.a1	c840.a1.a1	tr|C7H977|C7H977_FAEPA		1	0.000374002
c330	c330.a2	c330.a2.a1	tr|C7H3R9|C7H3R9_FAEPA		1	0.000371877
c127	c127.a2	c127.a2.a1	tr|A0A2A6ZFK6|A0A2A6ZFK6_9FIRM		1	0.000371525
c149	c149.a2	c149.a2.a1	tr|A0A2A6ZG31|A0A2A6ZG31_9FIRM		1	0.000371252
c188	c188.a4	c188.a4.a1	tr|D4JY34|D4JY34_9FIRM		1	0.00037094
c174	c174.a1	c174.a1.a1	tr|A8SG97|A8SG97_9FIRM		1	0.000370163
b65	b65.a1	b65.a1.a1	tr|A8SFP6|A8SFP6_9FIRM		1	0.000368273
c150	c150.a2	c150.a2.a1	tr|C7H4M5|C7H4M5_FAEPA		1	0.000366935
c220	c220.a1	c220.a1.a1	tr|A0A2A6ZIV1|A0A2A6ZIV1_9FIRM		1	0.000365236
c365	c365.a2	c365.a2.a1	tr|C7H4K0|C7H4K0_FAEPA		1	0.000364603
c228	c228.a3	c228.a3.a1	tr|C7H7M5|C7H7M5_FAEPA		1	0.000363613
b73	b73.a2	b73.a2.a1	tr|A8SFW9|A8SFW9_9FIRM		1	0.000363239
c672	c672.a2	c672.a2.a1	tr|A8SBF0|A8SBF0_9FIRM		1	0.000362717
c672	c672.a1	c672.a1.a1	tr|A0A2A6ZG48|A0A2A6ZG48_9FIRM		1	0.000362717
b54	b54.a6	b54.a6.a1	tr|D4K2U4|D4K2U4_9FIRM		1	0.000358087
c488	c488.a2	c488.a2.a1	tr|A8SBX3|A8SBX3_9FIRM		1	0.000358087
b29	b29.a2	b29.a2.a1	tr|A8S8F9|A8S8F9_9FIRM		1	0.000357869
c254	c254.a3	c254.a3.a1	tr|C7H8C1|C7H8C1_FAEPA		1	0.000356569
b92	b92.a3	b92.a3.a1	tr|C7H5X2|C7H5X2_FAEPA		1	0.000355815
b44	b44.a1	b44.a1.a1	tr|A8S9D0|A8S9D0_9FIRM		1	0.000354168
b72	b72.a2	b72.a2.a1	tr|A0A2A6ZIW8|A0A2A6ZIW8_9FIRM		1	0.000352832
c473	c473.a1	c473.a1.a1	tr|A0A2A6ZL19|A0A2A6ZL19_9FIRM		1	0.000352585
c230	c230.a3	c230.a3.a1	tr|C7H4N4|C7H4N4_FAEPA		1	0.000350626
c921	c921.a1	c921.a1.a1	tr|A0A2A6ZHU0|A0A2A6ZHU0_9FIRM		1	0.000350626
c246	c246.a2	c246.a2.a1	tr|C7H5K2|C7H5K2_FAEPA		1	0.000349898
c196	c196.a1	c196.a1.a1	tr|A0A2A6ZFN6|A0A2A6ZFN6_9FIRM		2	0.000349655
b53	b53.a1	b53.a1.a1	tr|A8SAU6|A8SAU6_9FIRM		1	0.000349462
b53	b53.a2	b53.a2.a1	tr|A0A2A6ZG00|A0A2A6ZG00_9FIRM		1	0.000349462
c210	c210.a3	c210.a3.a1	tr|C7H1S6|C7H1S6_FAEPA		1	0.000348689
c921	c921.a2	c921.a2.a1	tr|C7H9L8|C7H9L8_FAEPA		1	0.000348689
c954	c954.a1	c954.a1.a1	tr|C7H5S8|C7H5S8_FAEPA		1	0.000348689
c964	c964.a1	c964.a1.a1	tr|C7H9X3|C7H9X3_FAEPA		1	0.000348689
c159	c159.a3	c159.a3.a1	tr|C7H1W0|C7H1W0_FAEPA		1	0.000348514
c591	c591.a1	c591.a1.a1	tr|C7HAP2|C7HAP2_FAEPA		1	0.00034814
d1144	d1144.a1	d1144.a1.a1	tr|C7H7N1|C7H7N1_FAEPA		1	0.000347729
b69	b69.a1	b69.a1.a1	tr|A8SEH8|A8SEH8_9FIRM		1	0.00034691
c583	c583.a3	c583.a3.a1	tr|A0A2A6ZG25|A0A2A6ZG25_9FIRM		1	0.000346773
b58	b58.a1	b58.a1.a1	tr|A8SEK9|A8SEK9_9FIRM		1	0.000346013
c136	c136.a2	c136.a2.a1	tr|C7H4C0|C7H4C0_FAEPA		1	0.000346013
c543	c543.a1	c543.a1.a1	tr|A0A174AUN1|A0A174AUN1_9FIRM		3	0.000344879
c253	c253.a2	c253.a2.a1	tr|C7H5H2|C7H5H2_FAEPA		1	0.000344879
c338	c338.a3	c338.a3.a1	tr|C7H798|C7H798_FAEPA		1	0.000344879
c329	c329.a2	c329.a2.a1	tr|C7HAW9|C7HAW9_FAEPA		1	0.000343751
c604	c604.a2	c604.a2.a1	tr|A0A2A6ZR54|A0A2A6ZR54_9FIRM		1	0.000343004
c652	c652.a1	c652.a1.a1	tr|C7H8W7|C7H8W7_FAEPA		1	0.000342771
c248	c248.a1	c248.a1.a1	tr|A8SD70|A8SD70_9FIRM		1	0.000341519
c164	c164.a1	c164.a1.a1	tr|A0A2A6ZJ23|A0A2A6ZJ23_9FIRM		1	0.000340887
c257	c257.a2	c257.a2.a1	tr|A8SAJ6|A8SAJ6_9FIRM		1	0.00034069
c124	c124.a2	c124.a2.a1	tr|A0A2A6ZJP5|A0A2A6ZJP5_9FIRM		1	0.000340231
c551	c551.a2	c551.a2.a1	tr|C7H4P6|C7H4P6_FAEPA		1	0.000339316
c492	c492.a1	c492.a1.a1	tr|C7H1L2|C7H1L2_FAEPA		1	0.000338861
c945	c945.a1	c945.a1.a1	tr|C7H351|C7H351_FAEPA		1	0.000337501
c232	c232.a1	c232.a1.a1	tr|A8SFJ7|A8SFJ7_9FIRM		1	0.000336064
c232	c232.a2	c232.a2.a1	tr|A0A2A6ZHD2|A0A2A6ZHD2_9FIRM		1	0.000336064
c507	c507.a3	c507.a3.a1	tr|A0A2A6ZIL2|A0A2A6ZIL2_9FIRM		1	0.000335706
c531	c531.a3	c531.a3.a1	tr|C7H821|C7H821_FAEPA		1	0.00033526
c353	c353.a1	c353.a1.a1	tr|A0A2A6ZKE7|A0A2A6ZKE7_9FIRM		1	0.000334816
d1135	d1135.a1	d1135.a1.a1	tr|C7H5G6|C7H5G6_FAEPA		1	0.00033393
d1143	d1143.a1	d1143.a1.a1	tr|C7H6W9|C7H6W9_FAEPA		1	0.00033393
b45	b45.a1	b45.a1.a1	tr|A8S649|A8S649_9FIRM		1	0.000332422
c120	c120.a2	c120.a2.a1	tr|A8S7C9|A8S7C9_9FIRM		1	0.000332422
c120	c120.a1	c120.a1.a1	tr|A0A2A6ZLK4|A0A2A6ZLK4_9FIRM		1	0.000332422
c458	c458.a3	c458.a3.a1	tr|C7H196|C7H196_FAEPA		1	0.000330433
c454	c454.a1	c454.a1.a1	tr|A8SAC5|A8SAC5_9FIRM		1	0.000329743
b52	b52.a3	b52.a3.a1	tr|C7H5Z3|C7H5Z3_FAEPA		1	0.000329448
c252	c252.a2	c252.a2.a1	tr|A0A2A6ZJU4|A0A2A6ZJU4_9FIRM		1	0.000328712
c141	c141.a3	c141.a3.a1	tr|C7HAY5|C7HAY5_FAEPA		1	0.000326888
c688	c688.a3	c688.a3.a1	tr|C7H9T4|C7H9T4_FAEPA		1	0.000326164
c478	c478.a3	c478.a3.a1	tr|C7HAP6|C7HAP6_FAEPA		1	0.000324905
b67	b67.a6	b67.a6.a1	tr|C7H674|C7H674_FAEPA		1	0.000324209
c758	c758.a1	c758.a1.a1	tr|A0A2A6ZIZ9|A0A2A6ZIZ9_9FIRM		1	0.000323655
b19	b19.a2	b19.a2.a1	tr|A8S8K5|A8S8K5_9FIRM		1	0.000323273
c576	c576.a3	c576.a3.a1	tr|C7H928|C7H928_FAEPA		1	0.000319963
c903	c903.a1	c903.a1.a1	tr|C7H3E1|C7H3E1_FAEPA		1	0.000319963
b44	b44.a2	b44.a2.a1	tr|A0A2A6ZKG2|A0A2A6ZKG2_9FIRM		1	0.000318751
c688	c688.a1	c688.a1.a1	tr|A8S6G0|A8S6G0_9FIRM		1	0.000318751
c421	c421.a2	c421.a2.a1	tr|A0A2A6ZH08|A0A2A6ZH08_9FIRM		1	0.000318751
c838	c838.a1	c838.a1.a1	tr|C7H8K1|C7H8K1_FAEPA		1	0.000318751
b80	b80.a2	b80.a2.a1	tr|A0A2A6ZIW3|A0A2A6ZIW3_9FIRM		1	0.000316695
c212	c212.a3	c212.a3.a1	tr|C7H759|C7H759_FAEPA		1	0.000316355
c186	c186.a3	c186.a3.a1	tr|C7H914|C7H914_FAEPA		1	0.000315564
c290	c290.a1	c290.a1.a1	tr|A8SFR3|A8SFR3_9FIRM		1	0.000315339
c290	c290.a2	c290.a2.a1	tr|A0A2A6ZHL9|A0A2A6ZHL9_9FIRM		1	0.000315339
c458	c458.a2	c458.a2.a1	tr|A0A2A6ZK17|A0A2A6ZK17_9FIRM		1	0.000313994
c967	c967.a1	c967.a1.a1	tr|C7HAY1|C7HAY1_FAEPA		1	0.000313994
c248	c248.a2	c248.a2.a1	tr|A0A2A6ZFJ4|A0A2A6ZFJ4_9FIRM		1	0.000313474
c337	c337.a2	c337.a2.a1	tr|C7H880|C7H880_FAEPA		1	0.000311668
d1145	d1145.a1	d1145.a1.a1	tr|C7H7X4|C7H7X4_FAEPA		1	0.000311668
c911	c911.a1	c911.a1.a1	tr|C7H8R3|C7H8R3_FAEPA		2	0.0003109
b40	b40.a1	b40.a1.a1	tr|A0A2A6ZIW1|A0A2A6ZIW1_9FIRM		1	0.000310805
c213	c213.a2	c213.a2.a1	tr|D4K138|D4K138_9FIRM		1	0.000310747
c360	c360.a4	c360.a4.a1	tr|C7H6K2|C7H6K2_FAEPA		1	0.000310289
c149	c149.a1	c149.a1.a1	tr|A8SAV7|A8SAV7_9FIRM		1	0.000309376
c573	c573.a3	c573.a3.a1	tr|C7H2Y7|C7H2Y7_FAEPA		1	0.000309376
c128	c128.a3	c128.a3.a1	tr|C7H9T8|C7H9T8_FAEPA		1	0.000307439
b73	b73.a3	b73.a3.a1	tr|C7H852|C7H852_FAEPA		1	0.000306373
c611	c611.a1	c611.a1.a1	tr|C7HAL9|C7HAL9_FAEPA		1	0.00030616
c183	c183.a1	c183.a1.a1	tr|A8SAJ9|A8SAJ9_9FIRM		1	0.000304893
c714	c714.a2	c714.a2.a1	tr|A8SFA3|A8SFA3_9FIRM		1	0.000304893
c266	c266.a1	c266.a1.a1	tr|A8S7L2|A8S7L2_9FIRM		1	0.000303427
c266	c266.a2	c266.a2.a1	tr|A0A2A6ZJF1|A0A2A6ZJF1_9FIRM		1	0.000303427
b37	b37.a1	b37.a1.a1	tr|A8SD88|A8SD88_9FIRM		1	0.000303135
c459	c459.a3	c459.a3.a1	tr|D4K3U7|D4K3U7_9FIRM		1	0.000302264
c506	c506.a3	c506.a3.a1	tr|A0A2A6ZI76|A0A2A6ZI76_9FIRM		1	0.000301254
c276	c276.a2	c276.a2.a1	tr|C7H1I1|C7H1I1_FAEPA		1	0.000300537
c612	c612.a2	c612.a2.a1	tr|C7H9X1|C7H9X1_FAEPA		1	0.000298406
c957	c957.a1	c957.a1.a1	tr|C7H809|C7H809_FAEPA		1	0.000297702
c185	c185.a3	c185.a3.a1	tr|D4K114|D4K114_9FIRM		1	0.000297141
d1005	d1005.a1	d1005.a1.a1	tr|A0A2A6ZFF2|A0A2A6ZFF2_9FIRM		1	0.000296304
d1034	d1034.a1	d1034.a1.a1	tr|C7H2H7|C7H2H7_FAEPA		1	0.000294919
c150	c150.a1	c150.a1.a1	tr|A8SAX5|A8SAX5_9FIRM		1	0.000294644
c261	c261.a1	c261.a1.a1	tr|A8SAI8|A8SAI8_9FIRM		1	0.000294232
c106	c106.a3	c106.a3.a1	tr|C7H1X2|C7H1X2_FAEPA		1	0.000292189
b40	b40.a2	b40.a2.a1	tr|A8SD30|A8SD30_9FIRM		1	0.000291379
c196	c196.a2	c196.a2.a1	tr|A8S8D1|A8S8D1_9FIRM		1	0.000291379
c625	c625.a3	c625.a3.a1	tr|C7HA40|C7HA40_FAEPA		1	0.000291178
c203	c203.a1	c203.a1.a1	tr|A8SCP3|A8SCP3_9FIRM		1	0.000290842
c561	c561.a1	c561.a1.a1	tr|A8SFJ8|A8SFJ8_9FIRM		1	0.000290174
c256	c256.a2	c256.a2.a1	tr|A8S8L4|A8S8L4_9FIRM		1	0.000289774
c100	c100.a3	c100.a3.a1	tr|C7H3V4|C7H3V4_FAEPA		1	0.000289176
b46	b46.a1	b46.a1.a1	tr|A8SF10|A8SF10_9FIRM		1	0.000288186
c548	c548.a4	c548.a4.a1	tr|C7H6B8|C7H6B8_FAEPA		1	0.000288186
c111	c111.a3	c111.a3.a1	tr|C7H3S7|C7H3S7_FAEPA		1	0.000288186
c736	c736.a1	c736.a1.a1	tr|C7H5Z5|C7H5Z5_FAEPA		1	0.000288186
c586	c586.a3	c586.a3.a1	tr|A8SA69|A8SA69_9FIRM		1	0.000286226
c308	c308.a2	c308.a2.a1	tr|C7HAW8|C7HAW8_FAEPA		1	0.000285255
c830	c830.a1	c830.a1.a1	tr|C7H4P5|C7H4P5_FAEPA		1	0.000285255
b45	b45.a2	b45.a2.a1	tr|A0A2A6ZL94|A0A2A6ZL94_9FIRM		1	0.000284612
c565	c565.a1	c565.a1.a1	tr|A0A2A6ZJU5|A0A2A6ZJU5_9FIRM		1	0.000284292
b99	b99.a4	b99.a4.a1	tr|C7H627|C7H627_FAEPA		1	0.000284292
c222	c222.a2	c222.a2.a1	tr|A8SFZ1|A8SFZ1_9FIRM		1	0.000284292
c610	c610.a1	c610.a1.a1	tr|C7H9W4|C7H9W4_FAEPA		1	0.000284292
b52	b52.a1	b52.a1.a1	tr|A8S7C1|A8S7C1_9FIRM		1	0.000282384
b52	b52.a2	b52.a2.a1	tr|A0A2A6ZLF7|A0A2A6ZLF7_9FIRM		1	0.000282384
b65	b65.a3	b65.a3.a1	tr|D4JZK5|D4JZK5_9FIRM		1	0.000281753
c208	c208.a2	c208.a2.a1	tr|A8S6H2|A8S6H2_9FIRM		1	0.000280501
c208	c208.a1	c208.a1.a1	tr|A0A2A6ZJ66|A0A2A6ZJ66_9FIRM		1	0.000280501
c800	c800.a1	c800.a1.a1	tr|C7H4K2|C7H4K2_FAEPA		1	0.000280501
c888	c888.a3	c888.a3.a1	tr|C7H9R1|C7H9R1_FAEPA		1	0.000280501
b53	b53.a4	b53.a4.a1	tr|D4JYF9|D4JYF9_9FIRM		1	0.000278644
c202	c202.a4	c202.a4.a1	tr|D4K2G7|D4K2G7_9FIRM		1	0.000278275
c639	c639.a2	c639.a2.a1	tr|C7H9B4|C7H9B4_FAEPA		1	0.000278275
c420	c420.a2	c420.a2.a1	tr|C7H1W9|C7H1W9_FAEPA		1	0.00027681
d1155	d1155.a1	d1155.a1.a1	tr|C7H9Q8|C7H9Q8_FAEPA		1	0.00027681
c421	c421.a1	c421.a1.a1	tr|A8SF11|A8SF11_9FIRM		1	0.000275602
b36	b36.a7	b36.a7.a1	tr|C7H8Y8|C7H8Y8_FAEPA		1	0.000274284
c160	c160.a2	c160.a2.a1	tr|C7H4A7|C7H4A7_FAEPA		1	0.000273927
c238	c238.a4	c238.a4.a1	tr|A8SG23|A8SG23_9FIRM		1	0.000273808
c857	c857.a2	c857.a2.a1	tr|C7H956|C7H956_FAEPA		1	0.000273215
c952	c952.a1	c952.a1.a1	tr|C7H579|C7H579_FAEPA		1	0.000273215
c952	c952.a2	c952.a2.a1	tr|C7H7C9|C7H7C9_FAEPA		1	0.000273215
b37	b37.a2	b37.a2.a1	tr|A0A2A6ZIF2|A0A2A6ZIF2_9FIRM		1	0.000272822
b73	b73.a1	b73.a1.a1	tr|A0A2A6ZHL4|A0A2A6ZHL4_9FIRM		1	0.000272429
b80	b80.a1	b80.a1.a1	tr|A8SA75|A8SA75_9FIRM		1	0.000271453
b54	b54.a5	b54.a5.a1	tr|A0A2A6ZFL3|A0A2A6ZFL3_9FIRM		1	0.000271453
c305	c305.a3	c305.a3.a1	tr|A0A2A6ZKX2|A0A2A6ZKX2_9FIRM		1	0.00027058
c833	c833.a1	c833.a1.a1	tr|C7H5U8|C7H5U8_FAEPA		1	0.000269713
b47	b47.a4	b47.a4.a1	tr|D4K3P3|D4K3P3_9FIRM		1	0.00026922
c831	c831.a1	c831.a1.a1	tr|C7H511|C7H511_FAEPA		1	0.000268851
b83	b83.a3	b83.a3.a1	tr|C7H325|C7H325_FAEPA		1	0.000268728
b54	b54.a4	b54.a4.a1	tr|A8S898|A8S898_9FIRM		1	0.000268565
c330	c330.a1	c330.a1.a1	tr|A8SFR5|A8SFR5_9FIRM		1	0.000267654
c254	c254.a2	c254.a2.a1	tr|A8S758|A8S758_9FIRM		1	0.000267427
c846	c846.a1	c846.a1.a1	tr|A0A2A6ZK38|A0A2A6ZK38_9FIRM		1	0.000266299
d1134	d1134.a1	d1134.a1.a1	tr|C7H561|C7H561_FAEPA		1	0.000266299
b35	b35.a1	b35.a1.a1	tr|A8S6H1|A8S6H1_9FIRM		1	0.00026407
c946	c946.a1	c946.a1.a1	tr|C7H3S5|C7H3S5_FAEPA		1	0.00026297
c337	c337.a1	c337.a1.a1	tr|A0A2A6ZJA0|A0A2A6ZJA0_9FIRM		1	0.000259723
c115	c115.a2	c115.a2.a1	tr|A0A2A6ZJV1|A0A2A6ZJV1_9FIRM		1	0.000259723
c254	c254.a1	c254.a1.a1	tr|A0A2A6ZJV3|A0A2A6ZJV3_9FIRM		1	0.00025919
c228	c228.a2	c228.a2.a1	tr|A0A2A6ZH53|A0A2A6ZH53_9FIRM		1	0.000259084
c338	c338.a2	c338.a2.a1	tr|A0A2A6ZHQ4|A0A2A6ZHQ4_9FIRM		1	0.000258659
d1152	d1152.a1	d1152.a1.a1	tr|C7H976|C7H976_FAEPA		1	0.00025813
c955	c955.a1	c955.a1.a1	tr|C7H7B2|C7H7B2_FAEPA		1	0.000257603
c180	c180.a3	c180.a3.a1	tr|C7H166|C7H166_FAEPA		1	0.000257341
b67	b67.a5	b67.a5.a1	tr|A0A2A6ZFP9|A0A2A6ZFP9_9FIRM		1	0.00025611
c533	c533.a2	c533.a2.a1	tr|A0A2A6ZKN4|A0A2A6ZKN4_9FIRM		1	0.000253465
d1121	d1121.a1	d1121.a1.a1	tr|C7H358|C7H358_FAEPA		1	0.000253465
c599	c599.a1	c599.a1.a1	tr|A8SGM8|A8SGM8_9FIRM		1	0.000252451
c640	c640.a2	c640.a2.a1	tr|C7H5K6|C7H5K6_FAEPA		1	0.000251947
c419	c419.a2	c419.a2.a1	tr|A0A2A6ZIL8|A0A2A6ZIL8_9FIRM		1	0.000251445
c506	c506.a1	c506.a1.a1	tr|A8SAH8|A8SAH8_9FIRM		1	0.000251045
c874	c874.a1	c874.a1.a1	tr|C7H5X5|C7H5X5_FAEPA		1	0.000251045
c759	c759.a2	c759.a2.a1	tr|C7H9L2|C7H9L2_FAEPA		1	0.000248966
c303	c303.a1	c303.a1.a1	tr|A8S6Z8|A8S6Z8_9FIRM		3	0.000247501
c303	c303.a2	c303.a2.a1	tr|A0A174AUY1|A0A174AUY1_9FIRM		1	0.000247501
c378	c378.a3	c378.a3.a1	tr|C7H9D2|C7H9D2_FAEPA		1	0.00024692
c210	c210.a2	c210.a2.a1	tr|A8S963|A8S963_9FIRM		1	0.000246775
c354	c354.a3	c354.a3.a1	tr|C7H372|C7H372_FAEPA		1	0.000246775
b79	b79.a2	b79.a2.a1	tr|A0A2A6ZK93|A0A2A6ZK93_9FIRM		1	0.000246054
c714	c714.a1	c714.a1.a1	tr|A0A2A6ZH52|A0A2A6ZH52_9FIRM		1	0.000246054
d1111	d1111.a1	d1111.a1.a1	tr|C7H1F6|C7H1F6_FAEPA		1	0.000246054
c729	c729.a1	c729.a1.a1	tr|C7H3B1|C7H3B1_FAEPA		1	0.000245766
c523	c523.a3	c523.a3.a1	tr|C7H237|C7H237_FAEPA		1	0.000245575
c139	c139.a1	c139.a1.a1	tr|A8SA93|A8SA93_9FIRM		1	0.000244623
c139	c139.a2	c139.a2.a1	tr|A0A2A6ZJ13|A0A2A6ZJ13_9FIRM		1	0.000244623
c951	c951.a1	c951.a1.a1	tr|C7H4Z9|C7H4Z9_FAEPA		1	0.000242741
c444	c444.a1	c444.a1.a1	tr|A0A2A6ZJU2|A0A2A6ZJU2_9FIRM		1	0.000241811
c459	c459.a2	c459.a2.a1	tr|A0A2A6ZG71|A0A2A6ZG71_9FIRM		1	0.000241811
c161	c161.a2	c161.a2.a1	tr|A0A2A6ZI18|A0A2A6ZI18_9FIRM		1	0.00024102
c194	c194.a1	c194.a1.a1	tr|A8S784|A8S784_9FIRM		1	0.000238521
c194	c194.a2	c194.a2.a1	tr|A0A2A6ZJ54|A0A2A6ZJ54_9FIRM		1	0.000238521
c288	c288.a3	c288.a3.a1	tr|A8SAR9|A8SAR9_9FIRM		1	0.000238161
c948	c948.a1	c948.a1.a1	tr|C7H435|C7H435_FAEPA		1	0.000238161
c222	c222.a1	c222.a1.a1	tr|A0A2A6ZH60|A0A2A6ZH60_9FIRM		1	0.00023691
c719	c719.a3	c719.a3.a1	tr|A0A2A6ZG75|A0A2A6ZG75_9FIRM		1	0.000236377
d1136	d1136.a1	d1136.a1.a1	tr|C7H5H6|C7H5H6_FAEPA		1	0.000236377
c505	c505.a3	c505.a3.a1	tr|C7H1S8|C7H1S8_FAEPA		1	0.000235715
c222	c222.a3	c222.a3.a1	tr|C7H812|C7H812_FAEPA		1	0.000235057
c150	c150.a3	c150.a3.a1	tr|A0A2A6ZGA2|A0A2A6ZGA2_9FIRM		1	0.000233751
c715	c715.a2	c715.a2.a1	tr|C7H4K4|C7H4K4_FAEPA		1	0.000232888
c825	c825.a1	c825.a1.a1	tr|C7H1A5|C7H1A5_FAEPA		1	0.000230549
d1114	d1114.a1	d1114.a1.a1	tr|C7H1V5|C7H1V5_FAEPA		1	0.000229919
c192	c192.a2	c192.a2.a1	tr|A0A2A6ZI56|A0A2A6ZI56_9FIRM		1	0.000228669
c238	c238.a2	c238.a2.a1	tr|A8S8B7|A8S8B7_9FIRM		1	0.000228173
c463	c463.a1	c463.a1.a1	tr|A0A2A6ZIX6|A0A2A6ZIX6_9FIRM		1	0.00022805
c676	c676.a2	c676.a2.a1	tr|C7H383|C7H383_FAEPA		1	0.000225604
c354	c354.a1	c354.a1.a1	tr|A8SBF5|A8SBF5_9FIRM		1	0.000224601
c397	c397.a3	c397.a3.a1	tr|C7HAS7|C7HAS7_FAEPA		1	0.000224601
c612	c612.a1	c612.a1.a1	tr|A8S8L2|A8S8L2_9FIRM		1	0.000223804
c353	c353.a3	c353.a3.a1	tr|A8S6B2|A8S6B2_9FIRM		1	0.000223211
b35	b35.a2	b35.a2.a1	tr|A0A2A6ZJ06|A0A2A6ZJ06_9FIRM		1	0.000222856
c376	c376.a3	c376.a3.a1	tr|C7H3V0|C7H3V0_FAEPA		1	0.000222228
c159	c159.a2	c159.a2.a1	tr|A0A2A6ZKQ1|A0A2A6ZKQ1_9FIRM		1	0.000221782
c423	c423.a1	c423.a1.a1	tr|A8SAZ7|A8SAZ7_9FIRM		1	0.000221448
c423	c423.a2	c423.a2.a1	tr|A0A2A6ZH14|A0A2A6ZH14_9FIRM		1	0.000221448
c350	c350.a3	c350.a3.a1	tr|C7H502|C7H502_FAEPA		1	0.000221448
d1140	d1140.a1	d1140.a1.a1	tr|C7H5W2|C7H5W2_FAEPA		1	0.000221448
c293	c293.a3	c293.a3.a1	tr|C7H5M0|C7H5M0_FAEPA		1	0.000220867
c274	c274.a3	c274.a3.a1	tr|C7H1G8|C7H1G8_FAEPA		2	0.000220674
d1149	d1149.a1	d1149.a1.a1	tr|C7H8R4|C7H8R4_FAEPA		1	0.000220289
c102	c102.a1	c102.a1.a1	tr|A8SBV1|A8SBV1_9FIRM		1	0.000220161
b36	b36.a6	b36.a6.a1	tr|D4K007|D4K007_9FIRM		1	0.000219714
c220	c220.a2	c220.a2.a1	tr|A8SD36|A8SD36_9FIRM		1	0.000219142
c295	c295.a2	c295.a2.a1	tr|C7H2C6|C7H2C6_FAEPA		1	0.000218006
c429	c429.a3	c429.a3.a1	tr|C7H9K6|C7H9K6_FAEPA		1	0.00021651
c253	c253.a1	c253.a1.a1	tr|A8SFG3|A8SFG3_9FIRM		1	0.00021614
c412	c412.a2	c412.a2.a1	tr|A8SBX9|A8SBX9_9FIRM		1	0.00021614
c339	c339.a1	c339.a1.a1	tr|A8SAY4|A8SAY4_9FIRM		1	0.000214669
c153	c153.a1	c153.a1.a1	tr|A8SG78|A8SG78_9FIRM		1	0.000213942
c221	c221.a3	c221.a3.a1	tr|C7H239|C7H239_FAEPA		1	0.000212501
c738	c738.a1	c738.a1.a1	tr|C7H9D3|C7H9D3_FAEPA		1	0.000211221
c701	c701.a2	c701.a2.a1	tr|C7H5W9|C7H5W9_FAEPA		1	0.000210903
c375	c375.a2	c375.a2.a1	tr|A8SC27|A8SC27_9FIRM		1	0.000210376
c141	c141.a1	c141.a1.a1	tr|A8SCX9|A8SCX9_9FIRM		1	0.000210142
c475	c475.a2	c475.a2.a1	tr|A0A2A6ZG44|A0A2A6ZG44_9FIRM		1	0.000209329
c241	c241.a1	c241.a1.a1	tr|A0A2A6ZIA5|A0A2A6ZIA5_9FIRM		1	0.000209121
c547	c547.a3	c547.a3.a1	tr|C7HAP9|C7HAP9_FAEPA		1	0.000208293
c953	c953.a1	c953.a1.a1	tr|C7H5I2|C7H5I2_FAEPA		1	0.000208293
c595	c595.a2	c595.a2.a1	tr|C7H1H1|C7H1H1_FAEPA		1	0.000207608
c685	c685.a3	c685.a3.a1	tr|C7H5V3|C7H5V3_FAEPA		1	0.000207267
d1138	d1138.a1	d1138.a1.a1	tr|C7H5U2|C7H5U2_FAEPA		1	0.000207267
c131	c131.a2	c131.a2.a1	tr|A8S8F0|A8S8F0_9FIRM		1	0.000207063
c828	c828.a1	c828.a1.a1	tr|C7H459|C7H459_FAEPA		1	0.000206758
c589	c589.a2	c589.a2.a1	tr|A0A2A6ZHX1|A0A2A6ZHX1_9FIRM		1	0.000206251
d1036	d1036.a1	d1036.a1.a1	tr|C7H5H7|C7H5H7_FAEPA		1	0.000206251
c518	c518.a3	c518.a3.a1	tr|C7H850|C7H850_FAEPA		1	0.000205747
d1146	d1146.a1	d1146.a1.a1	tr|C7H872|C7H872_FAEPA		1	0.000205245
c484	c484.a2	c484.a2.a1	tr|A0A2A6ZJM4|A0A2A6ZJM4_9FIRM		1	0.00020359
c875	c875.a1	c875.a1.a1	tr|C7HA39|C7HA39_FAEPA		1	0.000202285
c232	c232.a4	c232.a4.a1	tr|D4K3S7|D4K3S7_9FIRM		1	0.000201638
c959	c959.a1	c959.a1.a1	tr|C7H8D2|C7H8D2_FAEPA		1	0.000201638
d1128	d1128.a1	d1128.a1.a1	tr|C7H4S5|C7H4S5_FAEPA		1	0.000201317
c249	c249.a3	c249.a3.a1	tr|A0A2A6ZJW1|A0A2A6ZJW1_9FIRM		1	0.000200358
d1139	d1139.a1	d1139.a1.a1	tr|C7H5U9|C7H5U9_FAEPA		1	0.000200358
b92	b92.a2	b92.a2.a1	tr|A0A2A6ZLJ3|A0A2A6ZLJ3_9FIRM		1	0.000200146
c483	c483.a2	c483.a2.a1	tr|A0A2A6ZJM1|A0A2A6ZJM1_9FIRM		1	0.000199724
c403	c403.a3	c403.a3.a1	tr|C7H1M5|C7H1M5_FAEPA		1	0.000198937
c118	c118.a1	c118.a1.a1	tr|A8SAQ4|A8SAQ4_9FIRM		1	0.000197073
c118	c118.a2	c118.a2.a1	tr|A0A2A6ZLJ0|A0A2A6ZLJ0_9FIRM		1	0.000197073
c157	c157.a2	c157.a2.a1	tr|C7H167|C7H167_FAEPA		1	0.000196981
c876	c876.a1	c876.a1.a1	tr|A0A2A6ZKX9|A0A2A6ZKX9_9FIRM		4	0.000196155
c129	c129.a3	c129.a3.a1	tr|C7H3U8|C7H3U8_FAEPA		1	0.000196002
c108	c108.a2	c108.a2.a1	tr|A0A2A6ZKC3|A0A2A6ZKC3_9FIRM		1	0.000195244
c719	c719.a2	c719.a2.a1	tr|A8SGE2|A8SGE2_9FIRM		1	0.000194792
b36	b36.a3	b36.a3.a1	tr|C7HAW3|C7HAW3_FAEPA		1	0.000192344
b46	b46.a4	b46.a4.a1	tr|D4K4A5|D4K4A5_9FIRM		1	0.000192124
c901	c901.a1	c901.a1.a1	tr|C7H1Z7|C7H1Z7_FAEPA		1	0.000192124
c155	c155.a4	c155.a4.a1	tr|D4K3Y6|D4K3Y6_9FIRM		1	0.000191686
c263	c263.a3	c263.a3.a1	tr|C7H7U4|C7H7U4_FAEPA		1	0.000191686
b36	b36.a2	b36.a2.a1	tr|A8S761|A8S761_9FIRM		1	0.0001915
b36	b36.a5	b36.a5.a1	tr|A0A2A6ZJP9|A0A2A6ZJP9_9FIRM		1	0.0001915
c159	c159.a1	c159.a1.a1	tr|A8SBV2|A8SBV2_9FIRM		1	0.000190099
c842	c842.a3	c842.a3.a1	tr|C7H9Z6|C7H9Z6_FAEPA		1	0.000189528
c949	c949.a1	c949.a1.a1	tr|C7H467|C7H467_FAEPA		1	0.00018896
c766	c766.a3	c766.a3.a1	tr|C7H242|C7H242_FAEPA		2	0.000188678
c189	c189.a1	c189.a1.a1	tr|A0A2A6ZG68|A0A2A6ZG68_9FIRM		1	0.000187836
c141	c141.a2	c141.a2.a1	tr|A0A2A6ZI83|A0A2A6ZI83_9FIRM		1	0.000186793
c360	c360.a3	c360.a3.a1	tr|D4JZP9|D4JZP9_9FIRM		1	0.000185626
c870	c870.a3	c870.a3.a1	tr|C7H6X4|C7H6X4_FAEPA		1	0.000185353
c174	c174.a3	c174.a3.a1	tr|A0A2A6ZHB7|A0A2A6ZHB7_9FIRM		1	0.000185081
c210	c210.a1	c210.a1.a1	tr|A0A2A6ZKD2|A0A2A6ZKD2_9FIRM		1	0.000185081
c966	c966.a1	c966.a1.a1	tr|C7HAT8|C7HAT8_FAEPA		1	0.000185081
c313	c313.a1	c313.a1.a1	tr|A8S8R5|A8S8R5_9FIRM		2	0.00018454
c792	c792.a2	c792.a2.a1	tr|C7H5Z8|C7H5Z8_FAEPA		1	0.00018454
c130	c130.a2	c130.a2.a1	tr|A8S616|A8S616_9FIRM		1	0.000184136
c130	c130.a3	c130.a3.a1	tr|D4K083|D4K083_9FIRM		1	0.000182539
c356	c356.a2	c356.a2.a1	tr|C7HAW6|C7HAW6_FAEPA		1	0.000182031
c358	c358.a1	c358.a1.a1	tr|C7H9Z8|C7H9Z8_FAEPA		1	0.000181881
c459	c459.a1	c459.a1.a1	tr|A8SBE5|A8SBE5_9FIRM		1	0.000181359
c351	c351.a1	c351.a1.a1	tr|A0A2A6ZM62|A0A2A6ZM62_9FIRM		1	0.000180839
c902	c902.a1	c902.a1.a1	tr|C7H222|C7H222_FAEPA		1	0.00018058
c122	c122.a3	c122.a3.a1	tr|C7H765|C7H765_FAEPA		1	0.00018047
b67	b67.a4	b67.a4.a1	tr|A8S8A0|A8S8A0_9FIRM		1	0.000180116
b92	b92.a1	b92.a1.a1	tr|A8SCR7|A8SCR7_9FIRM		1	0.000177908
c347	c347.a3	c347.a3.a1	tr|C7H9R6|C7H9R6_FAEPA		1	0.000177782
c958	c958.a1	c958.a1.a1	tr|C7H839|C7H839_FAEPA		1	0.000177782
d1038	d1038.a1	d1038.a1.a1	tr|C7HAP3|C7HAP3_FAEPA		1	0.000176786
c250	c250.a1	c250.a1.a1	tr|A8SCM0|A8SCM0_9FIRM		1	0.000175802
c250	c250.a2	c250.a2.a1	tr|A0A2A6ZMB8|A0A2A6ZMB8_9FIRM		1	0.000175802
c250	c250.a4	c250.a4.a1	tr|D4K0Z0|D4K0Z0_9FIRM		1	0.000175802
c670	c670.a1	c670.a1.a1	tr|C7HAB6|C7HAB6_FAEPA		1	0.00017507
c775	c775.a2	c775.a2.a1	tr|C7H517|C7H517_FAEPA		1	0.000174586
c826	c826.a1	c826.a1.a1	tr|C7H1J9|C7H1J9_FAEPA		1	0.000174224
c343	c343.a1	c343.a1.a1	tr|A8S6P0|A8S6P0_9FIRM		1	0.000173864
c230	c230.a2	c230.a2.a1	tr|A0A2A6ZFW0|A0A2A6ZFW0_9FIRM		1	0.000173577
c230	c230.a1	c230.a1.a1	tr|A8SAW7|A8SAW7_9FIRM		1	0.000172722
c338	c338.a1	c338.a1.a1	tr|A8SAT9|A8SAT9_9FIRM		1	0.000172439
c102	c102.a2	c102.a2.a1	tr|A0A2A6ZKI7|A0A2A6ZKI7_9FIRM		1	0.000171236
d1035	d1035.a1	d1035.a1.a1	tr|C7H4X6|C7H4X6_FAEPA		1	0.000170575
c720	c720.a1	c720.a1.a1	tr|C7H9X6|C7H9X6_FAEPA		1	0.000170001
c171	c171.a1	c171.a1.a1	tr|A8SCN7|A8SCN7_9FIRM		1	0.000169317
c171	c171.a2	c171.a2.a1	tr|A0A2A6ZM48|A0A2A6ZM48_9FIRM		1	0.000169317
c805	c805.a1	c805.a1.a1	tr|C7H3B2|C7H3B2_FAEPA		2	0.000168638
c301	c301.a2	c301.a2.a1	tr|A0A2A6ZFI5|A0A2A6ZFI5_9FIRM		1	0.000168301
c599	c599.a2	c599.a2.a1	tr|C7H8Q2|C7H8Q2_FAEPA		2	0.000168301
c737	c737.a1	c737.a1.a1	tr|C7H7L1|C7H7L1_FAEPA		1	0.000168301
c384	c384.a3	c384.a3.a1	tr|C7H314|C7H314_FAEPA		1	0.00016763
c531	c531.a2	c531.a2.a1	tr|A8SFJ5|A8SFJ5_9FIRM		1	0.00016763
c531	c531.a4	c531.a4.a1	tr|D4K3S8|D4K3S8_9FIRM		1	0.00016763
c739	c739.a1	c739.a1.a1	tr|C7H9H9|C7H9H9_FAEPA		1	0.00016723
c351	c351.a2	c351.a2.a1	tr|A8SCM9|A8SCM9_9FIRM		1	0.000166965
c568	c568.a3	c568.a3.a1	tr|C7H5R2|C7H5R2_FAEPA		1	0.000166634
c279	c279.a3	c279.a3.a1	tr|C7H8K2|C7H8K2_FAEPA		1	0.000164036
c132	c132.a1	c132.a1.a1	tr|A8SCN5|A8SCN5_9FIRM		1	0.000163844
c963	c963.a1	c963.a1.a1	tr|C7H9J5|C7H9J5_FAEPA		1	0.000163505
d1125	d1125.a1	d1125.a1.a1	tr|C7H4A5|C7H4A5_FAEPA		1	0.000163082
c145	c145.a2	c145.a2.a1	tr|A8SE11|A8SE11_9FIRM		1	0.000162452
c478	c478.a2	c478.a2.a1	tr|A0A2A6ZGM5|A0A2A6ZGM5_9FIRM		1	0.000162452
d1154	d1154.a1	d1154.a1.a1	tr|C7H9J7|C7H9J7_FAEPA		1	0.000162452
c270	c270.a3	c270.a3.a1	tr|C7H1U7|C7H1U7_FAEPA		1	0.000160899
c327	c327.a2	c327.a2.a1	tr|A8S8D7|A8S8D7_9FIRM		1	0.000160592
c327	c327.a1	c327.a1.a1	tr|A0A2A6ZFL9|A0A2A6ZFL9_9FIRM		1	0.000160592
c576	c576.a1	c576.a1.a1	tr|A8S6X6|A8S6X6_9FIRM		1	0.000159982
c288	c288.a2	c288.a2.a1	tr|A0A2A6ZH42|A0A2A6ZH42_9FIRM		1	0.000159376
c188	c188.a2	c188.a2.a1	tr|A8S6H3|A8S6H3_9FIRM		1	0.000158974
c961	c961.a1	c961.a1.a1	tr|C7H981|C7H981_FAEPA		1	0.000158575
c715	c715.a1	c715.a1.a1	tr|A8S7J4|A8S7J4_9FIRM		1	0.000158177
c157	c157.a3	c157.a3.a1	tr|D4JXJ0|D4JXJ0_9FIRM		1	0.000157585
c135	c135.a3	c135.a3.a1	tr|C7H836|C7H836_FAEPA		1	0.00015729
c111	c111.a2	c111.a2.a1	tr|A0A2A6ZLK6|A0A2A6ZLK6_9FIRM		1	0.000157192
c852	c852.a1	c852.a1.a1	tr|A0A1Q6QTX1|A0A1Q6QTX1_9FIRM		1	0.000156997
c852	c852.a2	c852.a2.a1	tr|A8SAW2|A8SAW2_9FIRM		1	0.000156997
c852	c852.a4	c852.a4.a1	tr|D4JYH1|D4JYH1_9FIRM		1	0.000156997
c555	c555.a3	c555.a3.a1	tr|C7H5L7|C7H5L7_FAEPA		1	0.000156413
c827	c827.a1	c827.a1.a1	tr|C7H311|C7H311_FAEPA		1	0.000156123
c420	c420.a3	c420.a3.a1	tr|A0A2A6ZKU4|A0A2A6ZKU4_9FIRM		2	0.000155834
d1037	d1037.a1	d1037.a1.a1	tr|C7H670|C7H670_FAEPA		1	0.000155834
c228	c228.a1	c228.a1.a1	tr|A8SFB3|A8SFB3_9FIRM		1	0.00015545
d1040	d1040.a1	d1040.a1.a1	tr|A0A2A6ZGZ6|A0A2A6ZGZ6_9FIRM		3	0.000155259
c377	c377.a3	c377.a3.a1	tr|C7H841|C7H841_FAEPA		1	0.000155068
c518	c518.a1	c518.a1.a1	tr|A8SFW6|A8SFW6_9FIRM		1	0.00015431
c312	c312.a3	c312.a3.a1	tr|C7H761|C7H761_FAEPA		1	0.000153559
c400	c400.a1	c400.a1.a1	tr|A8S8G4|A8S8G4_9FIRM		1	0.000152815
d1123	d1123.a1	d1123.a1.a1	tr|C7H3C0|C7H3C0_FAEPA		1	0.000152446
c412	c412.a1	c412.a1.a1	tr|A0A2A6ZKT8|A0A2A6ZKT8_9FIRM		1	0.000151896
c358	c358.a3	c358.a3.a1	tr|D4K311|D4K311_9FIRM		1	0.00015135
d1122	d1122.a1	d1122.a1.a1	tr|C7H396|C7H396_FAEPA		1	0.000150807
c189	c189.a2	c189.a2.a1	tr|A8SGF9|A8SGF9_9FIRM		1	0.000150268
c354	c354.a2	c354.a2.a1	tr|A0A2A6ZGK0|A0A2A6ZGK0_9FIRM		1	0.000149734
d1127	d1127.a1	d1127.a1.a1	tr|C7H4M2|C7H4M2_FAEPA		1	0.000149734
d1147	d1147.a1	d1147.a1.a1	tr|C7H8I7|C7H8I7_FAEPA		1	0.000149734
c182	c182.a3	c182.a3.a1	tr|A8SAD8|A8SAD8_9FIRM		1	0.000148851
c182	c182.a2	c182.a2.a1	tr|A0A2A6ZIY4|A0A2A6ZIY4_9FIRM		1	0.000148851
c458	c458.a1	c458.a1.a1	tr|A8S683|A8S683_9FIRM		1	0.000148676
c101	c101.a1	c101.a1.a1	tr|A8SE21|A8SE21_9FIRM		1	0.000147632
c123	c123.a3	c123.a3.a1	tr|C7H3A1|C7H3A1_FAEPA		1	0.000145661
c169	c169.a1	c169.a1.a1	WP_179859067_1		1	0.000145087
b36	b36.a1	b36.a1.a1	tr|A8SE61|A8SE61_9FIRM		1	0.000145087
c404	c404.a1	c404.a1.a1	tr|A8SBC6|A8SBC6_9FIRM		1	0.000144588
c553	c553.a1	c553.a1.a1	tr|A8S769|A8S769_9FIRM		1	0.000144588
c404	c404.a2	c404.a2.a1	tr|A0A2A6ZGK4|A0A2A6ZGK4_9FIRM		1	0.000144588
c404	c404.a3	c404.a3.a1	tr|D4K3Q3|D4K3Q3_9FIRM		1	0.000144588
c429	c429.a2	c429.a2.a1	tr|A8SE06|A8SE06_9FIRM		1	0.00014434
c429	c429.a1	c429.a1.a1	tr|A0A2A6ZJ11|A0A2A6ZJ11_9FIRM		1	0.00014434
c155	c155.a1	c155.a1.a1	tr|A8SFH0|A8SFH0_9FIRM		1	0.000143765
d1156	d1156.a1	d1156.a1.a1	tr|C7HAL4|C7HAL4_FAEPA		1	0.000143113
c308	c308.a1	c308.a1.a1	tr|A8SH27|A8SH27_9FIRM		1	0.000142628
d1133	d1133.a1	d1133.a1.a1	tr|C7H519|C7H519_FAEPA		1	0.000142628
c743	c743.a2	c743.a2.a1	tr|C7H6N2|C7H6N2_FAEPA		1	0.000142146
c796	c796.a2	c796.a2.a1	tr|C7H7M9|C7H7M9_FAEPA		1	0.000141667
c474	c474.a2	c474.a2.a1	tr|C7H8E0|C7H8E0_FAEPA		1	0.000141192
c799	c799.a1	c799.a1.a1	tr|C7H1M1|C7H1M1_FAEPA		1	0.000140814
c331	c331.a3	c331.a3.a1	tr|C7H1X3|C7H1X3_FAEPA		1	0.00014072
c127	c127.a1	c127.a1.a1	tr|A8SDH3|A8SDH3_9FIRM		1	0.00013994
c630	c630.a3	c630.a3.a1	tr|C7H760|C7H760_FAEPA		1	0.000139785
c161	c161.a1	c161.a1.a1	tr|A8SGD1|A8SGD1_9FIRM		1	0.000138862
d1153	d1153.a1	d1153.a1.a1	tr|C7H9H2|C7H9H2_FAEPA		1	0.000138862
c839	c839.a1	c839.a1.a1	tr|C7H8X5|C7H8X5_FAEPA		1	0.000138178
c792	c792.a1	c792.a1.a1	tr|A0A2A6ZLH4|A0A2A6ZLH4_9FIRM		1	0.000138102
c329	c329.a1	c329.a1.a1	tr|A8SH28|A8SH28_9FIRM		1	0.000137951
d1112	d1112.a1	d1112.a1.a1	tr|C7H1H2|C7H1H2_FAEPA		1	0.000137951
c130	c130.a1	c130.a1.a1	tr|A0A2A6ZJA8|A0A2A6ZJA8_9FIRM		1	0.000137501
d1065	d1065.a3	d1065.a3.a1	tr|C7H6A9|C7H6A9_FAEPA		1	0.000137501
c199	c199.a3	c199.a3.a1	tr|C7H433|C7H433_FAEPA		1	0.000136608
c408	c408.a2	c408.a2.a1	tr|C7H352|C7H352_FAEPA		1	0.000136608
c551	c551.a1	c551.a1.a1	tr|A8SCQ5|A8SCQ5_9FIRM		1	0.000135726
c165	c165.a2	c165.a2.a1	tr|A8SFX8|A8SFX8_9FIRM		1	0.000135145
c165	c165.a3	c165.a3.a1	tr|A0A2A6ZHA5|A0A2A6ZHA5_9FIRM		1	0.000135145
c302	c302.a1	c302.a1.a1	tr|A8SE13|A8SE13_9FIRM		1	0.000134856
d1132	d1132.a1	d1132.a1.a1	tr|C7H509|C7H509_FAEPA		1	0.000134425
c249	c249.a1	c249.a1.a1	tr|A8S684|A8S684_9FIRM		1	0.000133572
c138	c138.a1	c138.a1.a1	tr|A8SGQ7|A8SGQ7_9FIRM		1	0.000133149
d1131	d1131.a1	d1131.a1.a1	tr|C7H508|C7H508_FAEPA		1	0.000133149
d1141	d1141.a1	d1141.a1.a1	tr|C7H6K4|C7H6K4_FAEPA		1	0.000133149
d1119	d1119.a1	d1119.a1.a1	tr|C7H2Z2|C7H2Z2_FAEPA		1	0.000132729
c628	c628.a1	c628.a1.a1	tr|A0A1Q6QPB6|A0A1Q6QPB6_9FIRM		4	0.000132312
c321	c321.a2	c321.a2.a1	tr|A0A2A6ZKZ4|A0A2A6ZKZ4_9FIRM		1	0.000131897
c128	c128.a2	c128.a2.a1	tr|A0A2A6ZKR9|A0A2A6ZKR9_9FIRM		1	0.000131759
c128	c128.a1	c128.a1.a1	tr|A8S7N2|A8S7N2_9FIRM		1	0.000131485
c252	c252.a1	c252.a1.a1	tr|A8S6M5|A8S6M5_9FIRM		1	0.000131485
c905	c905.a1	c905.a1.a1	tr|A0A2A6ZFR0|A0A2A6ZFR0_9FIRM		2	0.000131485
c574	c574.a3	c574.a3.a1	tr|C7H2Y3|C7H2Y3_FAEPA		1	0.000130668
c764	c764.a3	c764.a3.a1	tr|C7H9U8|C7H9U8_FAEPA		1	0.000130668
d1130	d1130.a1	d1130.a1.a1	tr|C7H4Y0|C7H4Y0_FAEPA		1	0.000130668
c144	c144.a1	c144.a1.a1	tr|A0A2A6ZGV6|A0A2A6ZGV6_9FIRM		1	0.000129862
c589	c589.a1	c589.a1.a1	tr|A8SF88|A8SF88_9FIRM		1	0.000129862
c291	c291.a1	c291.a1.a1	tr|A8SG71|A8SG71_9FIRM		1	0.000129595
c184	c184.a1	c184.a1.a1	tr|A8SES9|A8SES9_9FIRM		1	0.000129329
c144	c144.a2	c144.a2.a1	tr|A8SF07|A8SF07_9FIRM		1	0.000129329
c180	c180.a2	c180.a2.a1	tr|A0A2A6ZJX8|A0A2A6ZJX8_9FIRM		1	0.00012867
d1126	d1126.a1	d1126.a1.a1	tr|C7H4J1|C7H4J1_FAEPA		1	0.000127115
b12	b12.a1	b12.a1.a1	tr|A8SGV3|A8SGV3_9FIRM		1	0.000126732
c420	c420.a1	c420.a1.a1	tr|A8SBW3|A8SBW3_9FIRM		1	0.000126732
b99	b99.a1	b99.a1.a1	tr|A8S8B5|A8S8B5_9FIRM		1	0.000126542
c375	c375.a3	c375.a3.a1	tr|A0A2A6ZKK4|A0A2A6ZKK4_9FIRM		1	0.000125974
c241	c241.a2	c241.a2.a1	tr|A8SDG1|A8SDG1_9FIRM		1	0.000125473
b41	b41.a3	b41.a3.a1	tr|D4JYD8|D4JYD8_9FIRM		1	0.000124667
c122	c122.a2	c122.a2.a1	tr|A0A2A6ZGA5|A0A2A6ZGA5_9FIRM		1	0.00012463
c673	c673.a2	c673.a2.a1	tr|C7H177|C7H177_FAEPA		1	0.000124483
c360	c360.a1	c360.a1.a1	tr|A0A2A6ZLG3|A0A2A6ZLG3_9FIRM		1	0.000124116
c770	c770.a2	c770.a2.a1	tr|C7H4P9|C7H4P9_FAEPA		1	0.000124116
c209	c209.a3	c209.a3.a1	tr|C7H3T8|C7H3T8_FAEPA		1	0.000123751
c398	c398.a3	c398.a3.a1	tr|C7HAQ2|C7HAQ2_FAEPA		1	0.000123388
c359	c359.a1	c359.a1.a1	tr|A0A2A6ZIA1|A0A2A6ZIA1_9FIRM		1	0.000123027
c841	c841.a1	c841.a1.a1	tr|C7HA49|C7HA49_FAEPA		1	0.000123027
d1115	d1115.a1	d1115.a1.a1	tr|C7H1Z9|C7H1Z9_FAEPA		1	0.000123027
c730	c730.a1	c730.a1.a1	tr|C7H9J2|C7H9J2_FAEPA		1	0.000122312
c219	c219.a2	c219.a2.a1	tr|A0A2A6ZG02|A0A2A6ZG02_9FIRM		1	0.000121254
c430	c430.a3	c430.a3.a1	tr|C7H181|C7H181_FAEPA		1	0.000121254
c358	c358.a2	c358.a2.a1	tr|A8SI18|A8SI18_9FIRM		1	0.000121254
b36	b36.a4	b36.a4.a1	tr|A0A2A6ZIV5|A0A2A6ZIV5_9FIRM		1	0.000120906
d1148	d1148.a1	d1148.a1.a1	tr|C7H8K6|C7H8K6_FAEPA		1	0.000120559
c347	c347.a1	c347.a1.a1	tr|A8SE17|A8SE17_9FIRM		1	0.000118522
c943	c943.a1	c943.a1.a1	tr|C7H1L9|C7H1L9_FAEPA		1	0.000116444
b83	b83.a2	b83.a2.a1	tr|A0A2A6ZK30|A0A2A6ZK30_9FIRM		1	0.000115591
c962	c962.a1	c962.a1.a1	tr|C7H9C3|C7H9C3_FAEPA		1	0.000115591
b83	b83.a1	b83.a1.a1	tr|A8SEN5|A8SEN5_9FIRM		1	0.00011538
c777	c777.a1	c777.a1.a1	tr|A8SD63|A8SD63_9FIRM		2	0.00011496
c192	c192.a1	c192.a1.a1	tr|A8S8G2|A8S8G2_9FIRM		1	0.000114335
c426	c426.a1	c426.a1.a1	tr|A8SEK7|A8SEK7_9FIRM		1	0.00011341
c509	c509.a3	c509.a3.a1	tr|C7H3T7|C7H3T7_FAEPA		1	0.00011341
c676	c676.a1	c676.a1.a1	tr|A8SBC9|A8SBC9_9FIRM		1	0.000112802
d1118	d1118.a1	d1118.a1.a1	tr|C7H2C3|C7H2C3_FAEPA		1	0.0001125
c285	c285.a3	c285.a3.a1	tr|C7H2X7|C7H2X7_FAEPA		1	0.0001122
c285	c285.a2	c285.a2.a1	tr|A0A2A6ZIT4|A0A2A6ZIT4_9FIRM		1	0.0001122
d1120	d1120.a1	d1120.a1.a1	tr|C7H319|C7H319_FAEPA		1	0.00011131
c325	c325.a3	c325.a3.a1	tr|A0A2A6ZHG9|A0A2A6ZHG9_9FIRM		1	0.000110434
c369	c369.a1	c369.a1.a1	tr|A0A2A6ZK91|A0A2A6ZK91_9FIRM		1	0.000109571
c295	c295.a1	c295.a1.a1	tr|A0A2A6ZIT5|A0A2A6ZIT5_9FIRM		1	0.000109003
d1117	d1117.a1	d1117.a1.a1	tr|C7H275|C7H275_FAEPA		1	0.000108441
c121	c121.a1	c121.a1.a1	tr|A8S6M2|A8S6M2_9FIRM		1	0.000108255
c186	c186.a1	c186.a1.a1	tr|A8S787|A8S787_9FIRM		1	0.000107609
c339	c339.a2	c339.a2.a1	tr|A0A2A6ZHM7|A0A2A6ZHM7_9FIRM		1	0.000107335
c832	c832.a1	c832.a1.a1	tr|C7H5E4|C7H5E4_FAEPA		1	0.000107335
c330	c330.a3	c330.a3.a1	tr|A0A2A6ZLW1|A0A2A6ZLW1_9FIRM		1	0.000107062
c757	c757.a1	c757.a1.a1	tr|A8SI01|A8SI01_9FIRM		1	0.00010679
c496	c496.a1	c496.a1.a1	tr|A0A2A6ZJB9|A0A2A6ZJB9_9FIRM		1	0.000106519
c113	c113.a2	c113.a2.a1	tr|A0A2A6ZIZ5|A0A2A6ZIZ5_9FIRM		1	0.000105717
c964	c964.a2	c964.a2.a1	tr|A8S8L0|A8S8L0_9FIRM		1	0.000105717
c965	c965.a1	c965.a1.a1	tr|C7HAP7|C7HAP7_FAEPA		1	0.00010554
c403	c403.a1	c403.a1.a1	tr|A8SEP8|A8SEP8_9FIRM		1	0.000105188
d1031	d1031.a1	d1031.a1.a1	tr|A8SFW3|A8SFW3_9FIRM		1	0.000105188
d1110	d1110.a1	d1110.a1.a1	tr|C7H193|C7H193_FAEPA		1	0.000104926
c111	c111.a1	c111.a1.a1	tr|A8SBJ4|A8SBJ4_9FIRM		1	0.000104795
c409	c409.a2	c409.a2.a1	tr|A0A2A6ZM46|A0A2A6ZM46_9FIRM		2	0.000104491
c377	c377.a1	c377.a1.a1	tr|A0A2A6ZFV1|A0A2A6ZFV1_9FIRM		1	0.000103379
c491	c491.a2	c491.a2.a1	tr|C7H5U1|C7H5U1_FAEPA		1	0.000103125
c518	c518.a2	c518.a2.a1	tr|A0A2A6ZHF2|A0A2A6ZHF2_9FIRM		1	0.000102873
c434	c434.a3	c434.a3.a1	tr|C7H7V7|C7H7V7_FAEPA		1	0.000101795
c700	c700.a3	c700.a3.a1	tr|C7H4A8|C7H4A8_FAEPA		1	0.000101631
c701	c701.a1	c701.a1.a1	tr|A8SEJ0|A8SEJ0_9FIRM		1	0.000100658
c276	c276.a3	c276.a3.a1	tr|A8S9J5|A8S9J5_9FIRM		1	0.000100658
d1124	d1124.a1	d1124.a1.a1	tr|C7H499|C7H499_FAEPA		1	0.000100658
c437	c437.a3	c437.a3.a1	tr|C7H5I7|C7H5I7_FAEPA		1	0.000100179
c566	c566.a1	c566.a1.a1	tr|A0A2A6ZK31|A0A2A6ZK31_9FIRM		1	9.92339e-05
c132	c132.a2	c132.a2.a1	tr|A0A2A6ZM63|A0A2A6ZM63_9FIRM		1	9.84599e-05
c512	c512.a2	c512.a2.a1	tr|A0A2A6ZHK0|A0A2A6ZHK0_9FIRM		1	9.83065e-05
c306	c306.a2	c306.a2.a1	tr|C7H8I9|C7H8I9_FAEPA		1	9.73962e-05
c512	c512.a3	c512.a3.a1	tr|D4JZ96|D4JZ96_9FIRM		1	9.73962e-05
c108	c108.a1	c108.a1.a1	tr|A8S969|A8S969_9FIRM		1	9.69474e-05
b64	b64.a1	b64.a1.a1	tr|A8S802|A8S802_9FIRM		1	9.63554e-05
c548	c548.a1	c548.a1.a1	tr|A8SD81|A8SD81_9FIRM		1	9.60621e-05
c548	c548.a2	c548.a2.a1	tr|A0A2A6ZFL5|A0A2A6ZFL5_9FIRM		1	9.60621e-05
c548	c548.a3	c548.a3.a1	tr|D4K230|D4K230_9FIRM		1	9.60621e-05
c425	c425.a2	c425.a2.a1	tr|C7H3A0|C7H3A0_FAEPA		1	9.60621e-05
c475	c475.a1	c475.a1.a1	tr|A8SGD5|A8SGD5_9FIRM		1	9.58432e-05
c263	c263.a1	c263.a1.a1	tr|A8SF12|A8SF12_9FIRM		1	9.56254e-05
c342	c342.a1	c342.a1.a1	tr|A0A2A6ZKJ8|A0A2A6ZKJ8_9FIRM		4	9.56254e-05
c263	c263.a2	c263.a2.a1	tr|A0A2A6ZH19|A0A2A6ZH19_9FIRM		1	9.51927e-05
b99	b99.a2	b99.a2.a1	tr|A0A2A6ZFN8|A0A2A6ZFN8_9FIRM		1	9.47639e-05
c766	c766.a2	c766.a2.a1	tr|A8SD41|A8SD41_9FIRM		1	9.4339e-05
c766	c766.a1	c766.a1.a1	tr|A0A2A6ZIX8|A0A2A6ZIX8_9FIRM		1	9.4339e-05
c844	c844.a1	c844.a1.a1	tr|A0A2A6ZGQ3|A0A2A6ZGQ3_9FIRM		1	9.28812e-05
c886	c886.a2	c886.a2.a1	tr|C7H8J9|C7H8J9_FAEPA		1	9.26766e-05
b28	b28.a4	b28.a4.a1	tr|A0A2A6ZLH6|A0A2A6ZLH6_9FIRM		1	9.22701e-05
c685	c685.a2	c685.a2.a1	tr|A0A2A6ZLH2|A0A2A6ZLH2_9FIRM		1	9.22701e-05
c685	c685.a1	c685.a1.a1	tr|A8SEH6|A8SEH6_9FIRM		1	9.20682e-05
c235	c235.a2	c235.a2.a1	tr|A0A2A6ZIJ7|A0A2A6ZIJ7_9FIRM		1	9.14678e-05
c238	c238.a1	c238.a1.a1	tr|A8SGZ8|A8SGZ8_9FIRM		1	9.12694e-05
c235	c235.a1	c235.a1.a1	tr|A8S6J3|A8S6J3_9FIRM		1	9.12694e-05
c201	c201.a2	c201.a2.a1	tr|C7H6V5|C7H6V5_FAEPA		1	9.12694e-05
c489	c489.a3	c489.a3.a1	tr|C7H4Z5|C7H4Z5_FAEPA		1	9.10718e-05
d1116	d1116.a1	d1116.a1.a1	tr|C7H244|C7H244_FAEPA		1	9.10718e-05
c834	c834.a1	c834.a1.a1	tr|C7H616|C7H616_FAEPA		1	9.08751e-05
c613	c613.a1	c613.a1.a1	tr|A8S6C4|A8S6C4_9FIRM		1	9.06793e-05
c613	c613.a2	c613.a2.a1	tr|A0A2A6ZKK7|A0A2A6ZKK7_9FIRM		3	9.06793e-05
c218	c218.a3	c218.a3.a1	tr|C7HA22|C7HA22_FAEPA		1	9.04843e-05
d1151	d1151.a1	d1151.a1.a1	tr|C7H918|C7H918_FAEPA		1	8.99042e-05
c427	c427.a1	c427.a1.a1	tr|A0A2A6ZG51|A0A2A6ZG51_9FIRM		2	8.91423e-05
c427	c427.a2	c427.a2.a1	tr|D4K3U1|D4K3U1_9FIRM		1	8.91423e-05
c246	c246.a1	c246.a1.a1	tr|A8SFQ0|A8SFQ0_9FIRM		1	8.83932e-05
c898	c898.a2	c898.a2.a1	tr|C7H6M0|C7H6M0_FAEPA		1	8.80234e-05
c145	c145.a1	c145.a1.a1	tr|A0A2A6ZIP1|A0A2A6ZIP1_9FIRM		1	8.78396e-05
c193	c193.a3	c193.a3.a1	tr|A0A2A6ZLP0|A0A2A6ZLP0_9FIRM		1	8.76566e-05
c489	c489.a1	c489.a1.a1	tr|A0A2A6ZFR7|A0A2A6ZFR7_9FIRM		1	8.74744e-05
c775	c775.a1	c775.a1.a1	tr|A0A2A6ZFX2|A0A2A6ZFX2_9FIRM		2	8.72929e-05
c184	c184.a2	c184.a2.a1	tr|A0A2A6ZIG8|A0A2A6ZIG8_9FIRM		1	8.63967e-05
c584	c584.a1	c584.a1.a1	tr|A8SAH4|A8SAH4_9FIRM		1	8.60433e-05
d1142	d1142.a1	d1142.a1.a1	tr|C7H6N0|C7H6N0_FAEPA		1	8.60433e-05
b38	b38.a3	b38.a3.a1	tr|D4K2W0|D4K2W0_9FIRM		1	8.55187e-05
c177	c177.a2	c177.a2.a1	tr|C7H2X4|C7H2X4_FAEPA		1	8.55187e-05
c851	c851.a2	c851.a2.a1	tr|C7H9H8|C7H9H8_FAEPA		1	8.51724e-05
c123	c123.a1	c123.a1.a1	tr|A8SCV1|A8SCV1_9FIRM		1	8.49146e-05
b31	b31.a1	b31.a1.a1	tr|A8SCN0|A8SCN0_9FIRM		1	8.4319e-05
d1129	d1129.a1	d1129.a1.a1	tr|C7H4X7|C7H4X7_FAEPA		1	8.41504e-05
c384	c384.a2	c384.a2.a1	tr|A8SDZ6|A8SDZ6_9FIRM		1	8.34825e-05
c384	c384.a1	c384.a1.a1	tr|A0A2A6ZJF7|A0A2A6ZJF7_9FIRM		1	8.34825e-05
c568	c568.a2	c568.a2.a1	tr|A8SG59|A8SG59_9FIRM		1	8.33172e-05
c568	c568.a1	c568.a1.a1	tr|A0A2A6ZH66|A0A2A6ZH66_9FIRM		1	8.33172e-05
c293	c293.a2	c293.a2.a1	tr|A8SF68|A8SF68_9FIRM		1	8.28252e-05
c293	c293.a1	c293.a1.a1	tr|A0A2A6ZH30|A0A2A6ZH30_9FIRM		1	8.27166e-05
c663	c663.a3	c663.a3.a1	tr|A8S9G5|A8S9G5_9FIRM		1	8.25004e-05
c663	c663.a2	c663.a2.a1	tr|A0A2A6ZKL6|A0A2A6ZKL6_9FIRM		1	8.21781e-05
c385	c385.a2	c385.a2.a1	tr|C7HAC8|C7HAC8_FAEPA		1	8.18583e-05
c270	c270.a1	c270.a1.a1	tr|A8SBT4|A8SBT4_9FIRM		1	8.02961e-05
c576	c576.a2	c576.a2.a1	tr|A0A2A6ZJB6|A0A2A6ZJB6_9FIRM		1	7.99908e-05
c157	c157.a1	c157.a1.a1	tr|A8S9H8|A8S9H8_9FIRM		1	7.87925e-05
c447	c447.a1	c447.a1.a1	tr|A0A2A6ZJU1|A0A2A6ZJU1_9FIRM		1	7.67795e-05
c460	c460.a2	c460.a2.a1	tr|A0A2A6ZIM6|A0A2A6ZIM6_9FIRM		1	7.65003e-05
c460	c460.a1	c460.a1.a1	tr|A8SEQ3|A8SEQ3_9FIRM		1	7.62232e-05
c397	c397.a2	c397.a2.a1	tr|A0A2A6ZGS5|A0A2A6ZGS5_9FIRM		1	7.56748e-05
c748	c748.a3	c748.a3.a1	tr|C7H1T8|C7H1T8_FAEPA		1	7.54035e-05
c835	c835.a1	c835.a1.a1	tr|C7H7M4|C7H7M4_FAEPA		1	7.54035e-05
c376	c376.a2	c376.a2.a1	tr|A0A2A6ZG03|A0A2A6ZG03_9FIRM		1	7.52687e-05
c502	c502.a3	c502.a3.a1	tr|A0A2A6ZM35|A0A2A6ZM35_9FIRM		1	7.48669e-05
c451	c451.a2	c451.a2.a1	tr|C7H438|C7H438_FAEPA		1	7.48669e-05
d1150	d1150.a1	d1150.a1.a1	tr|C7H8W2|C7H8W2_FAEPA		1	7.4076e-05
c532	c532.a2	c532.a2.a1	tr|A8S611|A8S611_9FIRM		1	7.38161e-05
c122	c122.a1	c122.a1.a1	tr|A8SAP1|A8SAP1_9FIRM		1	7.33869e-05
c625	c625.a1	c625.a1.a1	tr|A8SD56|A8SD56_9FIRM		1	7.27944e-05
c625	c625.a2	c625.a2.a1	tr|A0A2A6ZFU8|A0A2A6ZFU8_9FIRM		1	7.27944e-05
c553	c553.a2	c553.a2.a1	tr|A0A2A6ZJM6|A0A2A6ZJM6_9FIRM		1	7.22941e-05
c938	c938.a1	c938.a1.a1	tr|A8SBY0|A8SBY0_9FIRM		1	7.22941e-05
c870	c870.a1	c870.a1.a1	tr|A8SFC3|A8SFC3_9FIRM		1	7.18006e-05
c870	c870.a2	c870.a2.a1	tr|A0A2A6ZH46|A0A2A6ZH46_9FIRM		1	7.18006e-05
d1113	d1113.a1	d1113.a1.a1	tr|C7H1R9|C7H1R9_FAEPA		1	7.18006e-05
c136	c136.a3	c136.a3.a1	tr|A0A2A6ZKY0|A0A2A6ZKY0_9FIRM		1	6.89757e-05
d1065	d1065.a1	d1065.a1.a1	tr|A0A2A6ZIN7|A0A2A6ZIN7_9FIRM		1	6.89757e-05
d1065	d1065.a2	d1065.a2.a1	tr|A8S8F5|A8S8F5_9FIRM		1	6.89757e-05
c783	c783.a1	c783.a1.a1	tr|A8SF04|A8SF04_9FIRM		1	6.85264e-05
c783	c783.a2	c783.a2.a1	tr|A0A2A6ZGT5|A0A2A6ZGT5_9FIRM		1	6.85264e-05
b38	b38.a2	b38.a2.a1	tr|A8S8D5|A8S8D5_9FIRM		1	6.84149e-05
c136	c136.a1	c136.a1.a1	tr|A8S7H8|A8S7H8_9FIRM		1	6.83039e-05
c251	c251.a2	c251.a2.a1	tr|A0A2A6ZIQ8|A0A2A6ZIQ8_9FIRM		1	6.83039e-05
c385	c385.a1	c385.a1.a1	tr|A8S9Q8|A8S9Q8_9FIRM		1	6.82153e-05
c564	c564.a1	c564.a1.a1	tr|A0A2A6ZGZ3|A0A2A6ZGZ3_9FIRM		1	6.7645e-05
c300	c300.a1	c300.a1.a1	tr|A8S954|A8S954_9FIRM		1	6.72127e-05
c276	c276.a1	c276.a1.a1	tr|A0A2A6ZIJ5|A0A2A6ZIJ5_9FIRM		1	6.6786e-05
b64	b64.a3	b64.a3.a1	tr|A0A2A6ZHV5|A0A2A6ZHV5_9FIRM		1	6.65747e-05
c500	c500.a3	c500.a3.a1	tr|C7H486|C7H486_FAEPA		1	6.65747e-05
c856	c856.a2	c856.a2.a1	tr|A0A2A6ZHF1|A0A2A6ZHF1_9FIRM		2	6.65747e-05
c721	c721.a1	c721.a1.a1	tr|D4K047|D4K047_9FIRM		1	6.63646e-05
b64	b64.a4	b64.a4.a1	tr|D4JYI6|D4JYI6_9FIRM		1	6.58454e-05
c143	c143.a4	c143.a4.a1	tr|C7H9K7|C7H9K7_FAEPA		1	6.57425e-05
c855	c855.a3	c855.a3.a1	tr|C7H803|C7H803_FAEPA		1	6.4731e-05
c123	c123.a2	c123.a2.a1	tr|A0A2A6ZFT5|A0A2A6ZFT5_9FIRM		1	6.4139e-05
c564	c564.a2	c564.a2.a1	tr|A8SF32|A8SF32_9FIRM		1	6.3944e-05
b12	b12.a2	b12.a2.a1	tr|A0A2A6ZFH8|A0A2A6ZFH8_9FIRM		1	6.27988e-05
c311	c311.a1	c311.a1.a1	tr|A8SC28|A8SC28_9FIRM		1	6.22414e-05
c673	c673.a1	c673.a1.a1	tr|A8S6N1|A8S6N1_9FIRM		1	6.22414e-05
c842	c842.a1	c842.a1.a1	tr|A8SEF2|A8SEF2_9FIRM		1	6.22414e-05
b12	b12.a3	b12.a3.a1	tr|D4K1P2|D4K1P2_9FIRM		1	6.20578e-05
b12	b12.a4	b12.a4.a1	tr|C7H427|C7H427_FAEPA		1	6.20578e-05
c360	c360.a2	c360.a2.a1	tr|A8S646|A8S646_9FIRM		1	6.20578e-05
c770	c770.a1	c770.a1.a1	tr|A8SCQ1|A8SCQ1_9FIRM		1	6.20578e-05
c311	c311.a2	c311.a2.a1	tr|A0A2A6ZKE8|A0A2A6ZKE8_9FIRM		1	6.18753e-05
c910	c910.a1	c910.a1.a1	tr|A8SGG8|A8SGG8_9FIRM		2	6.14535e-05
c320	c320.a2	c320.a2.a1	tr|A0A2A6ZFW6|A0A2A6ZFW6_9FIRM		1	6.11558e-05
c462	c462.a1	c462.a1.a1	tr|A8SAV3|A8SAV3_9FIRM		1	6.1067e-05
c320	c320.a3	c320.a3.a1	tr|D4K2U6|D4K2U6_9FIRM		1	6.09785e-05
c716	c716.a1	c716.a1.a1	tr|A8SFF3|A8SFF3_9FIRM		1	6.08023e-05
c219	c219.a1	c219.a1.a1	tr|A8SAX6|A8SAX6_9FIRM		1	6.06271e-05
c632	c632.a1	c632.a1.a1	tr|A0A2A6ZFY0|A0A2A6ZFY0_9FIRM		1	6.04528e-05
c655	c655.a2	c655.a2.a1	tr|A0A2A6ZFJ3|A0A2A6ZFJ3_9FIRM		1	6.04528e-05
c683	c683.a1	c683.a1.a1	tr|A8S771|A8S771_9FIRM		1	5.99362e-05
c236	c236.a2	c236.a2.a1	tr|A0A2A6ZKG4|A0A2A6ZKG4_9FIRM		1	5.95966e-05
c347	c347.a2	c347.a2.a1	tr|A0A2A6ZKN3|A0A2A6ZKN3_9FIRM		1	5.92608e-05
c106	c106.a1	c106.a1.a1	tr|A8SBW6|A8SBW6_9FIRM		1	5.89288e-05
c106	c106.a2	c106.a2.a1	tr|A0A2A6ZKH7|A0A2A6ZKH7_9FIRM		1	5.89288e-05
c426	c426.a2	c426.a2.a1	tr|A0A2A6ZJU3|A0A2A6ZJU3_9FIRM		1	5.89288e-05
d1018	d1018.a1	d1018.a1.a1	tr|A8S8K8|A8S8K8_9FIRM		1	5.89288e-05
c397	c397.a1	c397.a1.a1	tr|A8SG90|A8SG90_9FIRM		1	5.81149e-05
c320	c320.a1	c320.a1.a1	tr|A8S7X7|A8S7X7_9FIRM		1	5.79548e-05
c494	c494.a2	c494.a2.a1	tr|A8SAZ1|A8SAZ1_9FIRM		1	5.79548e-05
c236	c236.a1	c236.a1.a1	tr|A8S9E0|A8S9E0_9FIRM		1	5.74798e-05
c352	c352.a3	c352.a3.a1	tr|C7H469|C7H469_FAEPA		1	5.74798e-05
c285	c285.a1	c285.a1.a1	tr|A8SE25|A8SE25_9FIRM		1	5.61002e-05
c267	c267.a1	c267.a1.a1	tr|A8SET0|A8SET0_9FIRM		1	5.61002e-05
c198	c198.a2	c198.a2.a1	tr|A8SGT4|A8SGT4_9FIRM		1	5.53621e-05
c198	c198.a1	c198.a1.a1	tr|A0A2A6ZFA1|A0A2A6ZFA1_9FIRM		1	5.53621e-05
c639	c639.a1	c639.a1.a1	tr|A8SFU2|A8SFU2_9FIRM		1	5.53621e-05
c160	c160.a1	c160.a1.a1	tr|A8SDM7|A8SDM7_9FIRM		1	5.49284e-05
c467	c467.a1	c467.a1.a1	tr|A8SBE3|A8SBE3_9FIRM		1	5.49284e-05
c160	c160.a3	c160.a3.a1	tr|D4K0F4|D4K0F4_9FIRM		1	5.49284e-05
c538	c538.a1	c538.a1.a1	tr|C7H6M7|C7H6M7_FAEPA		1	5.48568e-05
c662	c662.a1	c662.a1.a1	tr|C7H7W0|C7H7W0_FAEPA		1	5.4431e-05
c271	c271.a1	c271.a1.a1	tr|A8SEL0|A8SEL0_9FIRM		1	5.39425e-05
c410	c410.a1	c410.a1.a1	tr|A0A2A6ZJ94|A0A2A6ZJ94_9FIRM		1	5.39425e-05
c271	c271.a2	c271.a2.a1	tr|A0A2A6ZJY8|A0A2A6ZJY8_9FIRM		1	5.38046e-05
c186	c186.a2	c186.a2.a1	tr|A0A2A6ZJ77|A0A2A6ZJ77_9FIRM		1	5.35308e-05
c388	c388.a2	c388.a2.a1	tr|C7H2C5|C7H2C5_FAEPA		1	5.32597e-05
c221	c221.a1	c221.a1.a1	tr|A0A2A6ZJ36|A0A2A6ZJ36_9FIRM		1	5.31252e-05
c212	c212.a2	c212.a2.a1	tr|A8SAP6|A8SAP6_9FIRM		1	5.27258e-05
c212	c212.a1	c212.a1.a1	tr|A0A2A6ZG76|A0A2A6ZG76_9FIRM		1	5.27258e-05
c701	c701.a3	c701.a3.a1	tr|A0A2A6ZLL2|A0A2A6ZLL2_9FIRM		1	5.27258e-05
c403	c403.a2	c403.a2.a1	tr|A0A2A6ZIN9|A0A2A6ZIN9_9FIRM		1	5.2594e-05
c255	c255.a3	c255.a3.a1	tr|C7H2Y8|C7H2Y8_FAEPA		1	5.25283e-05
c517	c517.a3	c517.a3.a1	tr|C7H7Q0|C7H7Q0_FAEPA		1	5.23975e-05
c547	c547.a2	c547.a2.a1	tr|A0A2A6ZGF4|A0A2A6ZGF4_9FIRM		1	5.23323e-05
c325	c325.a1	c325.a1.a1	tr|A8SFA1|A8SFA1_9FIRM		1	5.14367e-05
b38	b38.a1	b38.a1.a1	tr|A0A2A6ZFT1|A0A2A6ZFT1_9FIRM		1	5.13112e-05
c115	c115.a3	c115.a3.a1	tr|A8SET3|A8SET3_9FIRM		1	5.11864e-05
c312	c312.a1	c312.a1.a1	tr|A0A2A6ZGA1|A0A2A6ZGA1_9FIRM		1	5.11864e-05
c202	c202.a1	c202.a1.a1	tr|A8S6M4|A8S6M4_9FIRM		1	5.08154e-05
c202	c202.a2	c202.a2.a1	tr|A0A2A6ZJN9|A0A2A6ZJN9_9FIRM		1	5.05711e-05
c619	c619.a1	c619.a1.a1	tr|A8S7E9|A8S7E9_9FIRM		1	4.9617e-05
c350	c350.a1	c350.a1.a1	tr|A8S8C5|A8S8C5_9FIRM		1	4.95002e-05
c734	c734.a3	c734.a3.a1	tr|C7H3Z2|C7H3Z2_FAEPA		1	4.89816e-05
c469	c469.a1	c469.a1.a1	tr|A8SH45|A8SH45_9FIRM		1	4.88111e-05
c607	c607.a2	c607.a2.a1	tr|C7H4Z2|C7H4Z2_FAEPA		1	4.85857e-05
c377	c377.a2	c377.a2.a1	tr|A8S7T0|A8S7T0_9FIRM		1	4.81409e-05
c425	c425.a1	c425.a1.a1	tr|A8SCV3|A8SCV3_9FIRM		1	4.8031e-05
c425	c425.a3	c425.a3.a1	tr|A0A2A6ZFX8|A0A2A6ZFX8_9FIRM		1	4.8031e-05
c155	c155.a3	c155.a3.a1	tr|A0A2A6ZHG6|A0A2A6ZHG6_9FIRM		1	4.79216e-05
c593	c593.a2	c593.a2.a1	tr|A8SFX0|A8SFX0_9FIRM		1	4.79216e-05
c593	c593.a1	c593.a1.a1	tr|A0A2A6ZHU3|A0A2A6ZHU3_9FIRM		1	4.79216e-05
c350	c350.a2	c350.a2.a1	tr|A0A2A6ZFU5|A0A2A6ZFU5_9FIRM		1	4.67502e-05
c844	c844.a2	c844.a2.a1	tr|A8SFL9|A8SFL9_9FIRM		1	4.64406e-05
c218	c218.a1	c218.a1.a1	tr|A8SHZ6|A8SHZ6_9FIRM		1	4.62365e-05
c218	c218.a2	c218.a2.a1	tr|A0A2A6ZLG8|A0A2A6ZLG8_9FIRM		1	4.62365e-05
b28	b28.a3	b28.a3.a1	tr|A8S8C0|A8S8C0_9FIRM		1	4.61351e-05
c686	c686.a2	c686.a2.a1	tr|C7H7X5|C7H7X5_FAEPA		1	4.57339e-05
c346	c346.a2	c346.a2.a1	tr|A0A2A6ZJV6|A0A2A6ZJV6_9FIRM		1	4.49521e-05
c246	c246.a3	c246.a3.a1	tr|A0A2A6ZHP5|A0A2A6ZHP5_9FIRM		1	4.4104e-05
b89	b89.a2	b89.a2.a1	tr|C7H3R3|C7H3R3_FAEPA		1	4.38283e-05
c410	c410.a2	c410.a2.a1	tr|C7HAW1|C7HAW1_FAEPA		1	4.31098e-05
c135	c135.a1	c135.a1.a1	tr|A8SGC1|A8SGC1_9FIRM		1	4.06131e-05
c489	c489.a2	c489.a2.a1	tr|A8S8D4|A8S8D4_9FIRM		1	3.94702e-05
c135	c135.a2	c135.a2.a1	tr|A0A2A6ZG74|A0A2A6ZG74_9FIRM		1	3.93226e-05
c381	c381.a3	c381.a3.a1	tr|C7H8J5|C7H8J5_FAEPA		1	3.89585e-05
c201	c201.a1	c201.a1.a1	tr|A0A2A6ZHM6|A0A2A6ZHM6_9FIRM		1	3.84599e-05
c200	c200.a3	c200.a3.a1	tr|C7H208|C7H208_FAEPA		1	3.78374e-05
c932	c932.a3	c932.a3.a1	tr|C7H2B9|C7H2B9_FAEPA		1	3.55966e-05
c474	c474.a1	c474.a1.a1	tr|A8S739|A8S739_9FIRM		1	3.5298e-05
c121	c121.a3	c121.a3.a1	tr|A0A2A6ZJY6|A0A2A6ZJY6_9FIRM		1	3.51212e-05
c143	c143.a1	c143.a1.a1	tr|A8SAM6|A8SAM6_9FIRM		1	3.48882e-05
c546	c546.a1	c546.a1.a1	tr|A8SE73|A8SE73_9FIRM		1	3.48882e-05
c546	c546.a2	c546.a2.a1	tr|A0A2A6ZJ73|A0A2A6ZJ73_9FIRM		1	3.48882e-05
c409	c409.a1	c409.a1.a1	tr|A8SA04|A8SA04_9FIRM		1	3.47729e-05
c153	c153.a3	c153.a3.a1	tr|C7H5K1|C7H5K1_FAEPA		1	3.42632e-05
c434	c434.a2	c434.a2.a1	tr|A0A2A6ZGZ7|A0A2A6ZGZ7_9FIRM		1	3.39316e-05
c559	c559.a3	c559.a3.a1	tr|C7H794|C7H794_FAEPA		1	3.32873e-05
c143	c143.a3	c143.a3.a1	tr|A0A2A6ZIZ7|A0A2A6ZIZ7_9FIRM		1	3.29227e-05
c143	c143.a2	c143.a2.a1	tr|A8SE05|A8SE05_9FIRM		1	3.29227e-05
c129	c129.a2	c129.a2.a1	tr|A0A2A6ZGB3|A0A2A6ZGB3_9FIRM		1	3.282e-05
c129	c129.a1	c129.a1.a1	tr|A8SAI9|A8SAI9_9FIRM		1	3.27688e-05
c240	c240.a3	c240.a3.a1	tr|C7H4D7|C7H4D7_FAEPA		1	3.24654e-05
b99	b99.a3	b99.a3.a1	tr|D4K225|D4K225_9FIRM		1	3.16355e-05
c841	c841.a2	c841.a2.a1	tr|A0A2A6ZIX2|A0A2A6ZIX2_9FIRM		1	3.05779e-05
b55	b55.a3	b55.a3.a1	tr|C7H758|C7H758_FAEPA		1	3.00967e-05
c104	c104.a3	c104.a3.a1	tr|C7H5E0|C7H5E0_FAEPA		1	2.98406e-05
c642	c642.a3	c642.a3.a1	tr|C7HAQ3|C7HAQ3_FAEPA		1	2.85449e-05
c314	c314.a3	c314.a3.a1	tr|C7H694|C7H694_FAEPA		1	2.80876e-05
c824	c824.a3	c824.a3.a1	tr|C7H7X3|C7H7X3_FAEPA		1	2.41534e-05
b89	b89.a1	b89.a1.a1	tr|A8S887|A8S887_9FIRM		1	2.1778e-05
c200	c200.a2	c200.a2.a1	tr|A0A2A6ZKE9|A0A2A6ZKE9_9FIRM		1	1.91774e-05
c200	c200.a1	c200.a1.a1	tr|A8SC16|A8SC16_9FIRM		1	1.91425e-05
c190	c190.a1	c190.a1.a1	tr|A8S5X6|A8S5X6_9FIRM		1	0
b62	b62.a1	b62.a1.a1	tr|A8S7F8|A8S7F8_9FIRM		1	0
c167	c167.a1	c167.a1.a1	tr|A8SEU1|A8SEU1_9FIRM		1	0
b10	b10.a1	b10.a1.a1	tr|A8SGV1|A8SGV1_9FIRM		1	0
c133	c133.a1	c133.a1.a1	tr|A8SC11|A8SC11_9FIRM		1	0
c190	c190.a2	c190.a2.a1	tr|A0A2A6ZJ46|A0A2A6ZJ46_9FIRM		1	0
b70	b70.a1	b70.a1.a1	tr|A8S6I2|A8S6I2_9FIRM		1	0
c137	c137.a1	c137.a1.a1	tr|A8S9E4|A8S9E4_9FIRM		1	0
b88	b88.a1	b88.a1.a1	tr|A8SE16|A8SE16_9FIRM		1	0
c195	c195.a1	c195.a1.a1	tr|A8S9E5|A8S9E5_9FIRM		1	0
b28	b28.a1	b28.a1.a1	tr|A8SGP6|A8SGP6_9FIRM		1	0
b51	b51.a1	b51.a1.a1	tr|A8S6I0|A8S6I0_9FIRM		1	0
c229	c229.a1	c229.a1.a1	tr|A8SEU2|A8SEU2_9FIRM		1	0
c545	c545.a1	c545.a1.a1	tr|A8S9Z9|A8S9Z9_9FIRM		1	0
c614	c614.a1	c614.a1.a1	tr|A8S6I6|A8S6I6_9FIRM		1	0
b66	b66.a1	b66.a1.a1	tr|A8SGV9|A8SGV9_9FIRM		1	0
c372	c372.a1	c372.a1.a1	tr|A8SES2|A8SES2_9FIRM		1	0
c114	c114.a2	c114.a2.a1	tr|A8SE20|A8SE20_9FIRM		1	0
c348	c348.a1	c348.a1.a1	tr|A8SGC0|A8SGC0_9FIRM		1	0
c191	c191.a1	c191.a1.a1	tr|A8S9D6|A8S9D6_9FIRM		1	0
c231	c231.a1	c231.a1.a1	tr|A8SD59|A8SD59_9FIRM		1	0
c206	c206.a1	c206.a1.a1	tr|A8S7B0|A8S7B0_9FIRM		1	0
b48	b48.a1	b48.a1.a1	tr|A8SA87|A8SA87_9FIRM		1	0
c204	c204.a1	c204.a1.a1	tr|A8SAL6|A8SAL6_9FIRM		1	0
c125	c125.a1	c125.a1.a1	tr|A8S9T6|A8S9T6_9FIRM		1	0
c324	c324.a1	c324.a1.a1	tr|A8S6G5|A8S6G5_9FIRM		1	0
c762	c762.a1	c762.a1.a1	tr|A8SGV4|A8SGV4_9FIRM		1	0
c262	c262.a1	c262.a1.a1	tr|A8SCP2|A8SCP2_9FIRM		1	0
c191	c191.a2	c191.a2.a1	tr|A0A2A6ZKM6|A0A2A6ZKM6_9FIRM		1	0
c457	c457.a1	c457.a1.a1	tr|A8SAU7|A8SAU7_9FIRM		1	0
c481	c481.a1	c481.a1.a1	tr|A8SEL1|A8SEL1_9FIRM		1	0
c678	c678.a1	c678.a1.a1	tr|A8SBC2|A8SBC2_9FIRM		1	0
c234	c234.a1	c234.a1.a1	tr|A8SAL5|A8SAL5_9FIRM		1	0
c304	c304.a1	c304.a1.a1	tr|A8SA49|A8SA49_9FIRM		1	0
c113	c113.a1	c113.a1.a1	tr|A8S6J1|A8S6J1_9FIRM		1	0
c843	c843.a1	c843.a1.a1	tr|A8SEM9|A8SEM9_9FIRM		1	0
c269	c269.a1	c269.a1.a1	tr|A8S6I1|A8S6I1_9FIRM		1	0
b55	b55.a1	b55.a1.a1	tr|A8SG81|A8SG81_9FIRM		1	0
c286	c286.a1	c286.a1.a1	tr|A8SE15|A8SE15_9FIRM		1	0
c264	c264.a1	c264.a1.a1	tr|A8S9U1|A8S9U1_9FIRM		1	0
c231	c231.a2	c231.a2.a1	tr|A0A2A6ZFN3|A0A2A6ZFN3_9FIRM		1	0
c511	c511.a1	c511.a1.a1	tr|A8S6I4|A8S6I4_9FIRM		1	0
c172	c172.a1	c172.a1.a1	tr|A8SE92|A8SE92_9FIRM		1	0
c359	c359.a2	c359.a2.a1	tr|A8SET1|A8SET1_9FIRM		1	0
c618	c618.a1	c618.a1.a1	tr|A8SFA0|A8SFA0_9FIRM		1	0
c402	c402.a1	c402.a1.a1	tr|A8SES4|A8SES4_9FIRM		1	0
c191	c191.a3	c191.a3.a1	tr|D4JXW4|D4JXW4_9FIRM		1	0
c180	c180.a1	c180.a1.a1	tr|A8S9H7|A8S9H7_9FIRM		1	0
c405	c405.a1	c405.a1.a1	tr|A8SES1|A8SES1_9FIRM		1	0
c399	c399.a1	c399.a1.a1	tr|A8SEU0|A8SEU0_9FIRM		1	0
c422	c422.a1	c422.a1.a1	tr|A8S7G3|A8S7G3_9FIRM		1	0
c112	c112.a1	c112.a1.a1	tr|A8SGV7|A8SGV7_9FIRM		1	0
c986	c986.a1	c986.a1.a1	tr|A0A2A6ZSP6|A0A2A6ZSP6_9FIRM		3	0
c181	c181.a1	c181.a1.a1	tr|A8SGZ0|A8SGZ0_9FIRM		1	0
c968	c968.a1	c968.a1.a1	tr|A8SE43|A8SE43_9FIRM		1	0
c566	c566.a2	c566.a2.a1	tr|A8S6E3|A8S6E3_9FIRM		1	0
c321	c321.a1	c321.a1.a1	tr|A8SE19|A8SE19_9FIRM		1	0
c251	c251.a1	c251.a1.a1	tr|A8SA07|A8SA07_9FIRM		1	0
c284	c284.a1	c284.a1.a1	tr|A8SAS6|A8SAS6_9FIRM		1	0
c671	c671.a1	c671.a1.a1	tr|A8S6M6|A8S6M6_9FIRM		1	0
c221	c221.a2	c221.a2.a1	tr|A8SD38|A8SD38_9FIRM		1	0
c268	c268.a1	c268.a1.a1	tr|A8SGV2|A8SGV2_9FIRM		1	0
c305	c305.a1	c305.a1.a1	tr|A8SE18|A8SE18_9FIRM		1	0
c638	c638.a1	c638.a1.a1	tr|A8SFK5|A8SFK5_9FIRM		1	0
c355	c355.a1	c355.a1.a1	tr|A8S8I6|A8S8I6_9FIRM		1	0
c100	c100.a1	c100.a1.a1	tr|A8SAY2|A8SAY2_9FIRM		1	0
c237	c237.a1	c237.a1.a1	tr|A8SF14|A8SF14_9FIRM		1	0
c513	c513.a1	c513.a1.a1	tr|A8SFQ2|A8SFQ2_9FIRM		1	0
c239	c239.a1	c239.a1.a1	tr|A8S9U4|A8S9U4_9FIRM		1	0
c751	c751.a1	c751.a1.a1	tr|A8SFG8|A8SFG8_9FIRM		1	0
b28	b28.a2	b28.a2.a1	tr|A0A2A6ZJN7|A0A2A6ZJN7_9FIRM		1	0
c294	c294.a2	c294.a2.a1	tr|A8SAX0|A8SAX0_9FIRM		1	0
c633	c633.a1	c633.a1.a1	tr|A8SGC6|A8SGC6_9FIRM		1	0
c504	c504.a1	c504.a1.a1	tr|A8SA00|A8SA00_9FIRM		1	0
c970	c970.a1	c970.a1.a1	tr|A8S5X8|A8S5X8_9FIRM		2	0
c170	c170.a1	c170.a1.a1	tr|A8SAL8|A8SAL8_9FIRM		1	0
c544	c544.a1	c544.a1.a1	tr|A8S731|A8S731_9FIRM		1	0
c274	c274.a1	c274.a1.a1	tr|A8S679|A8S679_9FIRM		1	0
c485	c485.a1	c485.a1.a1	tr|A0A2A6ZGF7|A0A2A6ZGF7_9FIRM		2	0
c436	c436.a1	c436.a1.a1	tr|A8SDG5|A8SDG5_9FIRM		1	0
c209	c209.a1	c209.a1.a1	tr|A8SAK2|A8SAK2_9FIRM		1	0
c398	c398.a1	c398.a1.a1	tr|A8SBG3|A8SBG3_9FIRM		1	0
c615	c615.a1	c615.a1.a1	tr|A8S8A1|A8S8A1_9FIRM		1	0
c464	c464.a1	c464.a1.a1	tr|A8S6I3|A8S6I3_9FIRM		1	0
c104	c104.a1	c104.a1.a1	tr|A8SB02|A8SB02_9FIRM		1	0
c525	c525.a1	c525.a1.a1	tr|A0A2A7ARH0|A0A2A7ARH0_9FIRM		2	0
c864	c864.a2	c864.a2.a1	tr|A8SHY8|A8SHY8_9FIRM		1	0
c741	c741.a1	c741.a1.a1	tr|A8SEL2|A8SEL2_9FIRM		1	0
c849	c849.a1	c849.a1.a1	tr|A8SG79|A8SG79_9FIRM		1	0
c465	c465.a1	c465.a1.a1	tr|A8S7I0|A8S7I0_9FIRM		1	0
c516	c516.a1	c516.a1.a1	tr|A8SC13|A8SC13_9FIRM		1	0
c211	c211.a1	c211.a1.a1	tr|A8SC07|A8SC07_9FIRM		1	0
c322	c322.a1	c322.a1.a1	tr|A8SA89|A8SA89_9FIRM		1	0
c398	c398.a2	c398.a2.a1	tr|A0A2A6ZGH4|A0A2A6ZGH4_9FIRM		1	0
c750	c750.a1	c750.a1.a1	tr|A8SFD1|A8SFD1_9FIRM		1	0
c550	c550.a1	c550.a1.a1	tr|A8SA50|A8SA50_9FIRM		2	0
c678	c678.a2	c678.a2.a1	tr|A0A2A6ZGK6|A0A2A6ZGK6_9FIRM		2	0
c408	c408.a1	c408.a1.a1	tr|A8S6G2|A8S6G2_9FIRM		1	0
c627	c627.a1	c627.a1.a1	tr|A8SE69|A8SE69_9FIRM		1	0
b19	b19.a3	b19.a3.a1	tr|A8S8K3|A8S8K3_9FIRM		1	0
c620	c620.a1	c620.a1.a1	tr|A8SET7|A8SET7_9FIRM		1	0
c500	c500.a1	c500.a1.a1	tr|A8SDP9|A8SDP9_9FIRM		1	0
c432	c432.a1	c432.a1.a1	tr|A8S9G0|A8S9G0_9FIRM		1	0
c324	c324.a2	c324.a2.a1	tr|A0A2A6ZJ20|A0A2A6ZJ20_9FIRM		1	0
c289	c289.a1	c289.a1.a1	tr|A8SCR5|A8SCR5_9FIRM		1	0
c326	c326.a1	c326.a1.a1	tr|A8SBZ3|A8SBZ3_9FIRM		1	0
c456	c456.a1	c456.a1.a1	tr|A8SAE1|A8SAE1_9FIRM		1	0
c158	c158.a1	c158.a1.a1	tr|A8SAM8|A8SAM8_9FIRM		1	0
c468	c468.a1	c468.a1.a1	tr|A8SFW0|A8SFW0_9FIRM		1	0
c379	c379.a1	c379.a1.a1	tr|A8S8I7|A8S8I7_9FIRM		1	0
c346	c346.a1	c346.a1.a1	tr|A8S9I0|A8S9I0_9FIRM		1	0
c556	c556.a1	c556.a1.a1	tr|A8SGQ4|A8SGQ4_9FIRM		1	0
c401	c401.a1	c401.a1.a1	tr|A8SAD4|A8SAD4_9FIRM		1	0
c407	c407.a1	c407.a1.a1	tr|A8SG15|A8SG15_9FIRM		1	0
c635	c635.a1	c635.a1.a1	tr|A8S6G4|A8S6G4_9FIRM		1	0
c554	c554.a2	c554.a2.a1	tr|A0A2A6ZIY8|A0A2A6ZIY8_9FIRM		1	0
c554	c554.a1	c554.a1.a1	tr|A8SD25|A8SD25_9FIRM		1	0
c563	c563.a1	c563.a1.a1	tr|A8SCG6|A8SCG6_9FIRM		2	0
c273	c273.a2	c273.a2.a1	tr|A8SBV9|A8SBV9_9FIRM		1	0
c175	c175.a1	c175.a1.a1	tr|A8S9G8|A8S9G8_9FIRM		1	0
c677	c677.a1	c677.a1.a1	tr|A8SCW8|A8SCW8_9FIRM		1	0
c617	c617.a1	c617.a1.a1	tr|A8SAF2|A8SAF2_9FIRM		1	0
c504	c504.a2	c504.a2.a1	tr|A0A2A6ZJB8|A0A2A6ZJB8_9FIRM		1	0
b55	b55.a2	b55.a2.a1	tr|A0A2A6ZH20|A0A2A6ZH20_9FIRM		1	0
c292	c292.a1	c292.a1.a1	tr|A8SCR2|A8SCR2_9FIRM		1	0
c679	c679.a1	c679.a1.a1	tr|A8SBU7|A8SBU7_9FIRM		1	0
c973	c973.a1	c973.a1.a1	tr|A8SCT2|A8SCT2_9FIRM		1	0
c380	c380.a1	c380.a1.a1	tr|A8SH19|A8SH19_9FIRM		1	0
c857	c857.a1	c857.a1.a1	tr|A0A173YYR5|A0A173YYR5_9FIRM		3	0
c508	c508.a1	c508.a1.a1	tr|A8SAL3|A8SAL3_9FIRM		1	0
c300	c300.a2	c300.a2.a1	tr|A0A2A6ZKB0|A0A2A6ZKB0_9FIRM		1	0
c505	c505.a1	c505.a1.a1	tr|A8S958|A8S958_9FIRM		1	0
c223	c223.a1	c223.a1.a1	tr|A8SAY5|A8SAY5_9FIRM		1	0
c502	c502.a1	c502.a1.a1	tr|A8SFU1|A8SFU1_9FIRM		1	0
c743	c743.a1	c743.a1.a1	tr|A8SGE4|A8SGE4_9FIRM		1	0
c340	c340.a1	c340.a1.a1	tr|A8SEV4|A8SEV4_9FIRM		1	0
c352	c352.a1	c352.a1.a1	tr|A8SAR8|A8SAR8_9FIRM		1	0
c515	c515.a1	c515.a1.a1	tr|A8SER6|A8SER6_9FIRM		1	0
c680	c680.a1	c680.a1.a1	tr|A8SEL5|A8SEL5_9FIRM		1	0
c299	c299.a1	c299.a1.a1	tr|A8SDG4|A8SDG4_9FIRM		1	0
c345	c345.a1	c345.a1.a1	tr|A8S838|A8S838_9FIRM		1	0
c500	c500.a2	c500.a2.a1	tr|A0A2A6ZIU4|A0A2A6ZIU4_9FIRM		1	0
c437	c437.a1	c437.a1.a1	tr|A8SFR0|A8SFR0_9FIRM		1	0
c514	c514.a1	c514.a1.a1	tr|A8S8D0|A8S8D0_9FIRM		1	0
c759	c759.a1	c759.a1.a1	tr|A8SAD7|A8SAD7_9FIRM		1	0
c616	c616.a1	c616.a1.a1	tr|A8S9D9|A8S9D9_9FIRM		1	0
c442	c442.a2	c442.a2.a1	tr|A8SCN4|A8SCN4_9FIRM		1	0
c306	c306.a1	c306.a1.a1	tr|A8S6D4|A8S6D4_9FIRM		1	0
c309	c309.a1	c309.a1.a1	tr|A8SEN9|A8SEN9_9FIRM		1	0
c430	c430.a1	c430.a1.a1	tr|A8S6N5|A8S6N5_9FIRM		1	0
c694	c694.a1	c694.a1.a1	tr|A8SE39|A8SE39_9FIRM		1	0
c691	c691.a1	c691.a1.a1	tr|A8SBY7|A8SBY7_9FIRM		1	0
c555	c555.a1	c555.a1.a1	tr|A8SF66|A8SF66_9FIRM		1	0
c570	c570.a1	c570.a1.a1	tr|A8S9C3|A8S9C3_9FIRM		1	0
c334	c334.a1	c334.a1.a1	tr|A8S6Q1|A8S6Q1_9FIRM		1	0
c224	c224.a1	c224.a1.a1	tr|A8S6V7|A8S6V7_9FIRM		1	0
c307	c307.a1	c307.a1.a1	tr|A8S6D5|A8S6D5_9FIRM		1	0
c344	c344.a1	c344.a1.a1	tr|A8S800|A8S800_9FIRM		1	0
c693	c693.a1	c693.a1.a1	tr|A8SDG8|A8SDG8_9FIRM		1	0
c486	c486.a2	c486.a2.a1	tr|A8SGW7|A8SGW7_9FIRM		1	0
c675	c675.a1	c675.a1.a1	tr|A8S6W2|A8S6W2_9FIRM		1	0
c277	c277.a2	c277.a2.a1	tr|A8SA95|A8SA95_9FIRM		1	0
c470	c470.a1	c470.a1.a1	tr|A8S7F1|A8S7F1_9FIRM		1	0
c240	c240.a1	c240.a1.a1	tr|A8SGQ0|A8SGQ0_9FIRM		1	0
c740	c740.a1	c740.a1.a1	tr|A8SAD3|A8SAD3_9FIRM		1	0
c340	c340.a2	c340.a2.a1	tr|A0A2A6ZJL9|A0A2A6ZJL9_9FIRM		1	0
c104	c104.a2	c104.a2.a1	tr|A0A2A6ZH75|A0A2A6ZH75_9FIRM		1	0
b10	b10.a2	b10.a2.a1	tr|A0A2A6ZFJ2|A0A2A6ZFJ2_9FIRM		1	0
c552	c552.a1	c552.a1.a1	tr|A8SDH0|A8SDH0_9FIRM		1	0
c975	c975.a1	c975.a1.a1	tr|A8SGU2|A8SGU2_9FIRM		1	0
c581	c581.a1	c581.a1.a1	tr|A8SFS3|A8SFS3_9FIRM		1	0
c478	c478.a1	c478.a1.a1	tr|A8SFJ2|A8SFJ2_9FIRM		1	0
c848	c848.a1	c848.a1.a1	tr|A8S837|A8S837_9FIRM		1	0
c588	c588.a1	c588.a1.a1	tr|A8SEJ8|A8SEJ8_9FIRM		2	0
c477	c477.a1	c477.a1.a1	tr|A8SAW9|A8SAW9_9FIRM		1	0
c189	c189.a4	c189.a4.a1	tr|A8S9U7|A8S9U7_9FIRM		1	0
c618	c618.a2	c618.a2.a1	tr|A0A2A6ZH84|A0A2A6ZH84_9FIRM		1	0
c331	c331.a2	c331.a2.a1	tr|A8SBW7|A8SBW7_9FIRM		1	0
c147	c147.a3	c147.a3.a1	tr|A8S6H4|A8S6H4_9FIRM		1	0
c526	c526.a1	c526.a1.a1	tr|A0A2A6ZK25|A0A2A6ZK25_9FIRM		1	0
c341	c341.a1	c341.a1.a1	tr|A8SHU7|A8SHU7_9FIRM		1	0
c862	c862.a1	c862.a1.a1	tr|A8SGX3|A8SGX3_9FIRM		1	0
c742	c742.a1	c742.a1.a1	tr|A8S6G8|A8S6G8_9FIRM		1	0
b12	b12.a5	b12.a5.a1	tr|A0A2A6ZH28|A0A2A6ZH28_9FIRM		1	0
c567	c567.a1	c567.a1.a1	tr|A8SH61|A8SH61_9FIRM		1	0
c413	c413.a2	c413.a2.a1	tr|C7H7B3|C7H7B3_FAEPA		1	0
c278	c278.a2	c278.a2.a1	tr|A8SE28|A8SE28_9FIRM		1	0
c100	c100.a2	c100.a2.a1	tr|A0A2A6ZG29|A0A2A6ZG29_9FIRM		1	0
c524	c524.a1	c524.a1.a1	tr|A8SGZ6|A8SGZ6_9FIRM		1	0
c378	c378.a1	c378.a1.a1	tr|A8S809|A8S809_9FIRM		1	0
c760	c760.a1	c760.a1.a1	tr|A8SAK7|A8SAK7_9FIRM		1	0
c871	c871.a1	c871.a1.a1	tr|A8SG91|A8SG91_9FIRM		1	0
c466	c466.a1	c466.a1.a1	tr|A8S9G7|A8S9G7_9FIRM		1	0
c476	c476.a1	c476.a1.a1	tr|A8SAL2|A8SAL2_9FIRM		1	0
c630	c630.a1	c630.a1.a1	tr|A8SAP5|A8SAP5_9FIRM		1	0
b31	b31.a3	b31.a3.a1	tr|A0A2A6ZMF6|A0A2A6ZMF6_9FIRM		1	0
c749	c749.a1	c749.a1.a1	tr|A8SAC6|A8SAC6_9FIRM		1	0
c604	c604.a3	c604.a3.a1	tr|A8SBD9|A8SBD9_9FIRM		1	0
c471	c471.a1	c471.a1.a1	tr|A8SEN0|A8SEN0_9FIRM		1	0
c626	c626.a1	c626.a1.a1	tr|A8SE00|A8SE00_9FIRM		1	0
c223	c223.a3	c223.a3.a1	tr|C7H3T4|C7H3T4_FAEPA		1	0
c381	c381.a1	c381.a1.a1	tr|A8S6C6|A8S6C6_9FIRM		1	0
c708	c708.a1	c708.a1.a1	tr|A8SAK8|A8SAK8_9FIRM		1	0
c750	c750.a2	c750.a2.a1	tr|A0A2A6ZGY6|A0A2A6ZGY6_9FIRM		1	0
c509	c509.a2	c509.a2.a1	tr|A8SAK3|A8SAK3_9FIRM		1	0
c747	c747.a1	c747.a1.a1	tr|A8SEW1|A8SEW1_9FIRM		1	0
c644	c644.a1	c644.a1.a1	tr|A8SHJ3|A8SHJ3_9FIRM		1	0
c698	c698.a1	c698.a1.a1	tr|A8SBA9|A8SBA9_9FIRM		1	0
c520	c520.a1	c520.a1.a1	tr|A8SBA4|A8SBA4_9FIRM		1	0
c199	c199.a1	c199.a1.a1	tr|A8SGU1|A8SGU1_9FIRM		1	0
c754	c754.a1	c754.a1.a1	tr|A8SEM5|A8SEM5_9FIRM		1	0
c188	c188.a1	c188.a1.a1	tr|A0A2A6ZIY3|A0A2A6ZIY3_9FIRM		1	0
c689	c689.a1	c689.a1.a1	tr|A8S7I8|A8S7I8_9FIRM		1	0
c435	c435.a1	c435.a1.a1	tr|A8S6P7|A8S6P7_9FIRM		1	0
c545	c545.a2	c545.a2.a1	tr|A0A2A6ZJB0|A0A2A6ZJB0_9FIRM		1	0
c547	c547.a1	c547.a1.a1	tr|A8SBG5|A8SBG5_9FIRM		1	0
c893	c893.a1	c893.a1.a1	tr|A8SC15|A8SC15_9FIRM		1	0
c843	c843.a2	c843.a2.a1	tr|A0A2A6ZK73|A0A2A6ZK73_9FIRM		1	0
c573	c573.a1	c573.a1.a1	tr|A8SE37|A8SE37_9FIRM		1	0
c745	c745.a1	c745.a1.a1	tr|A8S7J5|A8S7J5_9FIRM		1	0
c772	c772.a1	c772.a1.a1	tr|A8SEZ5|A8SEZ5_9FIRM		1	0
c430	c430.a2	c430.a2.a1	tr|A0A2A6ZK79|A0A2A6ZK79_9FIRM		1	0
c981	c981.a1	c981.a1.a1	tr|A8S735|A8S735_9FIRM		1	0
d1083	d1083.a1	d1083.a1.a1	tr|A8S777|A8S777_9FIRM		1	0
c438	c438.a1	c438.a1.a1	tr|A8SCR3|A8SCR3_9FIRM		1	0
c700	c700.a1	c700.a1.a1	tr|A8SDM8|A8SDM8_9FIRM		1	0
c748	c748.a1	c748.a1.a1	tr|A8S947|A8S947_9FIRM		1	0
c505	c505.a2	c505.a2.a1	tr|A0A2A6ZKH0|A0A2A6ZKH0_9FIRM		1	0
c284	c284.a2	c284.a2.a1	tr|A0A2A6ZHZ6|A0A2A6ZHZ6_9FIRM		1	0
c681	c681.a1	c681.a1.a1	tr|A8S5Z8|A8S5Z8_9FIRM		1	0
c674	c674.a1	c674.a1.a1	tr|A8SF85|A8SF85_9FIRM		1	0
c744	c744.a1	c744.a1.a1	tr|A0A2A6ZM55|A0A2A6ZM55_9FIRM		3	0
c560	c560.a1	c560.a1.a1	tr|A8SEU9|A8SEU9_9FIRM		1	0
c582	c582.a1	c582.a1.a1	tr|A8SGC7|A8SGC7_9FIRM		1	0
c796	c796.a1	c796.a1.a1	tr|A8SFA5|A8SFA5_9FIRM		1	0
c406	c406.a1	c406.a1.a1	tr|A8S7C2|A8S7C2_9FIRM		1	0
c433	c433.a1	c433.a1.a1	tr|A8S7K8|A8S7K8_9FIRM		1	0
c557	c557.a2	c557.a2.a1	tr|A8S7J1|A8S7J1_9FIRM		1	0
c725	c725.a1	c725.a1.a1	tr|A8S7L0|A8S7L0_9FIRM		1	0
c329	c329.a3	c329.a3.a1	tr|A0A2A6ZFK1|A0A2A6ZFK1_9FIRM		1	0
c761	c761.a1	c761.a1.a1	tr|A8SCP6|A8SCP6_9FIRM		1	0
c919	c919.a2	c919.a2.a1	tr|A8SEX7|A8SEX7_9FIRM		1	0
c952	c952.a3	c952.a3.a1	tr|A8S842|A8S842_9FIRM		1	0
c552	c552.a2	c552.a2.a1	tr|A0A2A6ZFQ0|A0A2A6ZFQ0_9FIRM		2	0
c977	c977.a1	c977.a1.a1	tr|A0A2A6ZH64|A0A2A6ZH64_9FIRM		4	0
c382	c382.a1	c382.a1.a1	tr|A8SHU8|A8SHU8_9FIRM		1	0
c703	c703.a1	c703.a1.a1	tr|A8SGE5|A8SGE5_9FIRM		1	0
c413	c413.a1	c413.a1.a1	tr|A8SAQ9|A8SAQ9_9FIRM		1	0
c718	c718.a1	c718.a1.a1	tr|A8SGT7|A8SGT7_9FIRM		1	0
c702	c702.a1	c702.a1.a1	tr|A8SFV0|A8SFV0_9FIRM		1	0
c376	c376.a1	c376.a1.a1	tr|A8SAJ1|A8SAJ1_9FIRM		1	0
c428	c428.a1	c428.a1.a1	tr|A8SCG7|A8SCG7_9FIRM		1	0
c255	c255.a1	c255.a1.a1	tr|A8SE38|A8SE38_9FIRM		1	0
c332	c332.a1	c332.a1.a1	tr|A8SBW9|A8SBW9_9FIRM		1	0
c575	c575.a1	c575.a1.a1	tr|A8S6D7|A8S6D7_9FIRM		1	0
c461	c461.a1	c461.a1.a1	tr|A8SFR7|A8SFR7_9FIRM		1	0
c312	c312.a2	c312.a2.a1	tr|A8SAP3|A8SAP3_9FIRM		1	0
b77	b77.a4	b77.a4.a1	tr|D4JZL9|D4JZL9_9FIRM		1	0
c888	c888.a2	c888.a2.a1	tr|A8SE22|A8SE22_9FIRM		1	0
c637	c637.a1	c637.a1.a1	tr|A8SEQ9|A8SEQ9_9FIRM		1	0
c437	c437.a2	c437.a2.a1	tr|A0A2A6ZHS7|A0A2A6ZHS7_9FIRM		1	0
c585	c585.a1	c585.a1.a1	tr|A8SBJ3|A8SBJ3_9FIRM		1	0
c684	c684.a1	c684.a1.a1	tr|A8SBT2|A8SBT2_9FIRM		1	0
c512	c512.a1	c512.a1.a1	tr|A8SAU4|A8SAU4_9FIRM		1	0
c146	c146.a2	c146.a2.a1	tr|A8SDQ2|A8SDQ2_9FIRM		1	0
c682	c682.a1	c682.a1.a1	tr|A8S6E7|A8S6E7_9FIRM		1	0
c974	c974.a1	c974.a1.a1	tr|A8SDZ7|A8SDZ7_9FIRM		1	0
c993	c993.a1	c993.a1.a1	tr|A8SAF6|A8SAF6_9FIRM		1	0
c983	c983.a1	c983.a1.a1	tr|A8SCM3|A8SCM3_9FIRM		1	0
c223	c223.a2	c223.a2.a1	tr|A0A2A6ZG11|A0A2A6ZG11_9FIRM		1	0
c345	c345.a2	c345.a2.a1	tr|A0A2A6ZHY2|A0A2A6ZHY2_9FIRM		1	0
c333	c333.a1	c333.a1.a1	tr|A8SBH6|A8SBH6_9FIRM		1	0
c697	c697.a1	c697.a1.a1	tr|A0A2A6ZJ05|A0A2A6ZJ05_9FIRM		1	0
c555	c555.a2	c555.a2.a1	tr|A0A2A6ZH63|A0A2A6ZH63_9FIRM		1	0
c697	c697.a2	c697.a2.a1	tr|A8SAB9|A8SAB9_9FIRM		1	0
c544	c544.a2	c544.a2.a1	tr|A0A2A6ZK27|A0A2A6ZK27_9FIRM		1	0
c635	c635.a2	c635.a2.a1	tr|A0A2A6ZJ89|A0A2A6ZJ89_9FIRM		1	0
c480	c480.a1	c480.a1.a1	tr|A8S6L5|A8S6L5_9FIRM		1	0
c871	c871.a2	c871.a2.a1	tr|C7HAS8|C7HAS8_FAEPA		1	0
c879	c879.a1	c879.a1.a1	tr|A8S9R2|A8S9R2_9FIRM		2	0
c307	c307.a2	c307.a2.a1	tr|A0A2A6ZK49|A0A2A6ZK49_9FIRM		1	0
c895	c895.a1	c895.a1.a1	tr|A8SER9|A8SER9_9FIRM		1	0
c971	c971.a1	c971.a1.a1	tr|A8SAV9|A8SAV9_9FIRM		1	0
c621	c621.a1	c621.a1.a1	tr|A8S6U5|A8S6U5_9FIRM		1	0
c334	c334.a2	c334.a2.a1	tr|C7H8H9|C7H8H9_FAEPA		1	0
c580	c580.a1	c580.a1.a1	tr|A8SA84|A8SA84_9FIRM		1	0
c755	c755.a1	c755.a1.a1	tr|A8SF34|A8SF34_9FIRM		1	0
c449	c449.a1	c449.a1.a1	tr|A8S9I8|A8S9I8_9FIRM		1	0
c402	c402.a3	c402.a3.a1	tr|A0A2A6ZJR5|A0A2A6ZJR5_9FIRM		1	0
c648	c648.a1	c648.a1.a1	tr|A8SAE2|A8SAE2_9FIRM		1	0
c704	c704.a1	c704.a1.a1	tr|A8SGZ3|A8SGZ3_9FIRM		2	0
c636	c636.a1	c636.a1.a1	tr|A8S783|A8S783_9FIRM		1	0
c630	c630.a2	c630.a2.a1	tr|A0A2A6ZGA7|A0A2A6ZGA7_9FIRM		1	0
c746	c746.a1	c746.a1.a1	tr|A8S7L8|A8S7L8_9FIRM		1	0
c209	c209.a2	c209.a2.a1	tr|A0A2A6ZHT7|A0A2A6ZHT7_9FIRM		1	0
c591	c591.a2	c591.a2.a1	tr|A8SFI7|A8SFI7_9FIRM		1	0
c378	c378.a2	c378.a2.a1	tr|A0A2A6ZHU5|A0A2A6ZHU5_9FIRM		1	0
c860	c860.a1	c860.a1.a1	tr|A8S9Y6|A8S9Y6_9FIRM		1	0
c579	c579.a1	c579.a1.a1	tr|A8S7K2|A8S7K2_9FIRM		1	0
c700	c700.a2	c700.a2.a1	tr|A0A2A6ZI73|A0A2A6ZI73_9FIRM		1	0
d1021	d1021.a1	d1021.a1.a1	tr|A8SA91|A8SA91_9FIRM		1	0
c692	c692.a1	c692.a1.a1	tr|A8SCY1|A8SCY1_9FIRM		1	0
c707	c707.a1	c707.a1.a1	tr|A8S9D4|A8S9D4_9FIRM		1	0
c556	c556.a2	c556.a2.a1	tr|A0A2A6ZJL7|A0A2A6ZJL7_9FIRM		1	0
c574	c574.a2	c574.a2.a1	tr|A8SE32|A8SE32_9FIRM		1	0
c873	c873.a1	c873.a1.a1	tr|A8SI04|A8SI04_9FIRM		1	0
c472	c472.a1	c472.a1.a1	tr|A8SGW3|A8SGW3_9FIRM		1	0
c855	c855.a1	c855.a1.a1	tr|A8SDH1|A8SDH1_9FIRM		1	0
c631	c631.a1	c631.a1.a1	tr|A8SCM7|A8SCM7_9FIRM		1	0
c972	c972.a1	c972.a1.a1	tr|A8SAZ4|A8SAZ4_9FIRM		1	0
c768	c768.a1	c768.a1.a1	tr|A8S609|A8S609_9FIRM		1	0
c242	c242.a1	c242.a1.a1	tr|A8SGC5|A8SGC5_9FIRM		1	0
c448	c448.a1	c448.a1.a1	tr|A8S692|A8S692_9FIRM		1	0
c440	c440.a1	c440.a1.a1	tr|A8SGY6|A8SGY6_9FIRM		1	0
c315	c315.a2	c315.a2.a1	tr|A8SAD6|A8SAD6_9FIRM		1	0
c482	c482.a1	c482.a1.a1	tr|A8SDL6|A8SDL6_9FIRM		2	0
c886	c886.a1	c886.a1.a1	tr|A0A2A6ZKF2|A0A2A6ZKF2_9FIRM		1	0
c572	c572.a1	c572.a1.a1	tr|A8SAS9|A8SAS9_9FIRM		1	0
c391	c391.a2	c391.a2.a1	tr|A8S748|A8S748_9FIRM		1	0
c866	c866.a1	c866.a1.a1	tr|A8S6Q9|A8S6Q9_9FIRM		1	0
c557	c557.a1	c557.a1.a1	tr|A0A2A6ZFE4|A0A2A6ZFE4_9FIRM		1	0
c845	c845.a2	c845.a2.a1	tr|A8S6P3|A8S6P3_9FIRM		1	0
c632	c632.a2	c632.a2.a1	tr|A8S8E0|A8S8E0_9FIRM		1	0
c435	c435.a2	c435.a2.a1	tr|A0A2A6ZK95|A0A2A6ZK95_9FIRM		1	0
c712	c712.a1	c712.a1.a1	tr|A0A2A6ZLS5|A0A2A6ZLS5_9FIRM		4	0
c769	c769.a1	c769.a1.a1	tr|A8S615|A8S615_9FIRM		1	0
c853	c853.a2	c853.a2.a1	tr|A0A2A6ZI94|A0A2A6ZI94_9FIRM		3	0
d1108	d1108.a1	d1108.a1.a1	tr|A8SI07|A8SI07_9FIRM		1	0
c274	c274.a4	c274.a4.a1	tr|A8S9A8|A8S9A8_9FIRM		1	0
c416	c416.a1	c416.a1.a1	tr|A8SD66|A8SD66_9FIRM		1	0
c477	c477.a2	c477.a2.a1	tr|D4JYH6|D4JYH6_9FIRM		1	0
c273	c273.a1	c273.a1.a1	tr|A0A2A6ZKI1|A0A2A6ZKI1_9FIRM		1	0
c847	c847.a1	c847.a1.a1	tr|A8S6D3|A8S6D3_9FIRM		1	0
c868	c868.a1	c868.a1.a1	tr|A8SBE4|A8SBE4_9FIRM		1	0
c434	c434.a1	c434.a1.a1	tr|A8SF00|A8SF00_9FIRM		1	0
c326	c326.a2	c326.a2.a1	tr|A0A2A6ZKS6|A0A2A6ZKS6_9FIRM		1	0
c751	c751.a2	c751.a2.a1	tr|A0A2A6ZHF8|A0A2A6ZHF8_9FIRM		1	0
c559	c559.a1	c559.a1.a1	tr|A8SAU3|A8SAU3_9FIRM		1	0
c756	c756.a1	c756.a1.a1	tr|A8SFI8|A8SFI8_9FIRM		1	0
c687	c687.a1	c687.a1.a1	tr|A8SGC8|A8SGC8_9FIRM		1	0
c767	c767.a1	c767.a1.a1	tr|A0A2A6ZMA3|A0A2A6ZMA3_9FIRM		1	0
c767	c767.a2	c767.a2.a1	tr|A8S7G6|A8S7G6_9FIRM		1	0
d1032	d1032.a1	d1032.a1.a1	tr|A8SGV5|A8SGV5_9FIRM		1	0
c869	c869.a1	c869.a1.a1	tr|A8SF73|A8SF73_9FIRM		1	0
c853	c853.a1	c853.a1.a1	tr|A8S844|A8S844_9FIRM		1	0
c782	c782.a1	c782.a1.a1	tr|A8SDN3|A8SDN3_9FIRM		1	0
c624	c624.a1	c624.a1.a1	tr|A8SFS6|A8SFS6_9FIRM		1	0
c523	c523.a2	c523.a2.a1	tr|A8SD35|A8SD35_9FIRM		1	0
c992	c992.a1	c992.a1.a1	tr|A8S717|A8S717_9FIRM		1	0
c331	c331.a1	c331.a1.a1	tr|A0A2A6ZKP4|A0A2A6ZKP4_9FIRM		1	0
c890	c890.a1	c890.a1.a1	tr|A8S847|A8S847_9FIRM		1	0
d1008	d1008.a1	d1008.a1.a1	tr|A0A2A6ZJE0|A0A2A6ZJE0_9FIRM		1	0
d1010	d1010.a1	d1010.a1.a1	tr|A0A2A6ZLX8|A0A2A6ZLX8_9FIRM		1	0
c310	c310.a1	c310.a1.a1	tr|A8S955|A8S955_9FIRM		1	0
c795	c795.a1	c795.a1.a1	tr|A8SEV3|A8SEV3_9FIRM		1	0
c710	c710.a1	c710.a1.a1	tr|A8SE72|A8SE72_9FIRM		1	0
c490	c490.a1	c490.a1.a1	tr|A8SA83|A8SA83_9FIRM		1	0
c601	c601.a1	c601.a1.a1	tr|A8S6V6|A8S6V6_9FIRM		1	0
c996	c996.a1	c996.a1.a1	tr|A8SE96|A8SE96_9FIRM		1	0
d1029	d1029.a1	d1029.a1.a1	tr|A8SFI9|A8SFI9_9FIRM		1	0
c356	c356.a1	c356.a1.a1	tr|A8SH23|A8SH23_9FIRM		1	0
d1008	d1008.a2	d1008.a2.a1	tr|A8S603|A8S603_9FIRM		1	0
c985	c985.a2	c985.a2.a1	tr|A8SD68|A8SD68_9FIRM		1	0
c240	c240.a2	c240.a2.a1	tr|A0A2A6ZJQ7|A0A2A6ZJQ7_9FIRM		1	0
c400	c400.a3	c400.a3.a1	tr|A0A2A6ZIB5|A0A2A6ZIB5_9FIRM		1	0
c211	c211.a2	c211.a2.a1	tr|A0A2A6ZKN2|A0A2A6ZKN2_9FIRM		1	0
c995	c995.a1	c995.a1.a1	tr|A8SCP9|A8SCP9_9FIRM		1	0
c878	c878.a1	c878.a1.a1	tr|A0A2A6ZGU8|A0A2A6ZGU8_9FIRM		2	0
c894	c894.a1	c894.a1.a1	tr|A8SDA2|A8SDA2_9FIRM		1	0
c527	c527.a1	c527.a1.a1	tr|A8SE01|A8SE01_9FIRM		1	0
c306	c306.a3	c306.a3.a1	tr|A0A2A6ZK90|A0A2A6ZK90_9FIRM		1	0
c755	c755.a2	c755.a2.a1	tr|A0A2A6ZGZ8|A0A2A6ZGZ8_9FIRM		1	0
c365	c365.a3	c365.a3.a1	tr|A8SH43|A8SH43_9FIRM		1	0
c787	c787.a1	c787.a1.a1	tr|A8SGF5|A8SGF5_9FIRM		1	0
c101	c101.a4	c101.a4.a1	tr|D4JZM6|D4JZM6_9FIRM		1	0
c753	c753.a1	c753.a1.a1	tr|A8S6Q7|A8S6Q7_9FIRM		1	0
c623	c623.a1	c623.a1.a1	tr|A8SAN7|A8SAN7_9FIRM		1	0
c457	c457.a2	c457.a2.a1	tr|A0A2A6ZFW8|A0A2A6ZFW8_9FIRM		1	0
c978	c978.a1	c978.a1.a1	tr|A8SA31|A8SA31_9FIRM		4	0
c314	c314.a1	c314.a1.a1	tr|A8S817|A8S817_9FIRM		1	0
c936	c936.a1	c936.a1.a1	tr|A8SA94|A8SA94_9FIRM		1	0
c442	c442.a1	c442.a1.a1	tr|A0A2A6ZMB1|A0A2A6ZMB1_9FIRM		1	0
c709	c709.a1	c709.a1.a1	tr|A8SCW5|A8SCW5_9FIRM		1	0
c850	c850.a1	c850.a1.a1	tr|A8SH51|A8SH51_9FIRM		1	0
c845	c845.a1	c845.a1.a1	tr|A0A2A6ZJZ8|A0A2A6ZJZ8_9FIRM		1	0
c558	c558.a1	c558.a1.a1	tr|A8S8K1|A8S8K1_9FIRM		1	0
c641	c641.a2	c641.a2.a1	tr|A8S8C4|A8S8C4_9FIRM		1	0
c577	c577.a1	c577.a1.a1	tr|A8SFC1|A8SFC1_9FIRM		1	0
c856	c856.a1	c856.a1.a1	tr|A8SFF1|A8SFF1_9FIRM		1	0
c255	c255.a2	c255.a2.a1	tr|A0A2A6ZIT8|A0A2A6ZIT8_9FIRM		1	0
c804	c804.a1	c804.a1.a1	tr|A8SCE6|A8SCE6_9FIRM		2	0
c764	c764.a2	c764.a2.a1	tr|A8SDG2|A8SDG2_9FIRM		1	0
c896	c896.a1	c896.a1.a1	tr|A8SFB7|A8SFB7_9FIRM		1	0
c569	c569.a1	c569.a1.a1	tr|A8S7N6|A8S7N6_9FIRM		1	0
c865	c865.a1	c865.a1.a1	tr|A8S6I8|A8S6I8_9FIRM		1	0
c690	c690.a1	c690.a1.a1	tr|A8SAW8|A8SAW8_9FIRM		1	0
c405	c405.a3	c405.a3.a1	tr|A0A2A6ZK18|A0A2A6ZK18_9FIRM		1	0
b48	b48.a4	b48.a4.a1	tr|D4K0H1|D4K0H1_9FIRM		1	0
c383	c383.a2	c383.a2.a1	tr|A8SDQ1|A8SDQ1_9FIRM		1	0
c940	c940.a1	c940.a1.a1	tr|A8SFU7|A8SFU7_9FIRM		1	0
d1015	d1015.a1	d1015.a1.a1	tr|A8S7B7|A8S7B7_9FIRM		1	0
c907	c907.a1	c907.a1.a1	tr|A0A2A6ZLC8|A0A2A6ZLC8_9FIRM		2	0
c443	c443.a1	c443.a1.a1	tr|A8SDZ9|A8SDZ9_9FIRM		1	0
c982	c982.a1	c982.a1.a1	tr|A8S9H3|A8S9H3_9FIRM		1	0
c225	c225.a1	c225.a1.a1	tr|A0A2A6ZKK5|A0A2A6ZKK5_9FIRM		1	0
c640	c640.a1	c640.a1.a1	tr|A0A2A6ZHK4|A0A2A6ZHK4_9FIRM		2	0
c277	c277.a1	c277.a1.a1	tr|A0A2A6ZIK8|A0A2A6ZIK8_9FIRM		1	0
c842	c842.a2	c842.a2.a1	tr|A0A2A6ZLC3|A0A2A6ZLC3_9FIRM		1	0
c759	c759.a3	c759.a3.a1	tr|A0A2A6ZJ58|A0A2A6ZJ58_9FIRM		1	0
c571	c571.a1	c571.a1.a1	tr|A8SA68|A8SA68_9FIRM		1	0
d1045	d1045.a1	d1045.a1.a1	tr|A0A2A7ABL9|A0A2A7ABL9_9FIRM		3	0
d1102	d1102.a1	d1102.a1.a1	tr|A8SFY2|A8SFY2_9FIRM		1	0
c372	c372.a2	c372.a2.a1	tr|A0A2A6ZJM2|A0A2A6ZJM2_9FIRM		1	0
d1022	d1022.a1	d1022.a1.a1	tr|A8SAD1|A8SAD1_9FIRM		1	0
c279	c279.a2	c279.a2.a1	tr|A8S9G1|A8S9G1_9FIRM		1	0
d1016	d1016.a1	d1016.a1.a1	tr|A8S7B8|A8S7B8_9FIRM		1	0
c785	c785.a1	c785.a1.a1	tr|A8SFT6|A8SFT6_9FIRM		1	0
c771	c771.a1	c771.a1.a1	tr|A8SD72|A8SD72_9FIRM		1	0
c822	c822.a1	c822.a1.a1	tr|A8SBB7|A8SBB7_9FIRM		1	0
c727	c727.a1	c727.a1.a1	tr|A8SEY5|A8SEY5_9FIRM		1	0
d1028	d1028.a1	d1028.a1.a1	tr|A8SET4|A8SET4_9FIRM		1	0
c479	c479.a1	c479.a1.a1	tr|A8S7P9|A8S7P9_9FIRM		1	0
c357	c357.a1	c357.a1.a1	tr|A0A2A6ZKF3|A0A2A6ZKF3_9FIRM		1	0
c999	c999.a1	c999.a1.a1	tr|A8SGY4|A8SGY4_9FIRM		1	0
c891	c891.a1	c891.a1.a1	tr|A8S9X9|A8S9X9_9FIRM		1	0
c314	c314.a2	c314.a2.a1	tr|A0A2A6ZIA6|A0A2A6ZIA6_9FIRM		1	0
c705	c705.a1	c705.a1.a1	tr|A0A2A6ZHE2|A0A2A6ZHE2_9FIRM		1	0
c509	c509.a1	c509.a1.a1	tr|A0A2A6ZG33|A0A2A6ZG33_9FIRM		1	0
c898	c898.a1	c898.a1.a1	tr|A8SGF7|A8SGF7_9FIRM		1	0
c629	c629.a1	c629.a1.a1	tr|A8S965|A8S965_9FIRM		1	0
c781	c781.a1	c781.a1.a1	tr|A8S9U3|A8S9U3_9FIRM		1	0
c984	c984.a1	c984.a1.a1	tr|A8SEV0|A8SEV0_9FIRM		1	0
d1101	d1101.a1	d1101.a1.a1	tr|A8SFV7|A8SFV7_9FIRM		1	0
d1104	d1104.a1	d1104.a1.a1	tr|A8SGQ5|A8SGQ5_9FIRM		1	0
c823	c823.a1	c823.a1.a1	tr|A8SCX4|A8SCX4_9FIRM		1	0
c367	c367.a2	c367.a2.a1	tr|A8SEP3|A8SEP3_9FIRM		1	0
c573	c573.a2	c573.a2.a1	tr|A0A2A6ZIR8|A0A2A6ZIR8_9FIRM		1	0
c112	c112.a2	c112.a2.a1	tr|C7H424|C7H424_FAEPA		1	0
c861	c861.a1	c861.a1.a1	tr|A8SFQ7|A8SFQ7_9FIRM		1	0
c559	c559.a2	c559.a2.a1	tr|A0A2A6ZHE9|A0A2A6ZHE9_9FIRM		1	0
c707	c707.a2	c707.a2.a1	tr|A0A2A6ZK63|A0A2A6ZK63_9FIRM		1	0
c707	c707.a3	c707.a3.a1	tr|C7H8L2|C7H8L2_FAEPA		1	0
d1000	d1000.a1	d1000.a1.a1	tr|A0A2A6ZK01|A0A2A6ZK01_9FIRM		4	0
c619	c619.a2	c619.a2.a1	tr|A0A2A6ZMB3|A0A2A6ZMB3_9FIRM		1	0
c752	c752.a1	c752.a1.a1	tr|A8SFP7|A8SFP7_9FIRM		1	0
c763	c763.a1	c763.a1.a1	tr|A0A2A6ZJ61|A0A2A6ZJ61_9FIRM		3	0
d1093	d1093.a1	d1093.a1.a1	tr|A8SCM1|A8SCM1_9FIRM		1	0
c889	c889.a1	c889.a1.a1	tr|A8S7C0|A8S7C0_9FIRM		1	0
c643	c643.a1	c643.a1.a1	tr|A8SGS7|A8SGS7_9FIRM		1	0
c994	c994.a1	c994.a1.a1	tr|A8SC21|A8SC21_9FIRM		1	0
c433	c433.a2	c433.a2.a1	tr|A0A2A6ZFF0|A0A2A6ZFF0_9FIRM		1	0
c980	c980.a1	c980.a1.a1	tr|A8S723|A8S723_9FIRM		1	0
c439	c439.a1	c439.a1.a1	tr|A0A2A6ZJA6|A0A2A6ZJA6_9FIRM		1	0
c686	c686.a1	c686.a1.a1	tr|A8SEY2|A8SEY2_9FIRM		1	0
d1098	d1098.a1	d1098.a1.a1	tr|A8SEN3|A8SEN3_9FIRM		1	0
c863	c863.a1	c863.a1.a1	tr|A8SHW9|A8SHW9_9FIRM		1	0
c728	c728.a1	c728.a1.a1	tr|A8SG12|A8SG12_9FIRM		1	0
c942	c942.a1	c942.a1.a1	tr|A8SGU9|A8SGU9_9FIRM		1	0
c343	c343.a3	c343.a3.a1	tr|A0A2A6ZK50|A0A2A6ZK50_9FIRM		1	0
c274	c274.a2	c274.a2.a1	tr|A0A2A6ZK29|A0A2A6ZK29_9FIRM		1	0
c851	c851.a1	c851.a1.a1	tr|A0A2A6ZIK5|A0A2A6ZIK5_9FIRM		2	0
c383	c383.a1	c383.a1.a1	tr|A0A2A6ZJ15|A0A2A6ZJ15_9FIRM		1	0
c146	c146.a1	c146.a1.a1	tr|A0A2A6ZJ97|A0A2A6ZJ97_9FIRM		1	0
c997	c997.a1	c997.a1.a1	tr|A8SFU6|A8SFU6_9FIRM		1	0
d1030	d1030.a1	d1030.a1.a1	tr|A8SFU8|A8SFU8_9FIRM		1	0
c571	c571.a2	c571.a2.a1	tr|A0A2A6ZIS3|A0A2A6ZIS3_9FIRM		1	0
c523	c523.a1	c523.a1.a1	tr|A0A2A6ZJ62|A0A2A6ZJ62_9FIRM		1	0
d1025	d1025.a1	d1025.a1.a1	tr|A8SE24|A8SE24_9FIRM		1	0
d1103	d1103.a1	d1103.a1.a1	tr|A8SGG2|A8SGG2_9FIRM		1	0
c786	c786.a1	c786.a1.a1	tr|A8SFT7|A8SFT7_9FIRM		1	0
c270	c270.a2	c270.a2.a1	tr|A0A2A6ZKR2|A0A2A6ZKR2_9FIRM		1	0
c642	c642.a1	c642.a1.a1	tr|A8SBG2|A8SBG2_9FIRM		1	0
c899	c899.a1	c899.a1.a1	tr|A8SH25|A8SH25_9FIRM		1	0
c699	c699.a1	c699.a1.a1	tr|A8SD74|A8SD74_9FIRM		1	0
c778	c778.a1	c778.a1.a1	tr|A0A2A6ZHQ7|A0A2A6ZHQ7_9FIRM		1	0
c536	c536.a1	c536.a1.a1	tr|A8S608|A8S608_9FIRM		1	0
c985	c985.a1	c985.a1.a1	tr|A0A2A6ZFM7|A0A2A6ZFM7_9FIRM		3	0
c748	c748.a2	c748.a2.a1	tr|A0A2A6ZKR7|A0A2A6ZKR7_9FIRM		2	0
d1010	d1010.a2	d1010.a2.a1	tr|A8S7E3|A8S7E3_9FIRM		1	0
d1100	d1100.a1	d1100.a1.a1	tr|A8SFB8|A8SFB8_9FIRM		1	0
c641	c641.a1	c641.a1.a1	tr|A0A2A6ZFM9|A0A2A6ZFM9_9FIRM		1	0
d1105	d1105.a1	d1105.a1.a1	tr|A8SGR0|A8SGR0_9FIRM		1	0
d1043	d1043.a1	d1043.a1.a1	tr|A0A2A6ZJJ8|A0A2A6ZJJ8_9FIRM		3	0
d1024	d1024.a1	d1024.a1.a1	tr|A8SDU3|A8SDU3_9FIRM		1	0
c779	c779.a1	c779.a1.a1	tr|A8S7E6|A8S7E6_9FIRM		1	0
c987	c987.a1	c987.a1.a1	tr|A0A2A6ZG56|A0A2A6ZG56_9FIRM		2	0
c776	c776.a1	c776.a1.a1	tr|A0A2A6ZHX2|A0A2A6ZHX2_9FIRM		2	0
c867	c867.a1	c867.a1.a1	tr|A8S8C9|A8S8C9_9FIRM		1	0
c595	c595.a1	c595.a1.a1	tr|A0A2A6ZJP6|A0A2A6ZJP6_9FIRM		1	0
c988	c988.a1	c988.a1.a1	tr|A0A2A6ZJH6|A0A2A6ZJH6_9FIRM		2	0
c445	c445.a3	c445.a3.a1	tr|A8S9F7|A8S9F7_9FIRM		1	0
c696	c696.a1	c696.a1.a1	tr|A0A2A6ZS18|A0A2A6ZS18_9FIRM		2	0
c649	c649.a1	c649.a1.a1	tr|A8SAV0|A8SAV0_9FIRM		1	0
c717	c717.a1	c717.a1.a1	tr|A8SG95|A8SG95_9FIRM		1	0
c249	c249.a4	c249.a4.a1	tr|D4K2E2|D4K2E2_9FIRM		1	0
c574	c574.a1	c574.a1.a1	tr|A0A2A6ZJ10|A0A2A6ZJ10_9FIRM		1	0
c407	c407.a2	c407.a2.a1	tr|A0A2A6ZH55|A0A2A6ZH55_9FIRM		1	0
c855	c855.a2	c855.a2.a1	tr|A0A2A6ZFE7|A0A2A6ZFE7_9FIRM		1	0
d1019	d1019.a1	d1019.a1.a1	tr|A8S9H9|A8S9H9_9FIRM		1	0
d1020	d1020.a1	d1020.a1.a1	tr|A8S9U8|A8S9U8_9FIRM		1	0
c567	c567.a2	c567.a2.a1	tr|A0A2A6ZHZ9|A0A2A6ZHZ9_9FIRM		1	0
c597	c597.a1	c597.a1.a1	tr|A8S888|A8S888_9FIRM		1	0
d1107	d1107.a1	d1107.a1.a1	tr|A8SHP8|A8SHP8_9FIRM		1	0
c788	c788.a1	c788.a1.a1	tr|A8SH22|A8SH22_9FIRM		1	0
c727	c727.a2	c727.a2.a1	tr|A0A2A6ZGT7|A0A2A6ZGT7_9FIRM		1	0
c859	c859.a1	c859.a1.a1	tr|A8S7T2|A8S7T2_9FIRM		1	0
c939	c939.a1	c939.a1.a1	tr|A8SC25|A8SC25_9FIRM		1	0
c352	c352.a2	c352.a2.a1	tr|A0A2A6ZH95|A0A2A6ZH95_9FIRM		1	0
c892	c892.a1	c892.a1.a1	tr|A8SBV6|A8SBV6_9FIRM		1	0
c242	c242.a2	c242.a2.a1	tr|A0A2A6ZG69|A0A2A6ZG69_9FIRM		1	0
c538	c538.a2	c538.a2.a1	tr|A8SGF0|A8SGF0_9FIRM		1	0
d1027	d1027.a1	d1027.a1.a1	tr|A8SEL3|A8SEL3_9FIRM		1	0
d1080	d1080.a1	d1080.a1.a1	tr|A8S6L6|A8S6L6_9FIRM		1	0
c726	c726.a1	c726.a1.a1	tr|A8SD42|A8SD42_9FIRM		1	0
c909	c909.a1	c909.a1.a1	tr|A8S997|A8S997_9FIRM		2	0
c491	c491.a1	c491.a1.a1	tr|A8SBI4|A8SBI4_9FIRM		1	0
c367	c367.a1	c367.a1.a1	tr|A0A2A6ZIG2|A0A2A6ZIG2_9FIRM		1	0
d1013	d1013.a1	d1013.a1.a1	tr|A8S6E4|A8S6E4_9FIRM		1	0
c734	c734.a2	c734.a2.a1	tr|A8SCW2|A8SCW2_9FIRM		1	0
d1084	d1084.a1	d1084.a1.a1	tr|A8S7D4|A8S7D4_9FIRM		1	0
c933	c933.a1	c933.a1.a1	tr|A8S743|A8S743_9FIRM		1	0
d1026	d1026.a1	d1026.a1.a1	tr|A8SEJ1|A8SEJ1_9FIRM		1	0
c406	c406.a2	c406.a2.a1	tr|D4K353|D4K353_9FIRM		1	0
d1003	d1003.a1	d1003.a1.a1	tr|A0A2A6ZLV3|A0A2A6ZLV3_9FIRM		2	0
c199	c199.a2	c199.a2.a1	tr|A0A2A6ZFG1|A0A2A6ZFG1_9FIRM		1	0
c439	c439.a2	c439.a2.a1	tr|A8SHY4|A8SHY4_9FIRM		1	0
d1004	d1004.a1	d1004.a1.a1	tr|A8SAY7|A8SAY7_9FIRM		2	0
c794	c794.a1	c794.a1.a1	tr|A8SAX2|A8SAX2_9FIRM		1	0
c854	c854.a1	c854.a1.a1	tr|A8SBS5|A8SBS5_9FIRM		1	0
d1001	d1001.a1	d1001.a1.a1	tr|A0A2A6ZKR5|A0A2A6ZKR5_9FIRM		2	0
b48	b48.a3	b48.a3.a1	tr|A0A2A6ZJ35|A0A2A6ZJ35_9FIRM		1	0
c976	c976.a1	c976.a1.a1	tr|A0A2A6ZK02|A0A2A6ZK02_9FIRM		5	0
c798	c798.a1	c798.a1.a1	tr|A8SH56|A8SH56_9FIRM		1	0
c381	c381.a2	c381.a2.a1	tr|A0A2A6ZKB6|A0A2A6ZKB6_9FIRM		1	0
c279	c279.a1	c279.a1.a1	tr|A0A2A6ZK53|A0A2A6ZK53_9FIRM		1	0
c998	c998.a1	c998.a1.a1	tr|A8SG89|A8SG89_9FIRM		1	0
c773	c773.a1	c773.a1.a1	tr|A8SF51|A8SF51_9FIRM		1	0
c897	c897.a1	c897.a1.a1	tr|A8SFR4|A8SFR4_9FIRM		1	0
c537	c537.a1	c537.a1.a1	tr|A8SGF3|A8SGF3_9FIRM		1	0
c706	c706.a1	c706.a1.a1	tr|A8S854|A8S854_9FIRM		1	0
c991	c991.a1	c991.a1.a1	tr|A8S6F6|A8S6F6_9FIRM		1	0
c713	c713.a1	c713.a1.a1	tr|A8S883|A8S883_9FIRM		3	0
c713	c713.a2	c713.a2.a1	tr|A8SC57|A8SC57_9FIRM		1	0
c923	c923.a2	c923.a2.a1	tr|A8S715|A8S715_9FIRM		3	0
d1109	d1109.a1	d1109.a1.a1	tr|A8SI11|A8SI11_9FIRM		1	0
c598	c598.a1	c598.a1.a1	tr|A8SAB8|A8SAB8_9FIRM		1	0
d1006	d1006.a1	d1006.a1.a1	tr|A0A2A6ZFJ8|A0A2A6ZFJ8_9FIRM		1	0
c472	c472.a2	c472.a2.a1	tr|A0A2A6ZFJ9|A0A2A6ZFJ9_9FIRM		1	0
c690	c690.a2	c690.a2.a1	tr|A0A2A6ZHQ0|A0A2A6ZHQ0_9FIRM		1	0
c310	c310.a2	c310.a2.a1	tr|A0A2A6ZKK1|A0A2A6ZKK1_9FIRM		1	0
c578	c578.a1	c578.a1.a1	tr|A0A2A6ZGV3|A0A2A6ZGV3_9FIRM		2	0
d1085	d1085.a1	d1085.a1.a1	tr|A8S7Z5|A8S7Z5_9FIRM		1	0
c147	c147.a1	c147.a1.a1	tr|A0A2A6ZJ91|A0A2A6ZJ91_9FIRM		1	0
c642	c642.a2	c642.a2.a1	tr|A0A2A6ZGT9|A0A2A6ZGT9_9FIRM		1	0
d1007	d1007.a2	d1007.a2.a1	tr|A8SAW1|A8SAW1_9FIRM		1	0
c797	c797.a1	c797.a1.a1	tr|A8SFF8|A8SFF8_9FIRM		1	0
b36	b36.a8	b36.a8.a1	tr|A0A2A6ZH45|A0A2A6ZH45_9FIRM		3	0
d1007	d1007.a1	d1007.a1.a1	tr|A0A2A6ZFY3|A0A2A6ZFY3_9FIRM		1	0
c784	c784.a1	c784.a1.a1	tr|A8SF16|A8SF16_9FIRM		1	0
c242	c242.a3	c242.a3.a1	tr|C7H4X1|C7H4X1_FAEPA		1	0
c662	c662.a2	c662.a2.a1	tr|A8SEZ7|A8SEZ7_9FIRM		1	0
c356	c356.a3	c356.a3.a1	tr|A0A2A6ZFI6|A0A2A6ZFI6_9FIRM		1	0
d1095	d1095.a1	d1095.a1.a1	tr|A8SDR3|A8SDR3_9FIRM		1	0
c824	c824.a1	c824.a1.a1	tr|A8SEY4|A8SEY4_9FIRM		1	0
c602	c602.a1	c602.a1.a1	tr|A8SFJ3|A8SFJ3_9FIRM		1	0
c602	c602.a2	c602.a2.a1	tr|A0A2A6ZGM2|A0A2A6ZGM2_9FIRM		1	0
d1052	d1052.a1	d1052.a1.a1	tr|A8S909|A8S909_9FIRM		2	0
d1087	d1087.a1	d1087.a1.a1	tr|A8S9B5|A8S9B5_9FIRM		1	0
c900	c900.a1	c900.a1.a1	tr|A8SI09|A8SI09_9FIRM		1	0
d1023	d1023.a1	d1023.a1.a1	tr|A8SCY8|A8SCY8_9FIRM		1	0
b48	b48.a2	b48.a2.a1	tr|A0A2A6ZIY5|A0A2A6ZIY5_9FIRM		1	0
c294	c294.a1	c294.a1.a1	tr|A0A2A6ZG13|A0A2A6ZG13_9FIRM		1	0
c486	c486.a1	c486.a1.a1	tr|A0A2A6ZFI7|A0A2A6ZFI7_9FIRM		1	0
c296	c296.a1	c296.a1.a1	tr|A0A2A6ZLH0|A0A2A6ZLH0_9FIRM		1	0
c441	c441.a1	c441.a1.a1	tr|A0A2A6ZKI6|A0A2A6ZKI6_9FIRM		1	0
c522	c522.a1	c522.a1.a1	tr|A0A2A6ZGJ9|A0A2A6ZGJ9_9FIRM		1	0
c411	c411.a1	c411.a1.a1	tr|A0A2A6ZFQ8|A0A2A6ZFQ8_9FIRM		1	0
c260	c260.a1	c260.a1.a1	tr|A0A2A6ZIX1|A0A2A6ZIX1_9FIRM		1	0
c519	c519.a1	c519.a1.a1	tr|A0A2A6ZJT7|A0A2A6ZJT7_9FIRM		1	0
a7	a7.a1	a7.a1.a1	tr|A0A2A6ZJK6|A0A2A6ZJK6_9FIRM		1	0
c177	c177.a1	c177.a1.a1	tr|A0A2A6ZJ84|A0A2A6ZJ84_9FIRM		1	0
c791	c791.a1	c791.a1.a1	tr|A0A2A6ZKJ7|A0A2A6ZKJ7_9FIRM		1	0
c658	c658.a1	c658.a1.a1	tr|A0A2A6ZK51|A0A2A6ZK51_9FIRM		1	0
c659	c659.a1	c659.a1.a1	tr|A0A2A6ZKH4|A0A2A6ZKH4_9FIRM		1	0
c391	c391.a1	c391.a1.a1	tr|A0A2A6ZJS3|A0A2A6ZJS3_9FIRM		1	0
c364	c364.a1	c364.a1.a1	tr|A0A2A6ZIQ4|A0A2A6ZIQ4_9FIRM		1	0
c592	c592.a1	c592.a1.a1	tr|A0A2A6ZFQ5|A0A2A6ZFQ5_9FIRM		1	0
c154	c154.a1	c154.a1.a1	tr|A0A2A6ZI02|A0A2A6ZI02_9FIRM		1	0
c394	c394.a1	c394.a1.a1	tr|A0A2A6ZIN1|A0A2A6ZIN1_9FIRM		1	0
c278	c278.a1	c278.a1.a1	tr|A0A2A6ZJ38|A0A2A6ZJ38_9FIRM		1	0
c280	c280.a1	c280.a1.a1	tr|A0A2A6ZIP5|A0A2A6ZIP5_9FIRM		1	0
c388	c388.a1	c388.a1.a1	tr|A0A2A6ZJ42|A0A2A6ZJ42_9FIRM		1	0
c363	c363.a1	c363.a1.a1	tr|A0A2A6ZI15|A0A2A6ZI15_9FIRM		1	0
c764	c764.a1	c764.a1.a1	tr|A0A2A6ZI36|A0A2A6ZI36_9FIRM		1	0
c414	c414.a1	c414.a1.a1	tr|A0A2A6ZKQ7|A0A2A6ZKQ7_9FIRM		1	0
c348	c348.a2	c348.a2.a1	tr|A0A2A6ZHV4|A0A2A6ZHV4_9FIRM		1	0
c888	c888.a1	c888.a1.a1	tr|A0A2A6ZKM5|A0A2A6ZKM5_9FIRM		1	0
c445	c445.a1	c445.a1.a1	tr|A0A2A6ZK57|A0A2A6ZK57_9FIRM		1	0
c389	c389.a1	c389.a1.a1	tr|A0A2A6ZKI5|A0A2A6ZKI5_9FIRM		1	0
c765	c765.a1	c765.a1.a1	tr|A0A2A6ZIJ8|A0A2A6ZIJ8_9FIRM		1	0
c317	c317.a1	c317.a1.a1	tr|A0A2A6ZIX7|A0A2A6ZIX7_9FIRM		1	0
c154	c154.a2	c154.a2.a1	tr|A0A2A6ZI79|A0A2A6ZI79_9FIRM		1	0
c415	c415.a1	c415.a1.a1	tr|A0A2A6ZMC1|A0A2A6ZMC1_9FIRM		1	0
c880	c880.a1	c880.a1.a1	tr|A0A2A6ZGJ6|A0A2A6ZGJ6_9FIRM		1	0
c451	c451.a1	c451.a1.a1	tr|A0A2A6ZIS8|A0A2A6ZIS8_9FIRM		1	0
c722	c722.a1	c722.a1.a1	tr|A0A2A6ZFR6|A0A2A6ZFR6_9FIRM		1	0
c281	c281.a1	c281.a1.a1	tr|A0A2A6ZFD7|A0A2A6ZFD7_9FIRM		1	0
c316	c316.a1	c316.a1.a1	tr|A0A2A6ZKD8|A0A2A6ZKD8_9FIRM		1	0
c724	c724.a1	c724.a1.a1	tr|A0A2A6ZK11|A0A2A6ZK11_9FIRM		1	0
c259	c259.a1	c259.a1.a1	tr|A0A2A6ZFU3|A0A2A6ZFU3_9FIRM		1	0
c596	c596.a1	c596.a1.a1	tr|A0A2A6ZM28|A0A2A6ZM28_9FIRM		1	0
c289	c289.a2	c289.a2.a1	tr|A0A2A6ZLE2|A0A2A6ZLE2_9FIRM		1	0
c393	c393.a1	c393.a1.a1	tr|A0A2A6ZIM5|A0A2A6ZIM5_9FIRM		1	0
c487	c487.a1	c487.a1.a1	tr|A0A2A6ZHV7|A0A2A6ZHV7_9FIRM		1	0
c366	c366.a1	c366.a1.a1	tr|A0A2A6ZFX6|A0A2A6ZFX6_9FIRM		1	0
c392	c392.a1	c392.a1.a1	tr|A0A2A6ZJQ5|A0A2A6ZJQ5_9FIRM		1	0
c656	c656.a1	c656.a1.a1	tr|A0A2A6ZJ00|A0A2A6ZJ00_9FIRM		1	0
c362	c362.a1	c362.a1.a1	tr|A0A2A6ZK96|A0A2A6ZK96_9FIRM		1	0
c789	c789.a1	c789.a1.a1	tr|A0A2A6ZJW0|A0A2A6ZJW0_9FIRM		1	0
c600	c600.a1	c600.a1.a1	tr|A0A2A6ZIX9|A0A2A6ZIX9_9FIRM		1	0
c315	c315.a3	c315.a3.a1	tr|A0A2A6ZJ51|A0A2A6ZJ51_9FIRM		1	0
c531	c531.a1	c531.a1.a1	tr|A0A2A6ZH61|A0A2A6ZH61_9FIRM		1	0
c608	c608.a1	c608.a1.a1	tr|A0A2A6ZGL3|A0A2A6ZGL3_9FIRM		1	0
c530	c530.a1	c530.a1.a1	tr|A0A2A6ZFT3|A0A2A6ZFT3_9FIRM		1	0
d1041	d1041.a1	d1041.a1.a1	tr|A0A2A6ZII6|A0A2A6ZII6_9FIRM		3	0
c989	c989.a1	c989.a1.a1	tr|A0A2A6ZI97|A0A2A6ZI97_9FIRM		1	0
c365	c365.a1	c365.a1.a1	tr|A0A2A6ZFH1|A0A2A6ZFH1_9FIRM		1	0
c664	c664.a1	c664.a1.a1	tr|A0A2A6ZI49|A0A2A6ZI49_9FIRM		1	0
d1048	d1048.a1	d1048.a1.a1	tr|A0A2A6ZIE2|A0A2A6ZIE2_9FIRM		2	0
c594	c594.a1	c594.a1.a1	tr|A0A2A6ZJF8|A0A2A6ZJF8_9FIRM		1	0
c643	c643.a2	c643.a2.a1	tr|A0A2A6ZM83|A0A2A6ZM83_9FIRM		1	0
c647	c647.a1	c647.a1.a1	tr|A0A2A6ZK87|A0A2A6ZK87_9FIRM		1	0
c915	c915.a1	c915.a1.a1	tr|A0A2A6ZGP1|A0A2A6ZGP1_9FIRM		1	0
c913	c913.a1	c913.a1.a1	tr|A0A2A6ZG23|A0A2A6ZG23_9FIRM		1	0
d1044	d1044.a1	d1044.a1.a1	tr|A0A2A6ZLB7|A0A2A6ZLB7_9FIRM		3	0
c665	c665.a1	c665.a1.a1	tr|A0A2A6ZIP7|A0A2A6ZIP7_9FIRM		1	0
c534	c534.a1	c534.a1.a1	tr|A0A2A6ZHC7|A0A2A6ZHC7_9FIRM		1	0
c465	c465.a2	c465.a2.a1	tr|A0A2A6ZL05|A0A2A6ZL05_9FIRM		1	0
c646	c646.a1	c646.a1.a1	tr|A0A2A6ZGF8|A0A2A6ZGF8_9FIRM		1	0
c928	c928.a1	c928.a1.a1	tr|A0A2A6ZL22|A0A2A6ZL22_9FIRM		1	0
d1051	d1051.a1	d1051.a1.a1	tr|A0A2A6ZLI2|A0A2A6ZLI2_9FIRM		2	0
c395	c395.a1	c395.a1.a1	tr|A0A2A6ZM25|A0A2A6ZM25_9FIRM		1	0
c667	c667.a1	c667.a1.a1	tr|A0A2A6ZLT6|A0A2A6ZLT6_9FIRM		1	0
c887	c887.a1	c887.a1.a1	tr|A0A2A6ZKG3|A0A2A6ZKG3_9FIRM		1	0
c495	c495.a1	c495.a1.a1	tr|A0A2A6ZH94|A0A2A6ZH94_9FIRM		1	0
c450	c450.a1	c450.a1.a1	tr|A0A2A6ZH47|A0A2A6ZH47_9FIRM		1	0
c731	c731.a1	c731.a1.a1	tr|A0A2A6ZGJ4|A0A2A6ZGJ4_9FIRM		1	0
c819	c819.a1	c819.a1.a1	tr|A0A2A6ZKF5|A0A2A6ZKF5_9FIRM		1	0
c607	c607.a1	c607.a1.a1	tr|A0A2A6ZFR9|A0A2A6ZFR9_9FIRM		1	0
c637	c637.a2	c637.a2.a1	tr|A0A2A6ZIL7|A0A2A6ZIL7_9FIRM		1	0
d1071	d1071.a1	d1071.a1.a1	tr|A0A2A6ZKC5|A0A2A6ZKC5_9FIRM		1	0
c821	c821.a1	c821.a1.a1	tr|A0A2A6ZME6|A0A2A6ZME6_9FIRM		1	0
c732	c732.a1	c732.a1.a1	tr|A0A2A6ZHJ6|A0A2A6ZHJ6_9FIRM		1	0
c884	c884.a1	c884.a1.a1	tr|A0A2A6ZIE0|A0A2A6ZIE0_9FIRM		1	0
c535	c535.a1	c535.a1.a1	tr|A0A2A6ZLE1|A0A2A6ZLE1_9FIRM		1	0
c605	c605.a1	c605.a1.a1	tr|A0A2A6ZFB9|A0A2A6ZFB9_9FIRM		1	0
c817	c817.a1	c817.a1.a1	tr|A0A2A6ZK72|A0A2A6ZK72_9FIRM		1	0
c806	c806.a1	c806.a1.a1	tr|A0A2A6ZFE8|A0A2A6ZFE8_9FIRM		1	0
c882	c882.a1	c882.a1.a1	tr|A0A2A6ZHC8|A0A2A6ZHC8_9FIRM		1	0
c793	c793.a1	c793.a1.a1	tr|A0A2A6ZLR5|A0A2A6ZLR5_9FIRM		1	0
c387	c387.a1	c387.a1.a1	tr|A0A2A6ZIQ7|A0A2A6ZIQ7_9FIRM		1	0
c367	c367.a3	c367.a3.a1	tr|A0A2A6ZIH4|A0A2A6ZIH4_9FIRM		1	0
c585	c585.a2	c585.a2.a1	tr|A0A2A6ZLK9|A0A2A6ZLK9_9FIRM		1	0
c388	c388.a3	c388.a3.a1	tr|A8SGP3|A8SGP3_9FIRM		1	0
c877	c877.a1	c877.a1.a1	tr|A0A2A6ZIS5|A0A2A6ZIS5_9FIRM		3	0
c790	c790.a1	c790.a1.a1	tr|A0A2A6ZK37|A0A2A6ZK37_9FIRM		1	0
d1060	d1060.a1	d1060.a1.a1	tr|A0A2A6ZH43|A0A2A6ZH43_9FIRM		1	0
c809	c809.a1	c809.a1.a1	tr|A0A2A6ZHE0|A0A2A6ZHE0_9FIRM		1	0
d1039	d1039.a1	d1039.a1.a1	tr|A0A2A6ZG82|A0A2A6ZG82_9FIRM		3	0
c919	c919.a1	c919.a1.a1	tr|A0A2A6ZGY4|A0A2A6ZGY4_9FIRM		1	0
c723	c723.a1	c723.a1.a1	tr|A0A2A6ZI82|A0A2A6ZI82_9FIRM		1	0
c812	c812.a1	c812.a1.a1	tr|A0A2A6ZIQ0|A0A2A6ZIQ0_9FIRM		1	0
c816	c816.a1	c816.a1.a1	tr|A0A2A6ZK68|A0A2A6ZK68_9FIRM		1	0
c883	c883.a1	c883.a1.a1	tr|A0A2A6ZHY9|A0A2A6ZHY9_9FIRM		1	0
d1058	d1058.a1	d1058.a1.a1	tr|A0A2A6ZGA0|A0A2A6ZGA0_9FIRM		1	0
c818	c818.a1	c818.a1.a1	tr|A0A2A6ZKE6|A0A2A6ZKE6_9FIRM		1	0
d1073	d1073.a1	d1073.a1.a1	tr|A0A2A6ZKI4|A0A2A6ZKI4_9FIRM		1	0
d1075	d1075.a1	d1075.a1.a1	tr|A0A2A6ZL74|A0A2A6ZL74_9FIRM		1	0
c539	c539.a1	c539.a1.a1	tr|A0A2A6ZHV2|A0A2A6ZHV2_9FIRM		1	0
c490	c490.a2	c490.a2.a1	tr|A0A2A6ZIP0|A0A2A6ZIP0_9FIRM		1	0
c912	c912.a1	c912.a1.a1	tr|A0A2A6ZFT4|A0A2A6ZFT4_9FIRM		1	0
c517	c517.a1	c517.a1.a1	tr|A0A2A6ZH17|A0A2A6ZH17_9FIRM		1	0
d1070	d1070.a1	d1070.a1.a1	tr|A0A2A6ZK78|A0A2A6ZK78_9FIRM		1	0
d1070	d1070.a2	d1070.a2.a1	tr|D4JZN4|D4JZN4_9FIRM		1	0
c920	c920.a1	c920.a1.a1	tr|A0A2A6ZH58|A0A2A6ZH58_9FIRM		1	0
c596	c596.a2	c596.a2.a1	tr|D4K105|D4K105_9FIRM		1	0
c606	c606.a1	c606.a1.a1	tr|A0A2A6ZFK3|A0A2A6ZFK3_9FIRM		1	0
c922	c922.a1	c922.a1.a1	tr|A0A2A6ZJ34|A0A2A6ZJ34_9FIRM		1	0
c918	c918.a1	c918.a1.a1	tr|A0A2A6ZGU9|A0A2A6ZGU9_9FIRM		1	0
c926	c926.a1	c926.a1.a1	tr|A0A2A6ZKJ9|A0A2A6ZKJ9_9FIRM		1	0
c858	c858.a1	c858.a1.a1	tr|A0A2A6ZLT3|A0A2A6ZLT3_9FIRM		1	0
c929	c929.a1	c929.a1.a1	tr|A0A2A6ZL25|A0A2A6ZL25_9FIRM		1	0
d1053	d1053.a1	d1053.a1.a1	tr|A0A2A6ZFH3|A0A2A6ZFH3_9FIRM		1	0
c807	c807.a1	c807.a1.a1	tr|A0A2A6ZFK7|A0A2A6ZFK7_9FIRM		1	0
d1072	d1072.a1	d1072.a1.a1	tr|A0A2A6ZKH5|A0A2A6ZKH5_9FIRM		1	0
d1009	d1009.a1	d1009.a1.a1	tr|A0A2A6ZLB2|A0A2A6ZLB2_9FIRM		1	0
c885	c885.a1	c885.a1.a1	tr|A0A2A6ZIT2|A0A2A6ZIT2_9FIRM		1	0
d1078	d1078.a1	d1078.a1.a1	tr|A0A2A6ZMD3|A0A2A6ZMD3_9FIRM		1	0
c517	c517.a2	c517.a2.a1	tr|A8SF90|A8SF90_9FIRM		1	0
c881	c881.a1	c881.a1.a1	tr|A0A2A6ZH34|A0A2A6ZH34_9FIRM		1	0
c814	c814.a1	c814.a1.a1	tr|A0A2A6ZJG6|A0A2A6ZJG6_9FIRM		1	0
c990	c990.a1	c990.a1.a1	tr|A0A2A6ZKB4|A0A2A6ZKB4_9FIRM		1	0
c733	c733.a1	c733.a1.a1	tr|A0A2A6ZHQ5|A0A2A6ZHQ5_9FIRM		1	0
c808	c808.a1	c808.a1.a1	tr|A0A2A6ZFS2|A0A2A6ZFS2_9FIRM		1	0
d1049	d1049.a1	d1049.a1.a1	tr|A0A2A6ZJV2|A0A2A6ZJV2_9FIRM		2	0
c666	c666.a1	c666.a1.a1	tr|A0A2A6ZIW7|A0A2A6ZIW7_9FIRM		1	0
d1059	d1059.a1	d1059.a1.a1	tr|A0A2A6ZGB5|A0A2A6ZGB5_9FIRM		1	0
d1047	d1047.a1	d1047.a1.a1	tr|A0A2A6ZHA7|A0A2A6ZHA7_9FIRM		2	0
d1077	d1077.a1	d1077.a1.a1	tr|A0A2A6ZM52|A0A2A6ZM52_9FIRM		1	0
c914	c914.a1	c914.a1.a1	tr|A0A2A6ZGD7|A0A2A6ZGD7_9FIRM		1	0
d1011	d1011.a1	d1011.a1.a1	tr|A0A2A6ZLZ7|A0A2A6ZLZ7_9FIRM		1	0
d1067	d1067.a1	d1067.a1.a1	tr|A0A2A6ZJJ2|A0A2A6ZJJ2_9FIRM		1	0
c820	c820.a1	c820.a1.a1	tr|A0A2A6ZKT6|A0A2A6ZKT6_9FIRM		1	0
c934	c934.a2	c934.a2.a1	tr|A0A2A6ZG64|A0A2A6ZG64_9FIRM		1	0
d1042	d1042.a1	d1042.a1.a1	tr|A0A2A6ZIY0|A0A2A6ZIY0_9FIRM		3	0
d1074	d1074.a1	d1074.a1.a1	tr|A0A2A6ZKR3|A0A2A6ZKR3_9FIRM		1	0
c779	c779.a2	c779.a2.a1	tr|C7H5X7|C7H5X7_FAEPA		1	0
d1055	d1055.a1	d1055.a1.a1	tr|A0A2A6ZG01|A0A2A6ZG01_9FIRM		1	0
d1064	d1064.a1	d1064.a1.a1	tr|A0A2A6ZIM9|A0A2A6ZIM9_9FIRM		1	0
c924	c924.a1	c924.a1.a1	tr|A0A2A6ZJU0|A0A2A6ZJU0_9FIRM		1	0
c930	c930.a1	c930.a1.a1	tr|A0A2A6ZLF8|A0A2A6ZLF8_9FIRM		1	0
d1069	d1069.a1	d1069.a1.a1	tr|A0A2A6ZK64|A0A2A6ZK64_9FIRM		1	0
d1057	d1057.a1	d1057.a1.a1	tr|A0A2A6ZG88|A0A2A6ZG88_9FIRM		1	0
c674	c674.a2	c674.a2.a1	tr|A0A2A6ZHF3|A0A2A6ZHF3_9FIRM		1	0
c883	c883.a2	c883.a2.a1	tr|C7H272|C7H272_FAEPA		1	0
d1050	d1050.a1	d1050.a1.a1	tr|A0A2A6ZKU7|A0A2A6ZKU7_9FIRM		2	0
d1061	d1061.a1	d1061.a1.a1	tr|A0A2A6ZHD6|A0A2A6ZHD6_9FIRM		1	0
d1054	d1054.a1	d1054.a1.a1	tr|A0A2A6ZFS0|A0A2A6ZFS0_9FIRM		1	0
d1076	d1076.a1	d1076.a1.a1	tr|A0A2A6ZLK5|A0A2A6ZLK5_9FIRM		1	0
c931	c931.a1	c931.a1.a1	tr|A0A2A6ZLR8|A0A2A6ZLR8_9FIRM		1	0
c925	c925.a1	c925.a1.a1	tr|A0A2A6ZJZ0|A0A2A6ZJZ0_9FIRM		1	0
d1056	d1056.a1	d1056.a1.a1	tr|A0A2A6ZG85|A0A2A6ZG85_9FIRM		1	0
c923	c923.a1	c923.a1.a1	tr|A0A2A6ZJC6|A0A2A6ZJC6_9FIRM		1	0
c813	c813.a1	c813.a1.a1	tr|A0A2A6ZIR2|A0A2A6ZIR2_9FIRM		1	0
c648	c648.a2	c648.a2.a1	tr|A0A2A6ZIW9|A0A2A6ZIW9_9FIRM		1	0
d1062	d1062.a1	d1062.a1.a1	tr|A0A2A6ZIC3|A0A2A6ZIC3_9FIRM		1	0
c815	c815.a1	c815.a1.a1	tr|A0A2A6ZJN4|A0A2A6ZJN4_9FIRM		1	0
c739	c739.a2	c739.a2.a1	tr|A0A2A6ZIT6|A0A2A6ZIT6_9FIRM		1	0
c927	c927.a1	c927.a1.a1	tr|A0A2A6ZKL3|A0A2A6ZKL3_9FIRM		1	0
c854	c854.a2	c854.a2.a1	tr|A0A2A6ZKJ5|A0A2A6ZKJ5_9FIRM		1	0
c734	c734.a1	c734.a1.a1	tr|A0A2A6ZIH3|A0A2A6ZIH3_9FIRM		1	0
c810	c810.a1	c810.a1.a1	tr|A0A2A6ZI44|A0A2A6ZI44_9FIRM		1	0
c935	c935.a1	c935.a1.a1	tr|A8S839|A8S839_9FIRM		1	0
d1066	d1066.a1	d1066.a1.a1	tr|A0A2A6ZJ99|A0A2A6ZJ99_9FIRM		1	0
c682	c682.a2	c682.a2.a1	tr|A0A2A6ZKP7|A0A2A6ZKP7_9FIRM		1	0
c906	c906.a1	c906.a1.a1	tr|A0A2A6ZIU3|A0A2A6ZIU3_9FIRM		2	0
c662	c662.a3	c662.a3.a1	tr|A0A2A6ZGU6|A0A2A6ZGU6_9FIRM		1	0
c934	c934.a1	c934.a1.a1	tr|A8S7U5|A8S7U5_9FIRM		1	0
c916	c916.a1	c916.a1.a1	tr|A0A2A6ZGP3|A0A2A6ZGP3_9FIRM		1	0
[truncated: 42 more rows]
