# Supplementary material for: The Microbial Anti-Inflammatory Molecule (MAM) is a key protein processed and exported to Faecalibacterium duncaniae envelope
Source: Gut Microbes. 2025 Jun 18;17(1):2519695. doi: 10.1080/19490976.2025.2519695 (PMC12184118; doi:10.1080/19490976.2025.2519695)
Supplement: Supplemental Material [file KGMI_A_2519695_SM5476.zip › Supplementary data 1.xlsx]

## Sheet: Samples_peptides
sample	groups	subgroups	proteins	peptides	psm	peptide/mass/sample	prot FDR	pep FDR	psm FDR
20220826_02_Oasis_3_1	1	1	1	1	1	1	0.41667	0.03922	0.01511
20220826_03_Oasis_3_2	0	0	0	0	0	0	0.22222	0.02548	0.01158
20220826_04_Oasis_3_3	0	0	0	0	0	0	0.72727	0.03413	0.01282
20220826_05_Oasis_3_4	1	1	1	1	1	1	0.48	0.04502	0.0194
20220826_06_blc02	0	0	0	0	0	0	1	0.03448	0.0184
20220826_07_Oasis_6_1	1	1	1	2	2	2	0.33333	0.04902	0.01923
20220826_08_Oasis_6_2	1	1	1	1	1	1	0.63158	0.0473	0.01874
20220826_09_Oasis_6_3	0	0	0	0	0	0	0.46667	0.04392	0.01747
20220826_10_Oasis_6_4	1	1	1	2	2	2	0.5	0.02389	0.00902
20220826_11_Oasis_blc03	0	0	0	0	0	0	1.5	0.05263	0.03509
20220826_12_Oasis_9_1	1	1	1	3	3	3	0.42105	0.03497	0.01563
20220826_13_Oasis_9_2	1	1	1	3	3	3	1.07143	0.05051	0.01992
20220826_14_Oasis_9_3	1	1	1	3	4	3	0.8	0.04027	0.01642
20220826_15_Oasis_9_4	1	1	1	2	2	2	0.78571	0.03667	0.01552
20220826_16_Oasis_blc04	0	0	0	0	0	0	0.5	0.01786	0.02198
20220826_17_Oasis_18_1	1	2	3	45	98	45	0.35135	0.05629	0.02521
20220826_18_Oasis_18_2	1	1	1	43	61	43	0.65217	0.04192	0.0188
20220826_19_Oasis_18_3	1	1	1	37	51	37	0.32143	0.03754	0.01556
20220826_20_Oasis_18_4	1	1	1	40	54	40	0.65	0.04518	0.02025
20220826_21_Oasis_blc05	1	1	1	3	3	3	0.2	0.01852	0.01258	contamination !
20220826_22_Oasis_25_1	1	2	3	64	160	64	0.44	0.04023	0.01905
20220826_23_Oasis_25_2	1	2	3	65	155	65	0.59091	0.04444	0.01876
20220826_24_Oasis_25_3	1	1	1	69	96	69	0.73333	0.04261	0.01794
20220826_25_Oasis_25_4	1	1	1	68	98	68	1	0.04945	0.02074
20220826_26_Oasis_blc06	1	1	1	12	12	12	0.11111	0.02439	0.01333	contamination !

## Sheet: Peptidomic compar spectra
Group ID	Peptide ID	SequenceLI	Modifs	Charge	MH+ theo	Number of subgroups	Subgroup ids	20220826_07_Oasis_6_1	20220826_08_Oasis_6_2	20220826_09_Oasis_6_3	20220826_10_Oasis_6_4	20220826_12_Oasis_9_1	20220826_13_Oasis_9_2	20220826_14_Oasis_9_3	20220826_15_Oasis_9_4	20220826_17_Oasis_18_1	20220826_18_Oasis_18_2	20220826_19_Oasis_18_3	20220826_20_Oasis_18_4	20220826_22_Oasis_25_1	20220826_23_Oasis_25_2	20220826_24_Oasis_25_3	20220826_25_Oasis_25_4
a1	pepa1a1	AAVYNIGVAPTKNTVKET		2	1876.02	2	a1.a1 a1.a2	0	0	0	0	0	0	0	0	2	2	2	2	2	2	3	2
a1	pepa1a2	AAVYNIGVAPTKNTVKETEV		2	2104.13	2	a1.a1 a1.a2	0	0	0	0	0	0	0	0	2	2	3	2	3	2	3	3
a1	pepa1a3	AAVYNIGVAPTKNTVKETEVK		3	2232.22	2	a1.a1 a1.a2	0	0	0	0	0	0	0	0	0	0	0	0	0	0	1	1
a1	pepa1a4	AAVYNIGVAPTKNTVKETEVKFTV		2	2579.41	2	a1.a1 a1.a2	0	0	0	1	1	1	1	0	1	3	3	3	3	4	1	3
a1	pepa1a5	ANFIDAIG		1	820.42	1	a1.a1	0	0	0	0	0	0	0	0	0	0	1	0	0	0	0	0
a1	pepa1a6	ANFIDAIGAVTAPI		2	1372.75	1	a1.a1	0	0	0	0	0	0	0	0	0	1	0	1	1	1	1	1
a1	pepa1a7	APTKNTVKETEVKFTV		3	1791.99	2	a1.a1 a1.a2	0	0	0	0	0	0	0	0	1	0	0	0	1	0	1	1
a1	pepa1a8	AVTAPIWTI		1	971.556	1	a1.a1	0	0	0	0	0	0	0	0	0	1	0	1	2	2	1	1
a1	pepa1a9	AVTAPIWTIDNVKT		2	1528.84	1	a1.a1	0	0	0	0	0	0	0	0	0	0	0	0	0	1	1	1
a1	pepa1b10	AVTAPIWTIDNVKTF		2	1675.91	1	a1.a1	0	0	0	0	0	0	0	0	1	1	1	1	1	2	1	2
a1	pepa1b11	AVTAPIWTIDNVKTFNT		2	1891	1	a1.a1	0	0	0	0	0	0	0	0	1	0	0	0	1	1	1	1
a1	pepa1b12	AVTAPIWTIDNVKTFNTN		2	2005.04	1	a1.a1	0	0	0	0	0	0	0	0	1	1	1	1	1	1	1	1
a1	pepa1b13	AVTAPIWTIDNVKTFNTNI		2	2118.12	1	a1.a1	0	0	0	0	0	0	0	0	0	1	0	0	2	1	1	1
a1	pepa1b14	AVTAPIWTIDNVKTFNTNIV		2	2217.19	1	a1.a1	0	0	0	0	0	0	0	0	0	0	0	0	0	0	1	1
a1	pepa1b15	AVTAPIWTIDNVKTFNTNIVT		2	2318.24	1	a1.a1	0	0	0	0	0	0	0	0	1	2	1	2	2	1	2	2
a1	pepa1b16	AVTAPIWTIDNVKTFNTNIVTI		2	2431.32	1	a1.a1	0	0	0	0	0	0	0	0	1	1	2	1	2	1	1	1
a1	pepa1b17	AVTAPIWTIDNVKTFNTNIVTIV		2	2530.39	1	a1.a1	0	0	0	0	0	0	0	0	0	0	0	0	1	0	0	0
a1	pepa1b18	AVYNIGVAPTKNTVKETEV		2	2033.09	2	a1.a1 a1.a2	0	0	0	0	0	0	0	0	0	0	0	0	2	1	1	1
a1	pepa1b19	DNVKTFNTNIVTI		2	1478.78	1	a1.a1	0	0	0	0	0	0	0	0	1	1	0	1	1	1	1	1
a1	pepa1b20	DNVKTFNTNIVTIV		2	1577.85	1	a1.a1	0	0	0	0	0	0	0	0	1	1	1	1	1	1	1	1
a1	pepa1b21	EKNNFGDYAMNAI		2	1486.66	2	a1.a1 a1.a2	0	0	0	0	0	0	0	0	1	1	1	1	1	1	1	1
a1	pepa1b22	EKNNFGDYAMNAI	10M:15.99	2	1502.66	2	a1.a1 a1.a2	0	0	0	0	0	0	0	0	0	0	0	0	1	0	1	0
a1	pepa1b23	EKNNFGDYAMNAIGIA		2	1727.81	2	a1.a1 a1.a2	0	0	0	0	0	0	0	0	1	1	0	1	1	1	1	1
a1	pepa1b24	EKNNFGDYAMNAIGIA	10M:15.99	2	1743.8	2	a1.a1 a1.a2	0	0	0	0	0	0	0	0	1	0	0	0	0	0	1	0
a1	pepa1b25	FGTNVKGNPI		2	1046.56	1	a1.a1	0	0	0	0	0	0	0	0	0	1	0	1	1	1	1	1
a1	pepa1b26	FGTNVKGNPIEKNNFGDYA		3	2085	1	a1.a1	0	0	0	0	0	0	0	0	0	0	0	0	1	0	0	0
a1	pepa1b27	FGTNVKGNPIEKNNFGDYAMNAI		2	2514.21	1	a1.a1	0	0	0	0	0	0	0	0	0	0	0	0	1	1	1	2
a1	pepa1b28	FGTNVKGNPIEKNNFGDYAMNAIGIA		3	2755.35	1	a1.a1	0	0	0	0	0	0	0	0	1	1	1	1	1	1	1	1
a1	pepa1b29	FIQSTINRTI		2	1192.67	1	a1.a1	0	0	0	0	0	0	0	0	1	0	1	1	0	1	1	1
a1	pepa1b30	FIQSTINRTIGVI		2	1461.84	1	a1.a1	0	0	0	0	0	0	0	0	1	1	1	0	1	1	0	1
a1	pepa1b31	FSGNTTWKEV		1	1168.56	1	a1.a1	0	0	0	0	0	0	0	0	2	2	1	2	3	2	2	2
a1	pepa1b32	FSGNTTWKEVGNI		1	1452.71	1	a1.a1	0	0	0	0	0	0	0	0	3	1	1	1	4	2	4	2
a1	pepa1b33	FSGNTTWKEVGNIGKNI		3	1864.96	1	a1.a1	0	0	0	0	0	0	0	0	3	3	2	2	3	2	3	2
a1	pepa1b34	FSGNTTWKEVGNIGKNIFGT		3	2170.09	1	a1.a1	0	0	0	0	0	0	0	0	0	0	0	0	1	0	0	0
a1	pepa1b35	FSGNTTWKEVGNIGKNIFGTNVKGNPI		3	2892.5	1	a1.a1	0	0	0	0	0	0	0	0	0	1	0	0	1	1	1	1
a1	pepa1b36	FSGNTTWKEVGNIGKNIFGTNVKGNPIEKN		3	3263.68	1	a1.a1	0	0	0	0	0	0	0	0	0	0	0	1	1	1	1	1
a1	pepa1b37	GKNIFGTNV		1	949.51	2	a1.a1 a1.a2	0	0	0	0	0	0	0	0	0	0	0	0	0	0	1	1
a1	pepa1b38	GKNIFGTNVKGNPI		1	1458.81	1	a1.a1	0	0	0	0	0	0	0	0	2	3	2	3	2	2	1	3
a1	pepa1b39	GKNIFGTNVKGNPIEKNNFGDY		3	2426.21	1	a1.a1	0	0	0	0	0	0	0	0	0	0	0	0	1	0	0	0
a1	pepa1b40	GKNIFGTNVKGNPIEKNNFGDYA		3	2497.25	1	a1.a1	0	0	0	0	0	0	0	0	0	0	0	0	1	1	0	0
a1	pepa1b41	GKNIFGTNVKGNPIEKNNFGDYAMNAI		3	2926.45	1	a1.a1	0	0	0	0	0	0	0	0	0	0	0	0	0	1	1	0
a1	pepa1b42	GNIGKNIFGTNVKGNPI		2	1742.95	1	a1.a1	0	0	0	0	0	0	0	0	1	2	2	2	3	3	2	3
a1	pepa1b43	GNIGKNIFGTNVKGNPIEKN		3	2114.14	1	a1.a1	0	0	0	0	0	0	0	0	2	1	1	1	3	2	2	2
a1	pepa1b44	GNTFIQSTINR		2	1250.65	1	a1.a1	0	0	0	0	0	0	0	0	1	0	0	0	0	1	1	1
a1	pepa1b45	GNTFIQSTINRT		2	1351.7	1	a1.a1	0	0	0	0	0	0	0	0	0	0	0	0	0	1	0	1
a1	pepa1b46	GNTFIQSTINRTI		1	1464.78	1	a1.a1	0	0	0	0	1	1	1	0	3	3	2	2	3	4	4	4
a1	pepa1b47	GNTFIQSTINRTIGVI		2	1733.95	1	a1.a1	0	0	0	0	0	0	0	0	1	1	2	1	1	2	1	1
a1	pepa1b48	GVAPTKNTVKETEV		2	1472.8	2	a1.a1 a1.a2	0	0	0	0	0	0	0	0	1	0	0	0	0	0	1	0
a1	pepa1b49	GVAPTKNTVKETEVKFTV		2	1948.07	2	a1.a1 a1.a2	1	0	0	0	0	0	0	1	2	2	2	2	2	2	2	2
a1	pepa1b50	IAAAVYNIGVAPTKNTVKET		3	2060.14	2	a1.a1 a1.a2	0	0	0	0	0	0	0	0	0	0	0	0	1	1	1	1
a1	pepa1b51	IAAAVYNIGVAPTKNTVKETEV		2	2288.25	2	a1.a1 a1.a2	0	0	0	0	0	0	0	0	1	1	0	1	2	2	3	2
a1	pepa1b52	IAAAVYNIGVAPTKNTVKETEVKFTV		3	2763.53	2	a1.a1 a1.a2	0	0	0	0	0	0	0	0	1	1	1	0	0	0	1	1
a1	pepa1b53	IDNVKTFNTNIVTIV		2	1690.94	1	a1.a1	0	0	0	0	0	0	0	0	0	0	0	0	0	1	1	1
a1	pepa1b54	IGVAPTKNTVKETEVKFTV		2	2061.16	2	a1.a1 a1.a2	0	0	0	0	0	0	0	0	0	2	1	1	1	2	2	2
a1	pepa1b55	IQSTINRTIGVI		2	1314.77	1	a1.a1	0	0	0	0	0	0	0	0	0	0	0	0	0	1	0	0
a1	pepa1b56	IVGNTFIQSTINR		2	1462.8	1	a1.a1	0	0	0	0	0	0	0	0	0	0	0	0	1	0	1	1
a1	pepa1b57	IVGNTFIQSTINRT		2	1563.85	1	a1.a1	0	0	0	0	0	0	0	0	0	0	0	0	0	0	1	0
a1	pepa1b58	IVGNTFIQSTINRTI		2	1676.93	1	a1.a1	0	0	0	0	0	0	0	0	1	1	1	0	0	1	1	2
a1	pepa1b59	IVGNTFIQSTINRTIGVI		2	1946.11	1	a1.a1	0	0	0	0	0	0	0	0	0	1	1	0	0	0	0	0
a1	pepa1b60	KGNPIEKNNFGDYAMNAIGIA		2	2237.1	1	a1.a1	0	0	0	0	0	0	0	0	1	1	0	0	2	2	2	2
a1	pepa1b61	KNTVKETEVKFTV		3	1522.85	2	a1.a1 a1.a2	0	0	0	0	0	0	0	0	2	2	2	2	2	3	3	3
a1	pepa1b62	KTFNTNIVTI		1	1150.65	2	a1.a1 a1.a2	0	0	0	0	0	0	0	0	1	1	1	1	1	2	1	2
a1	pepa1b63	KTFNTNIVTIV		2	1249.72	2	a1.a1 a1.a2	0	0	0	0	0	0	0	0	1	1	1	1	1	1	1	1
a1	pepa1b64	NFGDYAMNAIGIA		2	1356.63	2	a1.a1 a1.a2	0	0	0	0	0	0	0	0	0	0	1	1	2	2	2	2
a1	pepa1b65	NVKTFNTNIVTI		2	1363.76	1	a1.a1	0	0	0	0	0	0	0	0	1	1	0	1	1	1	1	1
a1	pepa1b66	PTKNTVKETEVKFTV		3	1720.95	2	a1.a1 a1.a2	0	0	0	0	0	0	0	0	0	0	0	0	0	0	0	1
a1	pepa1b67	QSTINRTIGVI	1Q:-17.03	1	1184.66	1	a1.a1	0	0	0	0	0	0	0	0	1	0	0	0	2	2	2	2
a1	pepa1b68	QSTINRTIGVI		2	1201.69	1	a1.a1	0	0	0	0	0	0	0	0	2	2	2	2	2	2	2	2
a1	pepa1b69	STINRTIGVI		2	1073.63	1	a1.a1	0	0	0	0	0	0	0	0	0	0	1	0	1	0	0	0
a1	pepa1b70	TINRTIGVI		2	986.599	1	a1.a1	0	0	0	0	0	0	0	0	0	0	0	0	0	1	0	0
a1	pepa1b71	TWKEVGNIGKNI		2	1358.74	2	a1.a1 a1.a2	0	0	0	0	0	0	0	0	0	0	0	0	1	1	1	0
a1	pepa1b72	VGNTFIKSTIDRTIGVI		2	1834.04	1	a1.a2	0	0	0	0	0	0	0	0	1	0	0	0	0	1	0	0
a1	pepa1b73	VGNTFIQSTINR		2	1349.72	1	a1.a1	0	0	0	0	0	0	0	0	0	0	0	0	1	0	0	1
a1	pepa1b74	VGNTFIQSTINRT		2	1450.76	1	a1.a1	0	0	0	0	0	0	0	0	0	0	0	0	0	1	1	0
a1	pepa1b75	VGNTFIQSTINRTI		2	1563.85	1	a1.a1	1	1	0	1	1	1	2	1	1	2	1	1	1	2	2	1
a1	pepa1b76	VGNTFIQSTINRTIGVI		2	1833.02	1	a1.a1	0	0	0	0	0	0	0	0	1	0	1	1	2	1	1	1
a1	pepa1b77	VKETEVKFTV		2	1179.66	2	a1.a1 a1.a2	0	0	0	0	0	0	0	0	0	0	0	0	0	1	0	0
a1	pepa1b78	VTIVGNTFIKSTIDRTI		2	1878.07	1	a1.a2	0	0	0	0	0	0	0	0	0	0	0	0	1	0	0	0
a1	pepa1b79	VTIVGNTFIQSTINRTI		2	1877.05	1	a1.a1	0	0	0	0	0	0	0	0	0	0	0	0	1	1	1	1
a1	pepa1b80	VYNIGVAPTKNTVKETEV		2	1962.05	2	a1.a1 a1.a2	0	0	0	0	0	0	0	0	0	0	0	0	2	0	0	0
a1	pepa1b81	VYNIGVAPTKNTVKETEVKFTV		3	2437.33	2	a1.a1 a1.a2	0	0	0	0	0	0	0	0	1	1	0	1	1	1	1	1
a1	pepa1b82	WTIDNV		1	747.367	1	a1.a1	0	0	0	0	0	0	0	0	1	0	0	0	0	0	1	1
a1	pepa1b83	WTIDNVKTF		2	1123.58	1	a1.a1	0	0	0	0	0	0	0	0	0	0	0	0	0	0	0	1
a1	pepa1b84	WTIDNVKTFNT		2	1338.67	1	a1.a1	0	0	0	0	0	0	0	0	1	1	1	1	1	1	1	1
a1	pepa1b85	WTIDNVKTFNTN		2	1452.71	1	a1.a1	0	0	0	0	0	0	0	0	0	0	0	0	1	1	1	1
a1	pepa1b86	WTIDNVKTFNTNI		2	1565.8	1	a1.a1	0	0	0	0	0	0	0	0	1	1	1	1	1	1	1	1
a1	pepa1b87	WTIDNVKTFNTNIV		2	1664.86	1	a1.a1	0	0	0	0	0	0	0	0	0	0	0	0	0	0	0	1
a1	pepa1b88	WTIDNVKTFNTNIVT		2	1765.91	1	a1.a1	0	0	0	0	0	0	0	0	0	1	1	1	1	1	1	1
a1	pepa1b89	WTIDNVKTFNTNIVTI		2	1879	1	a1.a1	0	0	0	0	0	0	0	0	0	0	0	0	0	0	0	1
a1	pepa1b90	YNIGVAPTKNTVKETEVKFTV		3	2338.27	2	a1.a1 a1.a2	0	0	0	0	0	0	0	0	0	0	0	0	1	1	1	0
